# Supplementary material for: The influence of fundamental frequency on perceived duration in spectrally comparable sounds
Source: PeerJ. 2017 Sep 1;5:e3734. doi: 10.7717/peerj.3734 (PMC5582609; doi:10.7717/peerj.3734)
Supplement: Supplemental Information 1 — This spreadsheet contains raw results from the intensity discrimination task which show values which were generated for each parameter. Each row represents one trial. [file peerj-05-3734-s001.csv]

subject	phase	order	s	dd	a_dur	x_dur	dp	a_per	x_per	di	a_int	x_int	isi	gain1	gain2	response
10	2	2	a	-0.070862	0.29107	0.36193	0.0016019	0.0085616	0.0069597	1.3095	-2.1983	-0.88888	0.80431	-0.24753	1.526	0
10	2	3	a	0.061383	0.30236	0.24098	0.00045448	0.0059369	0.0054824	-2.9678	1.8569	-4.8247	0.8065	0.40022	1.5168	1
10	2	4	a	0.10608	0.3881	0.28202	-0.0011734	0.0053976	0.0065711	-0.67699	2.2505	2.9274	0.79024	-0.1708	3.5522	1
10	2	5	a	0.10127	0.37866	0.27739	-0.00061184	0.0080515	0.0086633	0.44069	-2.3487	-1.9081	0.79625	2.1553	-2.3784	1
10	2	6	a	0.00086168	0.33821	0.33735	-0.0028353	0.0063243	0.0091595	1.5117	7.8559	-6.3442	0.78924	5.4285	0.2026	1
10	2	7	a	-0.011383	0.35376	0.36515	0.00059849	0.0082264	0.0076279	-4.0152	-0.14983	4.1651	0.79986	-2.9441	0.95277	0
10	2	8	a	0.14374	0.40914	0.2654	-0.001108	0.0055319	0.0066399	-2.4242	1.2842	-3.7084	0.78106	1.3864	1.7181	1
10	2	9	a	-0.013447	0.27156	0.28501	0.0011371	0.009049	0.007912	0.43174	-1.435	-1.0033	0.80402	1.9978	-4.6574	0
10	2	10	a	0.082993	0.41653	0.33354	0.00321	0.010159	0.0069487	0.22936	-0.44307	0.21371	0.81991	-5.202	2.6955	0
10	2	11	a	0.12304	0.3266	0.20356	0.0011541	0.0056763	0.0045223	4.8113	6.9393	-2.128	0.79381	-3.0102	0.1527	0
10	2	12	a	0.0080045	0.3146	0.3066	0.0036034	0.0095578	0.0059544	-4.5775	3.0284	7.606	0.78373	-2.8943	3.5951	0
10	2	13	a	-0.12569	0.28823	0.41392	-0.0013968	0.0080104	0.0094072	0.1461	0.75456	-0.60846	0.81431	1.5316	2.053	0
10	2	14	a	-0.072721	0.34866	0.42138	-0.0023265	0.0056235	0.00795	-0.36164	-0.66857	-1.0302	0.79854	0.22259	4.435	1
10	2	15	a	0.00029478	0.39787	0.39757	-0.001491	0.0055264	0.0070175	-4.5857	0.87043	5.4561	0.81105	2.0851	-2.8007	1
10	2	16	a	0.017551	0.32413	0.30658	-0.00080499	0.00601	0.006815	2.2052	2.8715	0.66634	0.79781	0.28547	-2.3947	1
10	2	17	a	-0.028413	0.19957	0.22798	-0.00044167	0.0066745	0.0071162	-0.096208	3.789	-3.8853	0.8011	3.0855	3.4877	1
10	2	18	a	-0.18084	0.23113	0.41197	0.0011186	0.0070033	0.0058847	-0.73532	-0.25484	-0.99016	0.79678	1.5357	0.20651	0
10	2	19	a	0.046009	0.2251	0.17909	-0.0013561	0.0050421	0.0063981	5.5129	6.8272	1.3143	0.79585	3.563	-0.94994	1
10	2	20	a	-0.0094558	0.21256	0.22202	1.2146e-05	0.0088832	0.0088711	-2.0945	-5.3648	-7.4593	0.81729	-0.39508	-4.8469	1
10	2	21	a	-0.13898	0.22061	0.35959	0.0021559	0.0084951	0.0063393	-2.1753	2.4121	4.5875	0.81835	-0.041927	-0.17071	0
10	2	22	a	-0.088367	0.21308	0.30145	-0.0010867	0.0057589	0.0068456	0.77698	-2.6588	-1.8818	0.79203	2.9194	0.67056	1
10	2	23	a	-0.0026531	0.37259	0.37524	-0.002328	0.006013	0.008341	-0.047388	-3.8045	-3.8519	0.78987	0.069616	1.6046	0
10	2	24	a	0.1381	0.42107	0.28297	-0.00024276	0.0074014	0.0076442	5.3453	-5.9629	-0.61767	0.79998	2.3111	5.1989	1
10	2	25	a	-0.17535	0.27141	0.44676	0.0005264	0.0077664	0.00724	-3.8041	1.6766	5.4807	0.81239	-0.90795	5.9026	0
10	2	26	a	0.044036	0.35671	0.31268	0.0022828	0.0099191	0.0076363	-0.85052	1.3694	2.2199	0.81624	-4.6132	-1.2616	0
10	2	27	a	-0.19161	0.15138	0.34299	0.0020089	0.0065826	0.0045737	-1.0958	0.7586	-1.8544	0.81282	-2.6226	-3.1488	0
10	2	28	a	-0.034671	0.27209	0.30676	-0.0029715	0.0045516	0.0075231	-0.64642	-5.278	5.9245	0.79957	-0.58602	2.0385	0
10	2	29	a	-0.19209	0.20696	0.39905	-0.001782	0.0059155	0.0076975	-3.407	0.99084	4.3978	0.80203	-2.6298	-5.4828	0
10	2	30	a	0.078821	0.3744	0.29558	-0.00072449	0.0079657	0.0086902	-0.31339	0.19392	-0.50731	0.78567	-0.70306	1.1216	1
10	2	31	a	-0.12617	0.21424	0.34041	0.0024701	0.0076546	0.0051845	-6.4171	0.8247	-7.2418	0.7831	0.23817	-2.0789	0
10	2	32	a	-0.064943	0.21356	0.2785	0.0033443	0.0093944	0.0060501	4.6997	6.7329	-2.0332	0.80628	-2.0655	1.2013	0
10	2	33	a	0.0073469	0.34336	0.33601	0.0010853	0.0060451	0.0049598	-0.25507	4.413	4.6681	0.79533	2.0481	3.1025	0
10	2	34	a	-0.15397	0.25467	0.40864	-0.001789	0.0057877	0.0075768	-2.5376	0.066569	2.6041	0.80191	-0.95975	-0.00014256	0
10	2	35	a	-0.089524	0.21376	0.30329	0.0010532	0.0059477	0.0048945	2.4466	-4.6459	-2.1993	0.79746	-1.8188	-1.4977	0
10	2	36	a	-0.018866	0.2095	0.22837	-0.00167	0.0087393	0.010409	-0.5495	2.3438	2.8933	0.81352	-1.9102	-0.098592	1
10	2	37	a	0.079796	0.31723	0.23744	0.0023379	0.0081323	0.0057943	0.92641	-2.1527	1.2263	0.78492	-3.7532	2.8859	0
10	2	38	a	-0.0042177	0.27193	0.27615	-0.003955	0.0059104	0.0098654	0.52563	-1.2569	0.73126	0.79975	2.7192	1.8863	1
10	2	39	a	-0.019388	0.32998	0.34937	0.00081912	0.006111	0.0052919	2.4331	-3.2365	-0.80345	0.80103	-3.2774	-1.311	0
10	2	40	a	-0.028367	0.22109	0.24946	-5.8233e-06	0.0071465	0.0071523	-1.484	2.6931	4.1771	0.78472	-0.85702	-0.8381	1
10	2	41	a	-0.06576	0.2402	0.30596	0.0019957	0.00728	0.0052843	-2.8109	0.54457	3.3555	0.79788	1.9565	-0.29796	0
10	2	42	a	0.075964	0.28612	0.21016	0.0026184	0.0068203	0.0042018	4.189	-5.6577	-1.4688	0.79384	5.5255	-2.6013	1
10	2	43	a	0.030522	0.28637	0.25585	-0.0038875	0.0046995	0.008587	-1.9365	-3.5386	5.475	0.79669	-2.702	1.0822	1
10	2	44	a	-0.061429	0.21159	0.27302	0.00077606	0.007291	0.0065149	0.32938	-2.7775	2.4481	0.79692	-0.1802	0.24082	0
10	2	45	a	-0.11018	0.33467	0.44485	-0.00066812	0.0057788	0.0064469	3.388	-3.4214	-0.033435	0.79657	3.2319	0.21617	1
10	2	46	a	0.0025624	0.27447	0.2719	-0.00055938	0.0072173	0.0077766	-3.4864	-1.244	-4.7305	0.8058	0.92741	1.6739	1
10	2	47	a	-0.1534	0.27186	0.42526	-0.0024932	0.0056827	0.0081759	4.6591	-5.3717	-0.71252	0.80003	-0.67146	5.6487	0
10	2	48	a	-0.096349	0.26245	0.3588	-0.0011027	0.0058373	0.00694	-2.2409	-3.7243	5.9651	0.80513	-0.053963	-3.9632	1
10	2	49	a	-0.030567	0.35351	0.38408	-0.00046634	0.0054559	0.0059222	2.8205	-5.6507	2.8302	0.7976	-3.251	-0.94826	0
10	2	50	a	0.052562	0.33862	0.28605	-0.00035788	0.0045755	0.0049334	0.051817	-1.3632	1.3114	0.8092	-3.8697	-5.0297	0
10	2	51	a	-0.12483	0.28075	0.40558	-0.0019868	0.0059746	0.0079614	-2.8961	0.44675	-3.3429	0.80672	-2.474	0.51524	0
10	2	52	a	-0.079297	0.23694	0.31624	-0.00072377	0.0066306	0.0073543	6.797	7.2064	-0.40936	0.81033	-1.2205	-2.4061	0
10	2	53	a	-0.029433	0.26712	0.29655	-0.0019593	0.0070292	0.0089885	-0.62054	0.0057675	0.62631	0.79939	1.0747	3.371	1
10	2	54	a	-0.042222	0.26512	0.30735	-0.0016648	0.0082937	0.0099585	-3.5652	1.2589	4.824	0.80654	2.5952	1.8473	0
10	2	55	a	0.054104	0.36463	0.31052	0.0019612	0.007938	0.0059768	5.0757	-6.4573	1.3816	0.80434	-1.331	-3.1829	1
10	2	56	a	-0.036621	0.28855	0.32517	-0.0014662	0.0054554	0.0069216	1.5986	2.816	1.2174	0.7879	-0.45384	-1.1921	1
10	2	57	a	0.0038549	0.25052	0.24667	0.0017265	0.0075998	0.0058732	1.3945	2.073	0.67853	0.80765	4.8445	0.71199	0
10	2	58	a	0.11769	0.37574	0.25805	-0.0045462	0.0050085	0.0095547	0.021337	-1.0027	-0.98139	0.81039	1.7962	0.34583	1
10	2	59	a	0.17408	0.37596	0.20188	0.0024435	0.0087501	0.0063066	0.84912	-2.5871	-1.738	0.80814	-4.7602	-5.0582	1
10	2	60	a	-0.00036281	0.35027	0.35063	0.0015294	0.0066111	0.0050816	-0.029643	1.0237	-1.0533	0.80887	0.82927	1.5769	0
10	2	61	a	-0.025873	0.39773	0.42361	-0.0025288	0.0048027	0.0073316	-1.072	-4.0816	5.1535	0.7921	2.722	5.962	1
10	2	62	a	0.12109	0.36356	0.24247	-0.0013735	0.0064917	0.0078652	-4.006	-0.10918	4.1152	0.79505	-0.64533	5.5459	0
10	2	63	a	0.018639	0.25907	0.24043	-0.0037301	0.0051896	0.0089197	-0.070555	2.756	2.8265	0.80416	-3.3195	2.5295	0
10	2	64	a	0.008322	0.25113	0.24281	0.00025464	0.0069995	0.0067449	1.8749	3.7396	-1.8647	0.78106	3.058	-4.8256	0
10	2	65	a	0.029705	0.3051	0.2754	-0.00044777	0.0068003	0.007248	2.7422	2.9745	0.23231	0.79747	-0.080726	1.7382	1
10	2	66	a	0.0022222	0.38143	0.37921	-0.0023841	0.0058823	0.0082664	1.6994	-5.9218	4.2224	0.79854	1.0018	1.5556	1
10	2	67	a	-0.11639	0.27707	0.39347	7.6848e-05	0.0057775	0.0057007	0.71747	-2.7133	-1.9958	0.78792	-1.4924	-1.7744	0
10	2	68	a	-0.084286	0.31354	0.39782	-0.0030291	0.0058104	0.0088395	1.5218	1.8486	-0.32678	0.78728	-2.1129	2.5453	0
10	2	69	a	-0.0074376	0.30823	0.31567	0.0018341	0.0079093	0.0060752	-0.29747	1.2044	1.5018	0.7917	-5.0202	-2.8818	0
10	2	70	a	-0.13152	0.25771	0.38923	0.002452	0.0075876	0.0051356	-3.7287	1.6	-5.3287	0.80732	-2.0052	-2.1414	0
10	2	71	a	-0.10844	0.30014	0.40857	-0.0027626	0.004289	0.0070516	-2.9999	0.65917	-3.6591	0.78375	0.67632	1.1485	1
10	2	72	a	-0.016259	0.33649	0.35274	0.0029964	0.010194	0.007198	-0.025163	-0.21478	-0.23995	0.80447	-3.4985	-1.8796	1
10	2	73	a	0.012608	0.25202	0.23941	-0.00097815	0.0058602	0.0068383	-0.43106	-0.092979	-0.52404	0.78989	1.4071	-1.9401	1
10	2	74	a	-0.10914	0.27692	0.38605	-0.0012712	0.0069499	0.008221	1.8814	3.8428	1.9615	0.78694	0.55357	-1.8029	0
10	2	75	a	-0.071633	0.20921	0.28084	0.0042623	0.009107	0.0048446	0.148	1.5262	1.3782	0.7943	-1.725	2.7463	0
10	2	76	a	0.11324	0.35519	0.24195	0.0032288	0.0095989	0.0063702	-0.74238	-0.10959	0.85197	0.78063	-1.4171	-2.0066	1
10	2	77	a	0.039478	0.35195	0.31247	0.0040891	0.0097697	0.0056806	2.1212	-2.4404	-0.3192	0.79782	-1.3952	-2.7832	1
10	2	78	a	-0.074626	0.3358	0.41043	0.0035683	0.010185	0.0066171	2.6309	-4.2519	-1.6209	0.79873	-3.424	0.73634	0
10	2	79	a	0.022381	0.27941	0.25703	0.0024991	0.0082154	0.0057163	2.2299	-3.9944	1.7645	0.80049	0.96884	1.0869	1
10	2	80	a	0.017755	0.29646	0.27871	0.0019995	0.0095477	0.0075481	-0.64203	-3.371	-4.013	0.78979	-3.6709	1.9947	0
10	2	81	a	0.013741	0.2793	0.26556	-0.0026751	0.0064993	0.0091744	2.8798	-4.6001	1.7203	0.80715	-1.8564	-0.081825	1
10	2	82	a	0.20236	0.3815	0.17914	0.0029904	0.0081107	0.0051203	1.6527	-3.1293	1.4766	0.79202	1.598	0.41883	1
10	2	83	a	-0.022336	0.29154	0.31388	-0.0016605	0.0053101	0.0069706	1.4445	2.8184	-1.3739	0.79226	-2.746	-1.5913	1
10	2	84	a	-0.079342	0.18683	0.26617	-0.00073907	0.0081527	0.0088918	5.6173	-7.4785	1.8612	0.7922	1.7773	-1.2975	1
10	2	85	a	0.0016327	0.26927	0.26764	0.00095448	0.0069026	0.0059482	2.1179	-3.0298	0.91191	0.80177	-2.9637	0.025082	1
10	2	86	a	0.11279	0.31562	0.20283	0.00018639	0.0077089	0.0075225	-2.4156	1.8849	-4.3005	0.81838	-2.506	2.8309	0
10	2	87	a	0.0087528	0.28628	0.27753	0.0031666	0.0084191	0.0052525	-3.2043	-0.62438	3.8287	0.80059	-1.419	1.4135	0
10	2	88	a	-0.049841	0.2434	0.29324	-0.0030021	0.0045121	0.0075142	-1.4038	1.9386	-3.3424	0.8162	1.8182	-1.7404	1
10	2	89	a	0.11351	0.42871	0.31519	0.0016132	0.007566	0.0059527	4.5781	-6.6431	2.065	0.80973	-3.9407	2.7406	0
10	2	90	a	-0.13109	0.22669	0.35778	-0.00029631	0.0073231	0.0076194	-0.55129	2.7886	-3.3399	0.79824	3.153	-2.0292	1
10	2	91	a	0.015714	0.29293	0.27721	-0.0010073	0.0050518	0.0060591	-4.2968	0.55852	4.8553	0.78391	4.7112	-3.5322	1
10	2	92	a	-0.14508	0.26553	0.41061	0.00022554	0.0071961	0.0069706	2.7559	-7.1466	-4.3907	0.79992	-3.6061	2.7398	0
10	2	93	a	0.033968	0.3773	0.34333	-0.00033987	0.0059021	0.006242	1.7868	-4.0468	-2.26	0.79504	0.12932	3.8704	0
10	2	94	a	-0.036485	0.41234	0.44882	-0.0018259	0.0058108	0.0076368	-3.3716	-3.0318	-6.4033	0.80255	-0.44301	-2.8645	1
10	2	95	a	0.18576	0.3837	0.19794	-0.0014616	0.005648	0.0071096	-3.809	1.7706	5.5796	0.78488	1.1747	-0.67143	1
10	2	96	a	0.012222	0.21132	0.19909	0.00069891	0.006082	0.0053831	0.77834	5.3615	-4.5832	0.80962	0.50488	-3.7815	1
10	2	97	a	-0.029229	0.29531	0.32454	0.0031639	0.008674	0.0055101	-0.57228	-2.667	3.2393	0.80226	-3.4643	3.6526	0
10	2	98	a	0.051542	0.34168	0.29014	0.0040444	0.0092402	0.0051958	-1.4661	-2.4494	3.9155	0.81194	-0.2394	1.2443	0
10	2	99	a	0.027959	0.38281	0.35485	0.0012606	0.0078303	0.0065697	2.2891	3.0526	-0.76356	0.79184	1.0571	-0.84532	1
10	2	100	a	0.042766	0.29215	0.24939	-0.0016944	0.0066483	0.0083428	-1.5238	-6.4171	-7.9409	0.80844	-5.0277	-1.0796	1
10	2	101	a	-0.036122	0.2941	0.33023	0.0014627	0.0073609	0.0058981	1.969	2.6307	0.66167	0.79219	5.4917	2.1397	0
10	2	102	a	0.038299	0.31819	0.27989	-0.0006611	0.0083772	0.0090383	-0.54317	0.87475	1.4179	0.80443	1.7021	0.76066	0
10	2	103	a	0.20063	0.4459	0.24526	0.00049568	0.0055041	0.0050084	-0.87794	-1.3632	-2.2411	0.80797	-1.7722	4.1598	0
10	2	104	a	-0.14107	0.27633	0.41739	-0.0029071	0.0050258	0.007933	-2.419	-3.3717	5.7906	0.8015	-1.3512	-0.48816	1
10	2	105	a	-0.0018141	0.31195	0.31376	-0.00040896	0.007254	0.007663	-1.3523	-0.20702	1.5593	0.805	-2.8936	-2.0426	0
10	2	106	a	0.11052	0.30354	0.19302	-0.00081497	0.0075949	0.0084098	1.1878	-2.7886	1.6008	0.7821	-2.6477	1.1423	1
10	2	107	a	0.14029	0.40882	0.26853	4.799e-05	0.0062906	0.0062426	-0.84335	-2.2831	-3.1264	0.80245	0.20344	-0.59358	1
10	2	108	a	0.062789	0.37889	0.3161	0.00049575	0.0068232	0.0063275	2.0376	6.7011	-4.6635	0.79746	3.5257	-0.27223	1
10	2	109	a	0.075034	0.32596	0.25093	-0.0018159	0.0056247	0.0074406	-2.4404	-3.7741	6.2146	0.8128	2.4782	-1.2557	1
10	2	110	a	-0.14086	0.25893	0.3998	-0.0033249	0.0064732	0.0097981	-4.9665	0.060339	5.0268	0.80009	-0.47586	1.3064	0
10	2	111	a	-0.063469	0.32093	0.3844	-0.0015853	0.0064203	0.0080056	0.64573	-2.8101	-2.1644	0.79986	1.0212	1.8277	1
10	2	112	a	0.032494	0.28268	0.25018	0.00049287	0.0085584	0.0080655	4.1102	-4.7377	-0.62745	0.80178	0.34952	4.5368	0
10	2	113	a	-0.048662	0.20247	0.25113	0.00066537	0.0085046	0.0078392	2.5858	4.9922	-2.4064	0.79929	2.9079	2.2972	0
10	2	114	a	-0.21982	0.22785	0.44766	-0.00014285	0.0059972	0.0061401	-0.71197	-2.0741	2.786	0.79484	-0.95082	-0.56887	0
10	2	115	a	0.052336	0.34184	0.2895	-0.0024334	0.0056218	0.0080552	0.65969	-4.8604	-4.2007	0.81319	-0.68232	-2.127	1
10	2	116	a	0.023946	0.37948	0.35553	0.0025102	0.00864	0.0061297	2.0536	3.1572	-1.1036	0.80047	-0.50946	-3.4146	1
10	2	117	a	0.015261	0.27259	0.25732	-0.00041	0.0043545	0.0047645	6.8296	-7.1893	-0.35966	0.79381	-3.8126	0.35176	0
10	2	118	a	0.10941	0.32113	0.21172	-0.0018355	0.0057334	0.0075689	-1.346	-0.54333	1.8893	0.78882	0.076879	-1.1159	1
10	2	119	a	0.041202	0.39512	0.35392	-0.0021564	0.0060818	0.0082383	-0.17528	1.1124	1.2877	0.79542	2.1916	3.0445	1
10	2	120	a	0.10084	0.3888	0.28796	0.00026012	0.0065311	0.006271	4.1915	-7.7077	3.5162	0.80958	2.8864	-0.86251	1
10	2	121	a	0.16705	0.33281	0.16576	0.0032224	0.0085643	0.0053419	2.3876	3.6337	-1.2461	0.79113	-1.1731	-1.5466	0
10	2	122	a	-0.0051247	0.2271	0.23222	0.0002101	0.0068769	0.0066668	-2.8931	-3.4959	-6.389	0.8159	2.8799	0.45303	1
10	2	123	a	0.04839	0.3332	0.28481	0.0034009	0.0085876	0.0051867	2.9151	5.6568	2.7417	0.79033	4.4105	-0.8829	0
10	2	124	a	-0.24449	0.16442	0.40891	0.00087359	0.0071647	0.0062911	2.5299	2.8638	0.33388	0.80179	2.1567	-4.4856	1
10	2	125	a	0.10955	0.36272	0.25317	-0.00035606	0.0080798	0.0084359	1.8714	3.3492	-1.4778	0.7991	1.8636	-0.90128	1
10	2	126	a	-0.10578	0.2968	0.40259	-0.00041482	0.0050349	0.0054497	-1.8985	1.4141	3.3126	0.79453	3.2229	0.99227	0
10	2	127	a	0.17175	0.37878	0.20703	0.0023411	0.0092456	0.0069045	1.0085	2.0224	1.0139	0.80537	-5.0258	-4.6264	1
10	2	128	a	-0.02542	0.24277	0.26819	0.00030491	0.0057804	0.0054755	-0.62678	0.19273	0.81951	0.81025	-5.8647	2.3205	1
10	2	129	a	-0.11805	0.24542	0.36347	1.9427e-05	0.0070116	0.0069922	0.59239	-1.1663	0.57387	0.80738	-1.1734	-4.9779	1
10	2	130	a	0.0019728	0.31916	0.31719	0.0012806	0.0077772	0.0064966	-1.4948	-1.9965	3.4913	0.80909	0.019819	-4.2402	1
10	2	131	a	0.077029	0.28964	0.21261	-0.0016417	0.00569	0.0073317	4.179	-4.371	0.19207	0.78034	-0.77115	5.7826	1
10	2	132	a	0.097098	0.3727	0.2756	-0.0021929	0.0059235	0.0081164	0.73714	-4.6865	-3.9494	0.79404	0.974	-3.7501	1
10	2	133	a	0.0053741	0.40272	0.39735	-0.00048112	0.0085641	0.0090452	-0.061798	-3.1873	3.2491	0.79444	-1.1416	-3.3055	0
10	2	134	a	-0.095125	0.20519	0.30032	-0.00070649	0.0076286	0.0083351	0.41055	3.3766	-2.966	0.80198	4.5244	0.50686	0
10	2	135	a	0.033968	0.26068	0.22671	-0.00069298	0.0048379	0.0055309	2.8941	3.3485	0.45445	0.79846	-0.34953	-1.2907	1
10	2	136	a	0.070363	0.27567	0.20531	0.00021409	0.0070705	0.0068564	-3.1102	0.66641	-3.7766	0.78766	-3.06	-2.5959	1
10	2	137	a	-0.18882	0.16664	0.35546	0.0025913	0.0083264	0.0057351	0.55206	-1.4693	0.91722	0.8074	2.2803	0.2992	0
10	2	138	a	0.080612	0.35884	0.27823	-0.0016889	0.0056968	0.0073857	-6.3441	0.42968	6.7738	0.80287	3.4247	-3.0148	1
10	2	139	a	0.1605	0.36844	0.20794	-1.7559e-05	0.0090351	0.0090526	2.8263	-6.2643	-3.4379	0.80453	2.0747	-4.2763	0
10	2	140	a	0.053107	0.39202	0.33891	-0.00098301	0.005681	0.006664	-2.8939	-0.19603	3.0899	0.79811	-0.40565	3.2058	0
10	2	141	a	-0.069342	0.17277	0.24211	-0.0037322	0.0059569	0.0096892	-0.20069	-0.3431	0.54379	0.81401	0.88428	3.4908	1
10	2	142	a	-0.16533	0.23202	0.39735	0.00010996	0.0077655	0.0076556	-0.28249	3.9289	-4.2114	0.79505	-1.0018	0.53174	0
10	2	143	a	-0.013855	0.35197	0.36583	0.00056671	0.0069029	0.0063362	-2.9605	-1.7208	4.6813	0.80968	-1.0757	0.010387	1
10	2	144	a	-0.19612	0.20726	0.40338	0.0013992	0.0071651	0.0057659	2.263	4.262	1.999	0.79497	2.1044	0.1258	0
10	2	145	a	-0.01551	0.31868	0.3342	-0.00030301	0.0065173	0.0068203	4.3139	-4.4831	0.16912	0.80269	1.1959	3.9528	0
10	2	146	a	0.079252	0.29444	0.21519	0.0020882	0.0084111	0.0063229	-3.3131	-0.27534	-3.5884	0.8197	-3.9284	-0.54258	0
10	2	147	a	-0.049569	0.23449	0.28406	-0.0014929	0.0069076	0.0084005	0.52827	-5.5412	5.0129	0.80795	3.0859	-5.126	1
10	2	148	a	0.010159	0.31576	0.3056	0.0024058	0.0085297	0.0061239	-1.5418	-1.3971	2.9389	0.8013	0.048227	-0.82182	0
10	2	149	a	0.101	0.43122	0.33023	0.0022402	0.0078481	0.0056078	-0.69572	-2.8346	3.5303	0.78871	-3.1875	2.5117	0
10	2	150	a	-0.054059	0.27329	0.32735	-0.00059777	0.0062227	0.0068204	4.5142	-4.8721	0.35794	0.81384	0.19187	5.5911	0
10	2	151	a	-0.033061	0.23134	0.2644	0.0027185	0.010511	0.0077923	0.53872	-2.7325	2.1938	0.81377	-2.8971	-2.816	1
10	2	152	a	-0.12522	0.32172	0.44694	-0.00023836	0.0094749	0.0097133	1.0619	1.6231	-0.56115	0.80912	3.8436	-2.6874	0
10	2	153	a	-0.033175	0.29095	0.32413	0.0018445	0.0076562	0.0058116	-4.9676	-0.058382	5.026	0.79714	0.075149	1.2627	0
10	2	154	a	0.015488	0.3378	0.32231	0.00045091	0.0059364	0.0054855	-3.9522	2.4366	-6.3888	0.7893	4.6428	4.0629	0
10	2	155	a	0.089977	0.34546	0.25549	0.0030608	0.0086397	0.0055789	0.71275	-5.8268	5.1141	0.78922	3.2884	0.76853	1
10	2	156	a	0.06737	0.36476	0.29739	-0.00038819	0.0055588	0.005947	5.2805	6.2927	-1.0122	0.79623	-2.2329	-0.14533	1
10	2	157	a	-0.14499	0.28501	0.43	-0.001052	0.0050903	0.0061423	-0.59567	-1.4122	-2.0079	0.80339	4.502	0.93615	1
10	2	158	a	0.094785	0.34624	0.25145	0.0025272	0.0073642	0.004837	0.50109	-2.1627	-1.6616	0.79217	-1.3291	-0.1492	0
10	2	159	a	-0.065488	0.33526	0.40075	0.0016374	0.0076227	0.0059853	-0.61828	-2.7312	-3.3494	0.78794	-2.137	-3.1083	1
10	2	160	a	0.031383	0.35596	0.32458	0.0035317	0.0099056	0.0063739	2.6344	-5.1995	2.5651	0.8069	1.0787	-1.6791	0
10	2	161	a	0.089456	0.28943	0.19998	0.00049884	0.0069385	0.0064397	0.086378	5.6135	-5.5271	0.79842	-4.042	2.9676	0
10	2	162	a	-0.010159	0.22748	0.23764	0.0024613	0.0071205	0.0046592	1.9895	2.6863	-0.69679	0.8051	-3.8895	2.3477	0
10	2	163	a	-0.10082	0.22166	0.32247	0.00085066	0.0065128	0.0056621	2.8599	-4.28	1.4201	0.79057	2.3734	-0.9447	1
10	2	164	a	0.086961	0.34141	0.25444	0.0012557	0.0064526	0.0051969	1.6152	2.9998	1.3846	0.79863	-1.1079	-1.8772	1
10	2	165	a	-0.005737	0.24104	0.24678	-0.0022532	0.0080285	0.010282	3.9344	-3.9583	-0.02388	0.79387	-3.0436	-0.95971	1
10	2	166	a	-0.032177	0.37553	0.40771	-0.0019464	0.0069572	0.0089036	-4.2671	-3.5741	-7.8412	0.81829	-0.083147	-0.64049	0
10	2	167	a	0.043968	0.3302	0.28624	0.0025633	0.0089421	0.0063788	-1.6835	2.0553	3.7388	0.78989	-4.2147	-0.92451	0
10	2	168	a	0.1607	0.40841	0.24771	-0.0017532	0.0043073	0.0060605	-0.70299	3.3361	4.039	0.81423	-0.10007	4.4181	1
10	2	169	a	0.068481	0.29517	0.22669	0.0011175	0.0067943	0.0056768	5.7447	7.7176	1.9728	0.8146	-3.7168	0.69849	0
10	2	170	a	-0.21254	0.18499	0.39753	0.0016019	0.0068574	0.0052555	-5.3721	1.4604	-6.8325	0.79045	-3.0773	2.0432	0
10	2	171	a	0.012698	0.37222	0.35952	0.0022811	0.0080939	0.0058127	-3.3198	1.2464	-4.5662	0.80281	-4.2824	-1.3648	1
10	2	172	a	0.024898	0.25483	0.22993	-0.0018899	0.0055377	0.0074276	2.0989	-3.6379	1.539	0.80484	1.8732	-1.147	1
10	2	173	a	-0.10363	0.31231	0.41594	0.002368	0.0080083	0.0056403	-5.8756	0.75453	-6.6302	0.80719	1.2317	0.72388	0
10	2	174	a	0.0040363	0.22658	0.22254	-0.0023508	0.0059901	0.0083409	-2.3401	4.8441	7.1841	0.79863	-0.7682	-3.0682	1
10	2	175	a	-0.14587	0.16247	0.30834	0.0013114	0.0077407	0.0064294	1.3443	-3.4127	2.0683	0.80258	-5.4443	1.7001	0
10	2	176	a	0.092177	0.3519	0.25973	0.00013273	0.0066382	0.0065055	-3.126	-0.72643	-3.8524	0.80007	-1.8258	2.7046	1
10	2	177	a	-0.038254	0.23841	0.27667	0.0035026	0.0088289	0.0053264	-1.8504	-0.13357	1.984	0.79587	-4.666	-0.57468	1
10	2	178	a	0.22361	0.43902	0.21542	-0.00019366	0.0059596	0.0061532	4.1581	4.806	-0.64795	0.80381	-5.664	-1.7569	1
10	2	179	a	-0.07263	0.31912	0.39175	-3.2846e-05	0.005514	0.0055468	-2.8631	3.5719	-6.4351	0.81297	-2.7432	-0.11499	0
10	2	180	a	-0.089546	0.32093	0.41048	-0.00031227	0.0073057	0.007618	0.24321	-4.027	3.7838	0.79952	-1.7185	3.4872	1
10	2	181	a	-0.13095	0.23553	0.36649	0.00043688	0.0051369	0.0047	3.1774	4.7268	1.5494	0.78393	0.36435	-5.4826	1
10	2	182	a	0.061383	0.37537	0.31399	-0.00093206	0.0067435	0.0076755	2.4879	5.3403	2.8524	0.79243	1.2637	-0.50881	0
10	2	183	a	-0.12451	0.28211	0.40662	0.0010401	0.0083023	0.0072622	1.8516	-3.0709	-1.2194	0.81173	-1.1805	-0.82673	1
10	2	184	a	0.090726	0.36646	0.27574	0.002601	0.0087273	0.0061262	-3.3462	0.57889	-3.925	0.78056	1.64	1.1094	1
10	2	185	a	-0.044467	0.35615	0.40061	0.00493	0.0094393	0.0045093	1.5782	5.1838	3.6055	0.80273	5.8631	-4.0434	1
10	2	186	a	0.20973	0.43408	0.22435	0.0024621	0.0086888	0.0062267	1.0179	-2.573	-1.5551	0.80891	-1.5015	-3.4996	0
10	2	187	a	-0.045873	0.36213	0.408	-0.00071395	0.0065815	0.0072955	-0.55364	-1.6277	2.1814	0.80242	-1.9041	-0.27438	1
10	2	188	a	0.059977	0.28762	0.22764	-0.0012666	0.0050487	0.0063154	-0.25481	-2.2817	-2.5365	0.79304	4.7351	-5.9408	1
10	2	189	a	0.0094331	0.31986	0.31043	-0.003318	0.0048461	0.0081641	1.1691	-2.9007	-1.7316	0.79317	1.1774	3.8376	1
10	2	190	a	-0.02746	0.27658	0.30404	0.0017343	0.0072743	0.0055399	-2.6246	-0.75113	3.3757	0.80923	0.63017	-0.47805	0
10	2	191	a	0.048435	0.30195	0.25351	0.0019666	0.0061914	0.0042247	4.7957	5.4844	-0.68865	0.81981	5.238	-2.6671	1
10	2	192	a	-0.11177	0.27315	0.38492	-0.00035324	0.0071922	0.0075454	-2.4928	1.1157	-3.6085	0.79602	-1.1586	3.9776	0
10	2	193	a	-0.026621	0.32077	0.34739	-0.0019122	0.0061717	0.0080839	-2.3651	1.5293	-3.8944	0.79993	-0.40677	1.3475	0
10	2	194	a	-0.079093	0.30372	0.38281	-0.002065	0.0060799	0.0081448	2.559	2.6082	0.049191	0.791	-2.7794	-0.33815	0
10	2	195	a	0.20617	0.38576	0.17959	0.00053977	0.0065387	0.0059989	-4.6395	0.60742	-5.2469	0.80318	1.8696	-0.6307	1
10	2	196	a	0.07771	0.3841	0.30639	-0.00070208	0.0085899	0.0092919	0.11031	5.0161	-4.9058	0.79424	0.54	-0.2939	1
10	2	197	a	0.077211	0.36757	0.29036	0.0010156	0.0055752	0.0045596	-3.1638	1.887	5.0508	0.79408	0.025961	-0.28043	0
10	2	198	a	0.057778	0.35234	0.29456	-0.00013069	0.0060258	0.0061564	3.0156	6.754	3.7385	0.79472	1.3068	1.7345	0
10	2	199	a	-0.004127	0.30766	0.31179	-3.5118e-05	0.0050849	0.00512	5.3909	-7.8587	2.4678	0.7886	2.7191	1.4774	1
10	2	200	a	-0.19234	0.18694	0.37927	-0.0027336	0.0053402	0.0080739	-0.75703	-4.0144	-4.7714	0.80272	4.3996	-0.38514	1
10	2	201	a	-0.111	0.24138	0.35238	-0.0041168	0.0051571	0.0092738	3.2314	5.14	-1.9086	0.81239	-4.9245	3.7378	1
10	2	202	a	0.13626	0.37583	0.23957	-0.0010848	0.0059767	0.0070615	-0.44872	-5.7439	-6.1926	0.79842	-2.8282	1.5777	0
10	2	203	a	0.04576	0.35977	0.31401	0.0012494	0.0070625	0.0058132	1.4201	2.1674	-0.74731	0.79315	-2.3931	5.4519	0
10	2	204	a	0.091361	0.35637	0.26501	-0.0036681	0.005168	0.0088361	3.5367	-4.3515	0.81478	0.81795	1.3082	1.5866	1
10	2	205	a	-0.013084	0.34449	0.35757	0.0019407	0.0071977	0.005257	3.2182	4.1457	-0.9275	0.78698	-1.4666	-3.6685	1
10	2	206	a	-0.021565	0.2337	0.25526	0.00092256	0.0086578	0.0077353	-1.5315	0.74645	-2.2779	0.79904	-1.5385	-1.2559	1
10	2	207	a	0.28791	0.44617	0.15825	0.003908	0.010023	0.0061147	3.0094	7.5817	4.5724	0.80275	1.6638	-4.546	1
10	2	208	a	0.0042177	0.33317	0.32896	0.0010142	0.0072423	0.0062281	-2.8073	-3.4003	-6.2076	0.79241	1.0206	2.6093	0
10	2	209	a	0.044014	0.40789	0.36388	0.0014731	0.009057	0.0075838	1.5671	-2.1833	0.61621	0.79665	-3.282	-1.6643	1
10	2	210	a	0.055578	0.32744	0.27186	-0.0015078	0.0056481	0.0071559	1.3949	-1.9399	0.54495	0.78309	-1.3795	-0.38126	1
10	2	211	a	-0.12941	0.30995	0.43937	0.0017165	0.0094323	0.0077158	1.5403	3.645	2.1047	0.8144	5.7931	0.10395	0
10	2	212	a	-0.09458	0.2688	0.36338	-2.9895e-05	0.0061682	0.0061981	-0.81543	6.6914	-7.5068	0.80211	3.6404	-1.4907	1
10	2	213	a	0.12567	0.41172	0.28605	-0.0004486	0.0074943	0.0079429	3.0842	-3.775	-0.6908	0.79061	-0.11406	-1.0368	1
10	2	214	a	0.025669	0.2139	0.18823	0.00091142	0.0076387	0.0067273	4.5212	-7.5744	-3.0531	0.79554	3.3931	0.7036	1
10	2	215	a	-0.050385	0.23492	0.28531	-0.0029293	0.006345	0.0092743	-2.4454	-3.3503	5.7957	0.79708	3.7589	1.5982	0
10	2	216	a	0.017551	0.25023	0.23268	-0.00085745	0.0064154	0.0072729	-0.60507	-0.7477	1.3528	0.80493	1.6553	-0.49639	1
10	2	217	a	-0.060091	0.26091	0.321	-0.0048364	0.0043527	0.0091891	2.2409	-4.2375	1.9966	0.80082	-2.0503	-1.6366	0
10	2	218	a	-0.1059	0.26152	0.36741	-0.0015741	0.0052295	0.0068037	0.13029	-0.23929	-0.109	0.80611	2.0846	1.9946	0
10	2	219	a	0.1939	0.40544	0.21154	-0.0008522	0.0050242	0.0058764	4.4693	5.0446	0.57533	0.81907	0.0019319	-1.2906	0
10	2	220	a	0.14125	0.34342	0.20218	0.003035	0.0088108	0.0057757	1.7591	-5.2617	-3.5027	0.7845	-1.9645	5.7746	1
10	2	221	a	0.0085941	0.31891	0.31032	-0.00062096	0.0067837	0.0074047	-1.7998	-3.9293	-5.7291	0.80437	-2.3802	-0.26533	0
10	2	222	a	0.036032	0.34322	0.30719	-0.0015923	0.0078021	0.0093944	-5.9308	0.9681	6.8989	0.7803	4.4649	1.1752	1
10	2	223	a	0.031043	0.25785	0.2268	-0.00078174	0.0057484	0.0065301	-3.0497	3.2768	6.3265	0.79604	-2.1244	-0.10022	1
10	2	224	a	0.049909	0.36596	0.31605	0.0024134	0.0091514	0.0067379	-5.6501	0.48162	-6.1318	0.81302	4.5441	-0.90168	0
10	2	225	a	-0.097732	0.19478	0.29252	-0.00060608	0.0075213	0.0081274	3.5575	4.4929	0.93544	0.80503	-3.5306	-2.9285	1
10	2	226	a	-0.059433	0.25832	0.31776	0.00062552	0.0069822	0.0063567	-0.21259	0.30344	0.51603	0.8095	-4.8492	-2.6733	0
10	2	227	a	0.050204	0.27937	0.22916	-0.0003248	0.0073479	0.0076727	-2.5493	-0.83958	3.3889	0.80393	0.19998	4.6465	1
10	2	228	a	-0.087823	0.21243	0.30025	0.0011865	0.0081972	0.0070107	-2.7246	2.6323	5.357	0.80471	3.9422	-4.6778	1
10	2	229	a	0.10143	0.30574	0.20431	0.00018219	0.0063825	0.0062003	-2.1873	2.5113	-4.6987	0.79554	-3.5051	-3.6901	1
10	2	230	a	0.10381	0.35329	0.24948	-0.00074725	0.0050564	0.0058037	1.8896	3.5312	-1.6416	0.79869	4.0853	-0.66368	0
10	2	231	a	-0.081111	0.20955	0.29066	-0.00071872	0.0083785	0.0090972	-1.8048	-1.2384	3.0433	0.80453	2.5449	-2.5904	1
10	2	232	a	-0.079887	0.24635	0.32624	0.00017402	0.0072631	0.0070891	5.3032	-6.2438	-0.94053	0.80516	3.8389	-2.2637	0
10	2	233	a	-0.16603	0.19524	0.36127	-0.00020619	0.0092994	0.0095055	-2.2112	0.28353	-2.4947	0.81478	-0.51323	2.1621	0
10	2	234	a	0.18476	0.35129	0.16653	-0.0039398	0.0059519	0.0098917	-2.9942	-2.0468	5.041	0.80612	0.81302	-1.3458	1
10	2	235	a	0.10687	0.28773	0.18086	0.00043504	0.0073871	0.0069521	1.9493	2.9216	-0.9723	0.81941	5.1884	0.95507	0
10	2	236	a	-0.1612	0.18984	0.35104	-0.0033653	0.0070315	0.010397	-4.9008	0.10226	5.003	0.7991	-2.5385	1.9287	0
10	2	237	a	-0.036621	0.33238	0.369	-0.0020196	0.0067823	0.0088019	0.47767	-2.5363	2.0587	0.79141	-2.9553	3.3327	1
10	2	238	a	-0.043061	0.28388	0.32694	-0.0014754	0.005076	0.0065514	-0.47449	2.8326	3.3071	0.81856	-3.3064	0.65831	1
10	2	239	a	0.095261	0.33857	0.24331	0.00097785	0.0069129	0.005935	-0.23191	0.76716	0.99907	0.79999	4.0152	0.76308	1
10	2	240	a	0.12297	0.33045	0.20748	0.0020578	0.0089803	0.0069224	-0.98759	4.5417	-5.5293	0.80172	1.3308	-1.7629	0
10	2	241	a	-0.031361	0.40728	0.43864	0.001833	0.0073195	0.0054865	4.6284	6.024	1.3956	0.7938	2.7344	5.0631	0
10	2	242	a	-0.058685	0.26717	0.32585	-0.00095203	0.0072174	0.0081695	-0.0054181	-2.9219	2.9274	0.81527	-0.22023	-1.4793	1
10	2	243	a	0.13184	0.38209	0.25025	-0.0019937	0.006945	0.0089387	0.5296	-0.73504	0.20544	0.80354	0.71486	-1.6011	1
10	2	244	a	-0.0090249	0.24569	0.25472	0.0018908	0.0076899	0.0057991	-0.49204	2.0565	2.5485	0.78594	-1.1521	5.0753	0
10	2	245	a	-0.0052154	0.30803	0.31324	-2.0802e-05	0.0059242	0.005945	-5.1936	0.56078	5.7543	0.80385	-0.94163	-0.22249	0
10	2	246	a	-0.046032	0.23218	0.27821	0.0025318	0.0068898	0.004358	2.2542	6.5425	4.2883	0.79479	-1.4873	1.9842	0
10	2	247	a	-0.0064172	0.34272	0.34914	-0.0013607	0.0047643	0.0061251	1.6777	1.7123	0.034573	0.80371	-0.098846	-5.7715	1
10	2	248	a	0.19061	0.36447	0.17385	-0.00062912	0.0072917	0.0079208	-0.9341	0.7889	1.723	0.8083	0.61792	1.8969	1
10	2	249	a	-0.049274	0.29728	0.34655	-0.00078527	0.0052285	0.0060137	-3.5078	2.841	6.3488	0.78449	-0.56928	-3.7499	1
10	2	250	a	0.1593	0.38154	0.22224	0.00045112	0.0073958	0.0069447	4.3203	6.8868	-2.5665	0.80731	0.90504	-0.081855	1
10	2	251	a	0.072404	0.38433	0.31193	0.0010787	0.0080116	0.0069329	0.23386	1.1576	0.92373	0.80514	-2.7799	3.7448	1
10	2	252	a	-0.13578	0.19789	0.33367	-0.0001742	0.0070822	0.0072564	5.9577	-6.6571	0.69943	0.79182	3.3871	0.36475	1
10	2	253	a	0.1219	0.3924	0.2705	0.0035126	0.0095678	0.0060551	-5.1272	-0.57242	5.6996	0.80583	-2.3026	-3.4809	1
10	2	254	a	0.098934	0.33503	0.2361	-0.00028018	0.0053411	0.0056212	5.054	5.1304	0.076426	0.79053	-1.4239	2.5448	1
10	2	255	a	-0.068957	0.34551	0.41447	-0.0012361	0.0052412	0.0064773	1.3556	2.4549	1.0993	0.80041	-3.5815	-1.6735	1
10	2	256	a	-0.2068	0.20288	0.40968	0.0010204	0.0069844	0.005964	-2.1147	-4.2945	-6.4092	0.7943	2.7592	-1.2692	0
10	2	257	a	-0.048073	0.35138	0.39946	-0.0013023	0.0052471	0.0065494	0.58678	-2.4382	-1.8515	0.78705	-0.78488	0.96743	0
10	2	258	a	0.13651	0.38313	0.24662	-0.00045212	0.0057182	0.0061704	-2.1142	-0.035227	2.1494	0.78876	5.2064	5.0072	0
10	2	259	a	0.014875	0.40973	0.39485	-0.0020817	0.0065037	0.0085854	-3.1393	0.13171	-3.2711	0.79783	2.8927	-0.24342	1
10	2	260	a	0.19005	0.43152	0.24147	-0.0012017	0.0074444	0.0086462	-2.3526	1.3507	3.7033	0.79771	-2.1835	-0.4918	1
10	2	261	a	0.0026304	0.31023	0.3076	-0.00098974	0.0068943	0.007884	-0.67615	0.24004	-0.91619	0.7998	3.5829	0.68127	1
10	2	262	a	-0.070295	0.20361	0.2739	0.00015342	0.0075582	0.0074048	-0.54089	3.6326	-4.1735	0.80398	2.0189	-1.9875	1
10	2	263	a	-0.12789	0.26476	0.39265	0.0021672	0.0069659	0.0047988	-1.8141	-2.3014	-4.1154	0.80605	0.5192	0.27114	0
10	2	264	a	-0.084807	0.28975	0.37456	0.0011143	0.006319	0.0052047	2.2552	3.1998	0.94456	0.79049	0.53814	2.1948	0
10	2	265	a	-0.084195	0.23109	0.31528	-0.0025811	0.0049227	0.0075038	1.6504	-3.6865	-2.0361	0.81994	1.0881	-3.7166	1
10	2	266	a	-0.0161	0.30077	0.31687	-0.0004062	0.0075191	0.0079253	-1.3227	-0.098471	1.4212	0.80294	0.52616	-3.9364	1
10	2	267	a	0.0041723	0.34118	0.33701	-0.002952	0.0066958	0.0096478	-0.56575	1.4863	2.052	0.81062	-5.6431	-1.5084	0
10	2	268	a	0.16052	0.37048	0.20995	-0.0035533	0.0042641	0.0078174	-0.14427	-3.8317	3.976	0.798	4.2779	-3.745	1
10	2	269	a	0.13141	0.41447	0.28306	-0.0017999	0.0049396	0.0067395	1.8418	2.01	0.1682	0.79849	2.9215	-3.4249	1
10	2	270	a	-0.11968	0.32898	0.44866	-0.00012221	0.0067122	0.0068344	-3.5093	-2.1755	5.6848	0.79873	-5.9199	1.5997	0
10	2	271	a	0.047868	0.29991	0.25204	-0.0013763	0.0073169	0.0086932	-1.2864	0.45461	-1.7411	0.78553	1.8001	-1.3795	1
10	2	272	a	0.0062358	0.29546	0.28923	0.0037954	0.0084602	0.0046648	2.8617	2.9345	0.072718	0.78061	-2.4264	-0.90535	0
10	2	273	a	0.13841	0.43186	0.29345	-0.00059029	0.0062575	0.0068478	-3.9787	-0.60309	4.5817	0.79353	2.1716	3.678	0
10	2	274	a	0.010612	0.22721	0.2166	0.0028141	0.008124	0.0053099	-5.983	1.2967	-7.2797	0.8034	4.7637	-0.34048	0
10	2	275	a	-0.049138	0.38147	0.43061	0.0029794	0.008959	0.0059796	6.1484	7.4003	-1.2518	0.79651	2.0049	-2.7846	1
10	2	276	a	0.057778	0.24862	0.19084	-0.002185	0.0057816	0.0079665	1.7144	-4.2178	2.5033	0.7962	1.6425	-1.6657	1
10	2	277	a	0.025964	0.33683	0.31086	-0.00080537	0.0045519	0.0053573	0.52521	-1.5813	-1.0561	0.79411	2.4625	0.89985	0
10	2	278	a	0.12927	0.31658	0.1873	-0.0010965	0.0070668	0.0081634	0.59232	4.6513	4.059	0.81106	1.6712	-1.2675	1
10	2	279	a	0.095624	0.26104	0.16542	0.0024376	0.0079797	0.0055422	1.4467	-7.9629	-6.5162	0.78389	1.0736	-4.278	1
10	2	280	a	-0.050227	0.33349	0.38372	0.001256	0.0071572	0.0059011	4.7239	6.2763	-1.5525	0.79315	1.3971	-3.2304	1
10	2	281	a	0.17261	0.37683	0.20422	-0.00048596	0.0057111	0.0061971	0.18989	-1.5824	1.3925	0.79319	2.1765	-2.1811	1
10	2	282	a	0.0057143	0.40506	0.39934	0.00046598	0.0054781	0.0050122	-5.5893	1.4882	-7.0775	0.7943	2.762	3.2237	0
10	2	283	a	-0.093016	0.32918	0.4222	0.0010955	0.0067357	0.0056402	0.12464	-4.7922	-4.6676	0.79019	-3.0054	1.5496	0
10	2	284	a	0.016168	0.28186	0.26569	0.0029181	0.0078377	0.0049196	-0.04322	2.4361	-2.4793	0.79537	1.3705	-1.1097	0
10	2	285	a	-0.082154	0.20036	0.28252	6.2298e-05	0.0071623	0.0071	-5.0094	1.5082	-6.5176	0.80692	3.1122	-5.72	1
10	2	286	a	0.13476	0.37197	0.23721	-0.0011168	0.0042755	0.0053923	1.2175	-1.7669	0.54938	0.80423	0.43723	1.5691	1
10	2	287	a	-0.17585	0.15825	0.3341	0.0013097	0.0060837	0.004774	-2.3583	-0.98716	-3.3454	0.80479	3.8225	-2.3693	1
10	2	288	a	-0.12739	0.29431	0.4217	-0.0018746	0.0063934	0.008268	3.0639	-3.6954	-0.63146	0.80002	-2.2304	3.1658	1
10	2	289	a	-0.077732	0.23449	0.31222	0.0014796	0.0065153	0.0050357	0.10024	0.86135	-0.76111	0.81689	-2.2837	-2.9392	0
10	2	290	a	0.028254	0.35224	0.32399	0.0030732	0.0083876	0.0053145	-2.8743	0.1658	-3.0401	0.79627	0.92473	1.0956	0
10	2	291	a	0.054853	0.22222	0.16737	-0.00080567	0.0061736	0.0069793	-0.42925	-1.2285	1.6577	0.79733	-2.4799	0.4943	0
10	2	292	a	-0.091655	0.24517	0.33683	0.0012994	0.0074259	0.0061265	-0.83619	-0.56641	1.4026	0.8037	-0.78875	-1.8511	0
10	2	293	a	-0.12088	0.31576	0.43664	-0.0027243	0.0060719	0.0087962	-5.0576	-0.56799	5.6256	0.79987	5.7275	0.82399	1
10	2	294	a	-0.032109	0.2693	0.30141	-0.0043064	0.0045688	0.0088752	0.31368	-4.9173	-4.6036	0.80968	3.034	1.419	1
10	2	295	a	-0.12345	0.18714	0.31059	-0.0013945	0.0049525	0.006347	1.5608	4.3562	2.7953	0.79696	-2.708	-1.3267	0
10	2	296	a	0.051633	0.33449	0.28286	-0.00044255	0.004459	0.0049015	-5.8661	-0.55735	-6.4235	0.81161	-1.8661	-1.9075	1
10	2	297	a	0.054535	0.31388	0.25934	-0.0018798	0.0049882	0.006868	-3.4428	2.579	6.0218	0.81235	5.2287	-2.1882	1
10	2	298	a	-0.16039	0.26707	0.42746	0.00054571	0.0064013	0.0058556	6.356	-7.5611	-1.2051	0.80855	2.197	0.74034	0
10	2	299	a	0.11218	0.32506	0.21288	0.0011771	0.0058023	0.0046253	-0.12846	-1.0998	-1.2283	0.79611	2.512	-3.1884	1
10	2	300	a	0.1115	0.30476	0.19327	-0.0017162	0.0084646	0.010181	-1.1757	-0.21876	1.3945	0.79137	-1.968	4.3724	1
10	2	301	a	-0.05424	0.32571	0.37995	-0.00044131	0.0049086	0.0053499	5.8764	7.2954	-1.419	0.81127	2.5406	-1.5101	0
11	2	2	a	-0.24317	0.16975	0.41293	0.00043914	0.0056705	0.0052314	1.1583	3.8979	-2.7396	0.79639	-2.2531	-4.153	0
11	2	3	a	-0.036984	0.28596	0.32295	0.00048494	0.0057174	0.0052325	-3.5351	-0.97416	4.5093	0.7918	0.2226	-3.1608	1
11	2	4	a	-0.022086	0.32279	0.34488	0.0022024	0.0087323	0.0065299	-2.0358	1.9234	3.9592	0.80708	-0.87003	1.8016	0
11	2	5	a	-0.12875	0.21481	0.34356	0.00050574	0.0063294	0.0058236	1.2732	1.9976	0.72442	0.80161	-0.23169	-0.13051	0
11	2	6	a	-0.11048	0.22655	0.33703	0.0017744	0.0073021	0.0055277	0.77076	-2.291	1.5202	0.80814	0.57107	-1.6926	0
11	2	7	a	-0.23658	0.16322	0.3998	-0.00017436	0.0065267	0.0067011	-4.8513	-1.2004	6.0517	0.80538	0.95538	1.3969	0
11	2	8	a	-0.10946	0.18127	0.29073	-0.0034259	0.0069726	0.010399	0.90359	-2.155	1.2514	0.78269	4.1534	-0.43051	0
11	2	9	a	0.0086168	0.31621	0.3076	-0.0020805	0.0051073	0.0071878	0.058387	-4.5517	4.4933	0.7902	-0.99598	-1.8393	1
11	2	10	a	-0.019796	0.2837	0.30349	-9.7891e-05	0.0071469	0.0072447	3.411	6.4267	3.0158	0.78304	1.3853	-5.4467	1
11	2	11	a	-0.14887	0.21968	0.36855	0.0023003	0.0075648	0.0052645	3.0189	-5.6347	-2.6158	0.80811	-2.1543	1.9061	0
11	2	12	a	-0.24424	0.19	0.43424	0.00081769	0.0079362	0.0071185	2.6445	2.9017	-0.25719	0.79684	-3.6281	2.0442	0
11	2	13	a	-0.016304	0.26769	0.28399	-0.00086215	0.0070479	0.0079101	1.6936	-4.2309	2.5373	0.79743	-0.97834	-0.013506	1
11	2	14	a	-0.070567	0.32785	0.39841	-0.0034692	0.0048291	0.0082983	4.7598	-5.2744	-0.51463	0.786	-0.50104	0.24207	0
11	2	15	a	-0.020544	0.35649	0.37703	0.00028907	0.0060463	0.0057573	-5.8633	1.864	-7.7273	0.78493	1.8617	-0.51611	1
11	2	16	a	0.073673	0.32748	0.25381	0.0020731	0.0069729	0.0048997	-2.8477	-2.5519	-5.3995	0.78619	-3.1163	-3.5526	1
11	2	17	a	0.15029	0.42161	0.27132	-0.0018767	0.0066376	0.0085143	3.7164	7.2882	3.5718	0.79555	-3.8852	-0.92869	0
11	2	18	a	0.084104	0.37964	0.29553	0.00087789	0.0075938	0.006716	-0.47804	0.40606	-0.8841	0.80697	0.23359	1.9117	1
11	2	19	a	-0.16404	0.25712	0.42116	0.0022635	0.0095258	0.0072623	-0.72862	0.9442	-1.6728	0.81009	1.6839	2.6892	0
11	2	20	a	-0.088639	0.30866	0.3973	0.0013535	0.0062969	0.0049433	-4.6634	-2.2096	6.873	0.78404	-3.103	-5.3071	1
11	2	21	a	-0.023084	0.23109	0.25417	-0.0015814	0.0066175	0.0081989	4.3711	-4.5144	-0.1433	0.78454	2.1533	4.3635	1
11	2	22	a	-0.060907	0.26578	0.32669	-0.00031937	0.0060858	0.0064051	5.246	5.6996	-0.45361	0.80655	3.7534	-2.7891	1
11	2	23	a	-0.10197	0.21252	0.31449	0.00075906	0.0059389	0.0051798	-0.9474	5.247	-6.1944	0.81106	-1.6864	-5.4181	0
11	2	24	a	-0.13213	0.26626	0.39839	0.00095321	0.0080701	0.0071169	-0.27136	0.6888	0.96016	0.78733	2.056	1.5781	0
11	2	25	a	0.032721	0.32841	0.29569	-0.00029496	0.0045732	0.0048681	1.2175	-5.8647	4.6472	0.79882	-0.65589	0.73467	1
11	2	26	a	0.12367	0.38331	0.25964	0.0029584	0.0075174	0.004559	-1.6524	0.66295	2.3154	0.80136	0.60227	3.0461	0
11	2	27	a	0.035669	0.36302	0.32735	-0.0011642	0.0044831	0.0056474	0.38742	-2.2698	1.8824	0.80072	0.64496	2.9844	0
11	2	28	a	-0.23007	0.21224	0.44231	0.00074062	0.007875	0.0071344	2.4574	2.8972	0.43976	0.8132	2.2222	1.3691	0
11	2	29	a	-0.052857	0.27442	0.32728	-0.0027089	0.0047313	0.0074402	-0.012996	0.47881	0.49181	0.80138	-2.1981	0.2729	0
11	2	30	a	0.048798	0.34229	0.29349	-0.0025311	0.0056183	0.0081494	2.0515	2.5215	-0.46997	0.79146	-4.233	2.8367	0
11	2	31	a	-0.014694	0.26011	0.27481	0.0022915	0.0079153	0.0056238	1.3598	5.2104	3.8506	0.79983	0.8773	-5.2575	1
11	2	32	a	0.079819	0.40642	0.3266	-0.00047684	0.008123	0.0085998	0.56555	-2.5793	2.0137	0.79722	-1.2131	4.3046	0
11	2	33	a	0.028458	0.26293	0.23447	-0.0029749	0.0057128	0.0086877	2.4905	-3.2529	0.76237	0.80652	3.2918	2.7993	0
11	2	34	a	0.089433	0.31841	0.22898	0.001645	0.0065442	0.0048992	2.2119	-7.8653	5.6535	0.81065	-1.0366	-0.088452	0
11	2	35	a	0.26188	0.42025	0.15837	0.0024999	0.0079608	0.0054609	4.4492	4.4764	0.027235	0.79471	-0.87436	-0.53322	1
11	2	36	a	-0.058254	0.32837	0.38662	-0.0023476	0.0052423	0.0075899	1.2439	5.6579	-4.4141	0.79491	2.0123	0.53482	1
11	2	37	a	-0.1463	0.2319	0.37821	0.00072724	0.0074894	0.0067621	1.0026	-3.9488	2.9461	0.81979	-1.3213	2.0326	0
11	2	38	a	-0.048549	0.39079	0.43934	0.0016249	0.0069834	0.0053585	1.7102	2.21	0.49988	0.79589	-1.7748	-2.6487	0
11	2	39	a	0.10463	0.38583	0.2812	-0.00086827	0.0055241	0.0063924	2.2588	-4.2933	-2.0344	0.818	1.845	-4.836	1
11	2	40	a	-0.0098639	0.24891	0.25878	-0.0024224	0.0065503	0.0089727	-3.7026	0.61753	4.3201	0.80281	0.88807	-3.314	1
11	2	41	a	-0.092063	0.29515	0.38721	-0.00078239	0.0051794	0.0059618	-1.9769	1.2289	-3.2058	0.81606	-2.0272	-2.4122	1
11	2	42	a	0.10628	0.27254	0.16626	0.00012301	0.0060618	0.0059388	1.1408	1.572	0.43128	0.79103	-0.8333	-0.87954	1
11	2	43	a	-0.15823	0.18617	0.3444	-0.000666	0.0051705	0.0058365	0.94005	-1.2358	-0.29574	0.79958	5.6126	-2.9908	1
11	2	44	a	-0.10324	0.291	0.39424	0.0014053	0.0076756	0.0062702	0.41479	-5.1824	-4.7676	0.80625	1.9043	0.30614	0
11	2	45	a	-0.20356	0.19866	0.40222	0.0022742	0.0082755	0.0060013	-0.8387	-0.2082	-1.0469	0.80799	1.0612	3.0918	0
11	2	46	a	-0.082766	0.29909	0.38186	-0.0019677	0.0052488	0.0072165	-1.4742	-1.7836	3.2578	0.79209	-1.6531	1.8278	0
11	2	47	a	0.021927	0.28814	0.26621	0.00038365	0.0096089	0.0092253	-4.0058	0.43429	4.4401	0.78257	-2.273	-2.9889	1
11	2	48	a	0.015986	0.39043	0.37444	-0.0021824	0.004891	0.0070734	1.9132	-4.9993	-3.0862	0.80144	3.1811	1.4762	1
11	2	49	a	0.094762	0.36317	0.26841	-0.0020766	0.0072672	0.0093438	-6.336	0.83427	7.1703	0.80713	0.77103	3.5496	0
11	2	50	a	0.0067574	0.38862	0.38186	-0.0029768	0.0042274	0.0072042	1.8663	2.0609	-0.1946	0.80395	0.71752	-4.3099	1
11	2	51	a	0.15642	0.36467	0.20825	-0.00038762	0.0079426	0.0083302	4.7703	-4.7894	0.019103	0.80733	5.3394	-2.3441	1
11	2	52	a	-0.091723	0.30592	0.39764	0.00013974	0.0075089	0.0073692	4.2503	5.7758	1.5255	0.79768	-3.1991	2.6524	0
11	2	53	a	-0.077188	0.31587	0.39306	-0.00056689	0.0064516	0.0070185	4.1824	-4.3098	-0.12737	0.78169	2.9492	-1.7299	1
11	2	54	a	-0.10642	0.26478	0.3712	-0.0016211	0.0055178	0.007139	-1.0293	0.67288	-1.7022	0.79527	4.0182	-0.36249	0
11	2	55	a	0.11236	0.34565	0.23329	-0.00097586	0.0051703	0.0061462	-2.9456	2.914	-5.8596	0.79346	4.4135	3.1811	1
11	2	56	a	-0.12107	0.22907	0.35014	0.00053628	0.0065851	0.0060488	0.67035	5.9186	-5.2483	0.80144	-2.1878	-0.94487	0
11	2	57	a	0.00063492	0.29732	0.29669	0.0018371	0.0074425	0.0056054	-1.5651	2.3257	-3.8908	0.80861	1.4129	-2.7288	1
11	2	58	a	-0.2142	0.17435	0.38855	0.00012129	0.0060081	0.0058868	3.0694	-3.327	-0.25764	0.80141	1.6646	1.6599	0
11	2	59	a	-0.07576	0.21524	0.291	0.0010957	0.0074245	0.0063288	-0.28285	0.42064	0.70349	0.80533	1.9273	-3.1292	1
11	2	60	a	0.12925	0.2961	0.16685	-0.0011286	0.0052886	0.0064172	1.4774	-1.6139	0.1365	0.78885	1.0094	2.543	1
11	2	61	a	-0.031633	0.35356	0.38519	0.0008075	0.007855	0.0070475	-5.2418	-0.39265	5.6345	0.7945	-0.0689	-4.8802	1
11	2	62	a	-0.086281	0.2341	0.32039	0.001925	0.0065037	0.0045787	-0.87036	-1.2658	-2.1362	0.80265	-1.7207	5.5592	0
11	2	63	a	0.14166	0.34522	0.20356	0.00022296	0.006403	0.00618	0.30216	2.3567	2.0545	0.78867	0.0091256	5.1306	1
11	2	64	a	0.10429	0.33188	0.2276	-7.9562e-05	0.0064249	0.0065045	6.498	-7.186	0.688	0.81102	-1.8034	2.544	0
11	2	65	a	-0.095374	0.20646	0.30184	0.0020318	0.0062522	0.0042204	-4.75	-1.5399	6.2898	0.78857	0.85616	0.32776	0
11	2	66	a	-0.018707	0.31937	0.33807	-0.0011577	0.0072977	0.0084553	1.4227	5.4414	-4.0186	0.81676	2.2512	-2.9682	1
11	2	67	a	0.14984	0.31689	0.16705	0.0038758	0.010556	0.0066798	2.9095	-4.2733	-1.3637	0.81672	5.4555	0.41398	1
11	2	68	a	0.13111	0.40773	0.27662	-0.00090172	0.0052461	0.0061479	2.8284	4.356	-1.5276	0.80184	-0.92491	-2.476	1
11	2	69	a	0.044218	0.30735	0.26313	0.0025965	0.0080945	0.005498	1.61	-5.5306	3.9206	0.79016	0.27044	1.4666	0
11	2	70	a	0.10079	0.3739	0.27311	-0.00042582	0.0065762	0.007002	3.2263	-4.7431	-1.5168	0.81447	2.5886	1.4258	1
11	2	71	a	0.00049887	0.25259	0.25209	-0.00089743	0.0063147	0.0072121	-1.0196	0.63364	1.6532	0.79742	-0.62554	1.5285	0
11	2	72	a	0.25837	0.42519	0.16683	-0.0028016	0.007093	0.0098947	-2.9372	-3.1258	6.063	0.8048	-1.6994	5.1899	0
11	2	73	a	-0.01254	0.22469	0.23723	0.00084588	0.006239	0.0053931	-0.053118	-0.98412	1.0372	0.80845	-3.2533	-2.5373	0
11	2	74	a	-0.075329	0.22683	0.30215	-0.0010452	0.005669	0.0067142	1.0896	-1.1971	0.10754	0.81165	1.9372	0.045172	1
11	2	75	a	0.083175	0.30853	0.22535	-0.00029325	0.0061701	0.0064634	-5.8075	-0.1421	-5.9496	0.8041	0.14699	-2.3033	1
11	2	76	a	-0.10431	0.18664	0.29095	0.0049698	0.0093182	0.0043484	1.9977	-5.0603	3.0625	0.79649	-0.33637	1.1961	0
11	2	77	a	-0.0090703	0.36197	0.37104	-0.00023277	0.0051698	0.0054025	-4.7581	-1.8152	-6.5733	0.79677	0.62251	1.5942	0
11	2	78	a	0.11234	0.3505	0.23816	-7.1864e-05	0.0067518	0.0068236	1.0053	-3.8269	2.8216	0.78505	0.57182	0.13337	1
11	2	79	a	0.19912	0.40705	0.20794	0.00090098	0.0073996	0.0064987	0.40364	-0.61909	0.21545	0.80774	-4.0071	-5.1247	1
11	2	80	a	-0.042653	0.21855	0.2612	0.0007475	0.0064252	0.0056777	-0.21025	-0.61232	-0.82256	0.80392	-0.086836	4.0089	0
11	2	81	a	0.18814	0.43279	0.24465	-0.0048397	0.0045647	0.0094044	4.0498	-4.6871	-0.63738	0.78982	1.958	-1.2571	1
11	2	82	a	-0.0068027	0.30029	0.3071	-0.0020165	0.0049658	0.0069822	5.9677	7.8264	-1.8587	0.80443	-3.9603	-1.4473	0
11	2	83	a	0.16707	0.36868	0.20161	0.0014423	0.00723	0.0057877	-4.5529	-2.4262	-6.979	0.79576	0.44999	0.054736	1
11	2	84	a	-0.039637	0.1576	0.19723	-0.0044766	0.0049203	0.0093969	-0.41053	-2.9899	-3.4004	0.80133	-1.5058	-0.82532	0
11	2	85	a	0.066395	0.29338	0.22698	-0.00090349	0.0075272	0.0084307	-0.30761	-2.6982	3.0058	0.79584	-0.67685	1.7328	1
11	2	86	a	0.085329	0.38642	0.30109	-8.5352e-05	0.0054911	0.0055765	5.1351	7.1725	-2.0374	0.80599	-0.090711	2.1176	0
11	2	87	a	0.011247	0.26249	0.25125	0.00010346	0.0065673	0.0064639	-2.2449	-2.4552	4.7001	0.80047	4.343	2.9613	0
11	2	88	a	0.12141	0.35086	0.22946	-0.001574	0.0044662	0.0060402	5.9693	-6.7635	0.79426	0.79737	-0.03952	0.97028	1
11	2	89	a	-0.014626	0.32819	0.34281	0.0010247	0.0071463	0.0061216	2.6474	2.7362	0.088741	0.81373	2.2065	2.6908	0
11	2	90	a	-0.063832	0.24703	0.31086	0.0013874	0.0074965	0.0061091	1.2521	-4.4952	3.2431	0.80038	4.385	-4.5565	1
11	2	91	a	-0.1163	0.26766	0.38397	0.00081175	0.0062972	0.0054855	7.1634	7.2785	0.1151	0.8144	0.49872	0.43906	1
11	2	92	a	0.019501	0.21447	0.19497	-0.0015935	0.007655	0.0092485	-3.2523	-1.9227	-5.1751	0.79477	-1.205	-0.31688	1
11	2	93	a	0.036327	0.33966	0.30333	-0.00080503	0.0054056	0.0062106	-1.042	3.7026	4.7446	0.8012	2.1031	1.958	0
11	2	94	a	-0.081882	0.21111	0.29299	-0.0023436	0.0060775	0.0084211	1.2122	6.1351	4.9229	0.79927	2.6773	-2.4893	1
11	2	95	a	-0.2376	0.15535	0.39295	0.0012674	0.0057867	0.0045193	3.2049	6.1801	-2.9752	0.78233	-4.128	2.6852	0
11	2	96	a	0.097302	0.34506	0.24776	0.0023614	0.0090783	0.0067169	-2.9535	-0.76622	3.7198	0.80622	-1.0026	2.0945	0
11	2	97	a	-0.0082313	0.29426	0.30249	-0.00038823	0.0057931	0.0061813	2.0505	3.8597	1.8092	0.80419	3.1203	0.15344	1
11	2	98	a	0.096984	0.40989	0.3129	-0.0011697	0.0053666	0.0065363	4.5516	7.397	2.8454	0.78998	0.58553	-1.7263	1
11	2	99	a	0.00063492	0.28168	0.28104	-0.00043997	0.0078246	0.0082646	-1.1315	-0.89437	-2.0259	0.80505	-2.2213	-5.7278	1
11	2	100	a	0.036485	0.27866	0.24218	0.0004064	0.0051607	0.0047543	-2.1179	0.19801	2.3159	0.79955	-1.1428	-5.015	1
11	2	101	a	-0.17073	0.23231	0.40304	0.0013089	0.0082982	0.0069892	-2.7504	-3.5151	6.2655	0.79722	2.8025	-5.0028	1
11	2	102	a	-0.037823	0.35853	0.39635	0.0010591	0.0081426	0.0070835	-0.15659	-1.7496	1.9062	0.79654	1.1056	-1.3784	0
11	2	103	a	0.082902	0.34739	0.26449	-0.0021677	0.0047906	0.0069583	5.4675	6.2239	-0.75642	0.79462	0.49966	-2.0506	1
11	2	104	a	-0.23723	0.19238	0.42961	-0.00032565	0.0060106	0.0063363	-3.7312	-1.2111	-4.9424	0.80296	0.40592	1.6875	0
11	2	105	a	0.16506	0.39308	0.22803	-0.0013387	0.0057905	0.0071292	1.6598	2.3446	0.68482	0.80459	2.682	2.2207	1
11	2	106	a	0.040295	0.26571	0.22542	0.0050962	0.0095193	0.0044232	-0.02193	3.5545	-3.5764	0.80711	-0.59129	1.1136	0
11	2	107	a	-0.016372	0.369	0.38537	0.0036108	0.0092844	0.0056736	2.9138	5.9891	-3.0753	0.79585	2.5317	-4.0458	1
11	2	108	a	0.0098866	0.40782	0.39794	0.0018802	0.0072833	0.0054031	-1.6677	-3.0654	4.7331	0.79828	-2.2227	-3.9556	1
11	2	109	a	-0.139	0.30893	0.44794	0.0022616	0.008849	0.0065874	4.0105	-4.402	0.39152	0.80746	0.14862	2.4078	0
11	2	110	a	0.074943	0.3498	0.27485	-0.00083566	0.0078106	0.0086462	0.43916	5.53	5.0908	0.80369	-1.7926	0.73382	1
11	2	111	a	-0.0056009	0.40111	0.40671	0.0022781	0.007427	0.0051489	0.82996	-1.3441	0.51412	0.79374	0.17291	-3.582	1
11	2	112	a	-0.14349	0.25655	0.40005	-0.00049998	0.0080215	0.0085215	-0.42459	-2.4558	2.8804	0.79933	-3.3011	2.065	0
11	2	113	a	0.12846	0.3488	0.22034	0.0022934	0.0074397	0.0051463	0.5378	-5.0639	4.5261	0.81012	3.667	-1.0861	1
11	2	114	a	-0.051723	0.34542	0.39714	-0.00061874	0.0054904	0.0061092	1.4829	2.0697	-0.58684	0.79688	-0.23393	-0.36722	0
11	2	115	a	-0.060544	0.38435	0.4449	-0.0011334	0.0075899	0.0087234	6.3828	6.6806	0.29774	0.80691	3.3463	-0.85341	1
11	2	116	a	-0.075782	0.2427	0.31848	-0.0006622	0.0069391	0.0076013	-0.53925	1.9549	2.4941	0.79374	0.39305	-2.3931	1
11	2	117	a	-0.062766	0.31193	0.37469	0.0020828	0.0074656	0.0053829	-1.0196	4.4689	5.4885	0.80557	-1.8106	1.7944	0
11	2	118	a	0.11268	0.33308	0.22041	0.00067929	0.0075772	0.0068979	-1.5618	-3.368	-4.9297	0.80411	1.3762	2.3421	1
11	2	119	a	-0.0090249	0.27095	0.27998	-0.0008373	0.0061642	0.0070015	-4.5351	1.5783	-6.1134	0.79329	-2.2096	0.20078	0
11	2	120	a	-0.034059	0.27823	0.31229	-0.0016969	0.0052492	0.0069462	-2.1398	-0.10951	2.2493	0.79921	-3.0367	-1.0202	0
11	2	121	a	-0.067007	0.28161	0.34862	-0.0024369	0.0053121	0.007749	-2.0247	-2.9853	-5.01	0.80484	-1.6237	-3.6543	1
11	2	122	a	-0.047302	0.24658	0.29388	0.0014732	0.0064847	0.0050115	-4.0704	-1.2677	5.3381	0.8137	-0.13099	4.6947	0
11	2	123	a	-0.16653	0.27971	0.44624	0.0013674	0.0090607	0.0076933	4.7551	4.9239	-0.16875	0.80628	1.7513	2.6424	0
11	2	124	a	-0.092154	0.30424	0.39639	-0.0003439	0.0052442	0.0055881	0.45169	-2.0004	1.5487	0.81406	-2.2109	4.3983	0
11	2	125	a	-0.1076	0.16556	0.27315	0.0023615	0.0075261	0.0051646	-3.888	0.25324	-4.1412	0.80078	-0.58408	1.2446	0
11	2	126	a	-0.022562	0.27971	0.30227	0.0021807	0.0063919	0.0042111	1.4196	-6.5464	-5.1268	0.818	0.53618	3.6643	0
11	2	127	a	0.047279	0.31592	0.26864	-0.00029004	0.0065987	0.0068888	2.1675	2.942	0.77453	0.804	3.404	-3.7141	1
11	2	128	a	0.087528	0.30975	0.22222	-0.0012958	0.005436	0.0067317	0.73199	-1.8633	-1.1313	0.79445	-3.6224	1.8858	0
11	2	129	a	-0.11032	0.16671	0.27703	0.00036942	0.0066664	0.006297	-0.23687	-0.78434	1.0212	0.79758	3.7657	-2.2806	1
11	2	130	a	-0.12243	0.17805	0.30048	0.0022253	0.0068501	0.0046248	-0.29254	0.91055	1.2031	0.79423	1.1874	-2.9246	1
11	2	131	a	-0.078073	0.18923	0.2673	0.00073877	0.0086022	0.0078634	0.63709	0.95233	0.31524	0.80043	3.1196	1.7001	0
11	2	132	a	-0.07932	0.28202	0.36134	0.00095311	0.006876	0.0059229	0.49722	-0.92435	-0.42713	0.80904	1.4204	-0.27129	0
11	2	133	a	-0.13088	0.20821	0.33909	0.0016461	0.0080561	0.00641	0.73142	4.7971	-4.0657	0.81244	-1.9892	-1.0784	0
11	2	134	a	0.0007483	0.25152	0.25077	-0.0001514	0.007015	0.0071664	3.3739	-5.6722	-2.2983	0.80384	5.0924	-0.87085	1
11	2	135	a	0.050385	0.33995	0.28957	0.00010344	0.0062934	0.00619	-3.7904	-0.71686	4.5073	0.80357	1.3018	-3.443	1
11	2	136	a	0.19009	0.42179	0.2317	0.0051009	0.010043	0.0049425	-5.8803	-0.76552	-6.6459	0.80184	3.5621	-4.5178	1
11	2	137	a	0.046916	0.32764	0.28073	0.0016939	0.0062999	0.004606	-1.4479	-0.31749	1.7654	0.7848	-5.6468	0.72018	0
11	2	138	a	0.0095238	0.38175	0.37222	-0.0025431	0.0063836	0.0089267	-0.68865	4.5997	5.2884	0.79668	-2.3075	-0.71796	0
11	2	139	a	-0.076122	0.30102	0.37714	0.00014992	0.0075557	0.0074058	2.5926	4.4093	1.8167	0.81262	1.8851	0.29569	1
11	2	140	a	-0.18819	0.20102	0.38921	-0.0023557	0.0055876	0.0079433	1.1151	1.3036	0.18847	0.81804	-0.42384	-4.1978	1
11	2	141	a	-0.058367	0.39311	0.45147	-0.0016587	0.0059091	0.0075678	1.8642	-7.488	5.6238	0.79579	3.4881	1.24	1
11	2	142	a	-0.060839	0.2537	0.31454	0.00024497	0.0065376	0.0062926	1.6162	4.3794	-2.7632	0.79314	3.3019	-2.9545	1
11	2	143	a	-0.14172	0.23565	0.37737	-0.0020367	0.005664	0.0077007	5.8124	7.1069	-1.2945	0.81357	2.4044	4.5086	0
11	2	144	a	-0.14619	0.16002	0.30621	0.001869	0.0076461	0.0057771	2.5943	2.8373	-0.24307	0.80561	-1.424	-2.2423	1
11	2	145	a	0.098254	0.36488	0.26662	0.0032655	0.0082996	0.005034	-1.3488	1.1417	-2.4904	0.80066	-0.33901	-1.5677	0
11	2	146	a	-0.02068	0.24422	0.2649	-0.0031458	0.0048894	0.0080352	1.9192	-3.0347	1.1155	0.80234	-3.2475	0.40378	1
11	2	147	a	-0.11707	0.2607	0.37778	-0.00036956	0.0070453	0.0074149	-3.7102	-0.055718	-3.7659	0.80129	4.7573	-5.4452	1
11	2	148	a	0.013719	0.37052	0.3568	-0.0025198	0.0068718	0.0093916	4.2808	-4.6722	0.39137	0.80075	-3.1212	-0.65285	0
11	2	149	a	0.10803	0.35939	0.25136	0.0012094	0.0088183	0.0076089	2.1487	5.6016	-3.4529	0.7944	0.58076	-1.4762	1
11	2	150	a	-0.095261	0.32995	0.42522	-0.00074243	0.0073398	0.0080822	-4.1495	1.9558	6.1053	0.79625	-2.2622	-1.3803	0
11	2	151	a	-0.052789	0.26755	0.32034	-0.0029552	0.0057462	0.0087014	1.5048	7.0929	5.5881	0.80644	-5.406	-1.3418	0
11	2	152	a	0.0024943	0.32528	0.32279	-0.00011818	0.0086027	0.0087208	5.1819	5.854	-0.67214	0.79885	-4.8412	3.0076	0
11	2	153	a	0.0093651	0.3605	0.35113	0.00064093	0.0062182	0.0055773	-0.46873	1.0164	1.4851	0.79598	4.6563	-1.4988	1
11	2	154	a	-0.042177	0.28698	0.32916	0.0014718	0.0059821	0.0045103	0.098431	1.4704	1.372	0.79607	1.269	1.8068	0
11	2	155	a	0.013719	0.29324	0.27952	0.00094858	0.0066619	0.0057133	-0.46232	-1.9772	2.4396	0.80503	5.0866	-2.6542	1
11	2	156	a	-0.042834	0.33984	0.38268	0.00028514	0.0061863	0.0059011	1.5401	-5.3692	3.8291	0.80509	-3.2287	-5.4305	1
11	2	157	a	-0.092222	0.30136	0.39358	-6.639e-05	0.0058117	0.0058781	0.978	3.1641	2.1861	0.79967	-1.113	-1.4431	1
11	2	158	a	-0.064036	0.30841	0.37245	-0.0009075	0.0067036	0.0076111	-2.5433	-0.25993	2.8032	0.79884	0.90945	1.3028	0
11	2	159	a	-0.010726	0.27698	0.28771	-0.00029587	0.0064485	0.0067444	-4.0633	1.7628	5.8261	0.79982	0.73323	-0.9911	1
11	2	160	a	-0.02737	0.37027	0.39764	-0.00049601	0.0067335	0.0072295	2.0091	-2.2201	-0.21097	0.80418	-3.9103	-3.7224	1
11	2	161	a	-0.072381	0.25422	0.3266	-0.0017419	0.0062311	0.007973	0.02575	5.5865	-5.5607	0.79826	0.19484	-0.97249	1
11	2	162	a	-0.039705	0.29295	0.33265	0.0036004	0.010123	0.0065228	2.0279	2.098	0.070168	0.78709	0.79714	-1.7866	1
11	2	163	a	-0.13524	0.20127	0.33651	-0.0024524	0.0057517	0.0082041	4.2756	-7.1758	-2.9002	0.79889	0.3184	3.248	0
11	2	164	a	0.022925	0.35458	0.33166	-0.003353	0.0061194	0.0094724	-1.1842	1.9714	-3.1556	0.78972	-0.44169	-3.268	1
11	2	165	a	0.01839	0.26347	0.24508	-0.0013075	0.0061308	0.0074383	0.55667	-2.5908	2.0341	0.81442	-0.0039627	4.1145	0
11	2	166	a	0.016576	0.30247	0.2859	7.4284e-05	0.0054	0.0053257	-5.953	-0.5236	6.4766	0.80013	2.0517	-2.1776	1
11	2	167	a	-0.16556	0.20118	0.36673	0.0038892	0.0091596	0.0052704	-5.7909	2.1536	-7.9445	0.81342	-1.8298	2.1885	0
11	2	168	a	-0.13769	0.20079	0.33848	-0.0023991	0.0051528	0.0075519	1.6153	-6.0099	4.3946	0.8079	-2.0788	-2.3236	1
11	2	169	a	-0.034671	0.37079	0.40546	-4.0921e-05	0.006398	0.0064389	0.67496	-2.7016	-2.0266	0.80628	3.2295	-0.20202	1
11	2	170	a	0.11234	0.41175	0.29941	-0.0018451	0.0062459	0.0080909	1.8034	2.0704	-0.26692	0.79721	-1.7438	1.6675	0
11	2	171	a	-0.039524	0.2758	0.31533	-0.0032738	0.0050218	0.0082956	1.6025	2.1856	-0.58313	0.81304	-0.39606	4.2772	0
11	2	172	a	0.066327	0.32569	0.25937	-0.00071435	0.0069318	0.0076462	-2.1879	1.2961	3.484	0.80567	3.4003	1.3847	1
11	2	173	a	0.075034	0.38694	0.3119	-0.00074439	0.0059508	0.0066952	-5.8452	-1.6738	7.519	0.80972	-0.83548	-1.2339	1
11	2	174	a	0.050295	0.29546	0.24517	-0.0029002	0.0050255	0.0079258	1.619	5.0243	3.4053	0.7865	-3.8486	0.4943	0
11	2	175	a	0.12002	0.34132	0.22129	-0.0006297	0.0089938	0.0096235	-0.33557	1.4515	-1.787	0.81646	0.39047	0.99398	0
11	2	176	a	0.055306	0.31771	0.2624	0.0024568	0.0079484	0.0054916	-3.9701	1.0766	5.0468	0.8035	3.9352	-3.0878	1
11	2	177	a	0.14485	0.34231	0.19746	0.00041637	0.0069946	0.0065783	3.0327	-3.6885	-0.65581	0.80035	-2.9613	4.5813	0
11	2	178	a	-0.12955	0.16989	0.29943	0.0047957	0.0094321	0.0046363	-5.0939	-0.83869	5.9326	0.81284	-1.7447	1.4393	0
11	2	179	a	0.23705	0.39791	0.16086	0.00078934	0.0069947	0.0062054	2.2334	-5.0552	2.8218	0.80998	3.4116	1.1023	1
11	2	180	a	-0.025125	0.35254	0.37766	0.00014784	0.0060017	0.0058539	-1.5634	5.0887	6.6521	0.80138	-0.31286	2.3812	0
11	2	181	a	0.044512	0.30435	0.25984	0.00063202	0.0055444	0.0049123	2.3122	-4.8245	2.5123	0.78364	-0.11563	-1.0923	1
11	2	182	a	-0.029138	0.26943	0.29857	0.00071076	0.0065645	0.0058538	3.0364	-3.1913	-0.1549	0.79811	-1.631	4.0109	0
11	2	183	a	-0.096599	0.22635	0.32295	-0.0020721	0.0069027	0.0089748	4.9528	6.4453	1.4925	0.80785	3.9245	-5.7996	1
11	2	184	a	-0.14422	0.21186	0.35608	-0.0014838	0.0081377	0.0096215	0.74273	-1.9186	-1.1759	0.80034	5.9533	-2.8875	1
11	2	185	a	0.11798	0.35735	0.23937	0.00021451	0.0070532	0.0068387	4.9784	5.7467	-0.76835	0.79546	-1.6738	-1.5309	1
11	2	186	a	-0.13356	0.31005	0.44361	0.0018297	0.008371	0.0065413	-0.69926	-3.0714	3.7706	0.80306	-2.034	-0.74384	0
11	2	187	a	0.011723	0.32408	0.31236	-0.0031365	0.0053132	0.0084497	-1.0546	0.44151	1.4962	0.80643	-3.0756	0.084039	0
11	2	188	a	0.1202	0.33587	0.21567	-0.0019697	0.0057334	0.007703	5.0339	7.1453	-2.1114	0.80274	0.54655	3.2632	1
11	2	189	a	-0.0010884	0.29882	0.29991	0.00080102	0.0069459	0.0061448	-3.7502	-1.3597	5.1099	0.79957	-1.4544	-5.0785	1
11	2	190	a	0.068481	0.4041	0.33562	-0.0020044	0.0051365	0.0071409	4.992	-5.5312	0.53916	0.80404	-4.8783	0.96689	0
11	2	191	a	0.00088435	0.38798	0.3871	0.00026244	0.0056407	0.0053783	3.1259	3.8768	0.75084	0.80599	1.013	-0.98612	1
11	2	192	a	0.061383	0.35152	0.29014	-0.00025092	0.0070296	0.0072805	-3.0976	-1.0124	4.11	0.79985	2.2239	-1.0976	1
11	2	193	a	0.038844	0.29662	0.25778	-0.00057279	0.0057108	0.0062836	1.0941	-2.999	-1.9049	0.8067	2.8503	-0.81383	1
11	2	194	a	0.17796	0.40265	0.22469	0.0012454	0.0078913	0.0066459	-2.5921	-1.5627	4.1548	0.79193	-4.4735	-1.1409	0
11	2	195	a	0.070635	0.44531	0.37467	-0.0029566	0.0061982	0.0091548	1.578	-4.9634	3.3855	0.79924	-0.25867	-1.4623	1
11	2	196	a	-0.030703	0.27449	0.30519	0.00057783	0.0058399	0.0052621	-0.075525	0.037143	0.11267	0.7949	2.0003	1.6899	0
11	2	197	a	-0.071383	0.28794	0.35932	0.00054263	0.008218	0.0076753	-2.0708	-2.6138	4.6846	0.79814	1.6617	0.38189	1
11	2	198	a	-0.079002	0.27091	0.34991	0.00020572	0.0064542	0.0062485	2.1678	-4.5375	-2.3697	0.80446	1.628	-1.9921	1
11	2	199	a	-0.0047619	0.3495	0.35426	0.0014003	0.0065366	0.0051363	6.6053	7.8667	1.2614	0.81294	3.9179	0.62743	1
11	2	200	a	0.10141	0.44333	0.34193	0.003924	0.0096341	0.0057101	-1.6596	-1.3897	3.0493	0.78963	-3.3365	-1.0601	0
11	2	201	a	-0.094853	0.1781	0.27295	0.00017615	0.0071762	0.0070001	5.5595	6.8192	-1.2597	0.80239	-2.9307	2.218	0
11	2	202	a	-0.14073	0.24272	0.38345	-0.00032329	0.0054106	0.0057339	1.3024	3.9266	2.6243	0.79781	-0.5932	0.81625	0
11	2	203	a	0.03619	0.34989	0.3137	0.0001585	0.0048592	0.0047007	-3.5337	-2.6686	-6.2024	0.78011	0.95721	3.2565	0
11	2	204	a	0.080091	0.37011	0.29002	0.0018429	0.0074172	0.0055742	3.5556	-4.8824	-1.3268	0.79236	-2.0985	2.5389	0
11	2	205	a	-0.17984	0.26168	0.44152	-0.0012041	0.004857	0.0060611	-2.3692	3.0893	-5.4584	0.81846	3.3738	2.3007	1
11	2	206	a	-0.17533	0.19206	0.36739	0.0002587	0.007112	0.0068533	-5.4091	-0.35291	5.762	0.80731	-0.024901	-0.97501	1
11	2	207	a	0.0010658	0.38125	0.38018	-0.0022857	0.0043827	0.0066684	0.37951	0.99868	-0.61916	0.79602	0.30412	3.6645	1
11	2	208	a	-0.22104	0.18587	0.40692	0.0031343	0.0092998	0.0061655	0.92402	1.2022	0.27823	0.80029	1.0538	-1.1461	1
11	2	209	a	0.11875	0.36236	0.24361	0.00094658	0.0063629	0.0054163	2.9381	-4.6681	1.73	0.80152	-1.4387	-1.5873	1
11	2	210	a	0.068844	0.38925	0.32041	-0.0026006	0.0062916	0.0088922	4.328	-5.6513	-1.3232	0.80787	0.73402	-0.38616	1
11	2	211	a	-0.12959	0.30333	0.43293	0.0010648	0.0061902	0.0051254	-5.778	0.31493	6.0929	0.80142	1.9339	-2.9942	1
11	2	212	a	-0.020522	0.28558	0.3061	0.0030562	0.0079405	0.0048842	-1.4656	-4.7941	-6.2597	0.79301	-2.3683	3.235	0
11	2	213	a	0.049841	0.32785	0.278	-0.00025505	0.0049158	0.0051709	1.0406	5.3708	4.3302	0.7884	-3.0536	3.5058	0
11	2	214	a	0.14887	0.37238	0.22351	-0.0040041	0.0049657	0.0089698	-3.4961	-1.1618	4.658	0.80044	-1.1788	1.7919	0
11	2	215	a	-0.017415	0.30825	0.32567	-0.0023619	0.0046006	0.0069625	-7.1646	-0.77552	-7.9401	0.79436	-0.79074	2.6522	0
11	2	216	a	0.010431	0.33036	0.31993	-0.0014988	0.0076796	0.0091784	-1.3973	-2.5391	3.9364	0.79631	-2.5141	3.5768	1
11	2	217	a	-0.063469	0.25807	0.32154	-0.00105	0.0064517	0.0075016	-0.12271	-3.1354	3.2581	0.78971	0.49202	1.1607	0
11	2	218	a	-0.15912	0.23952	0.39864	0.0013325	0.0056208	0.0042882	4.6358	6.4562	1.8204	0.79149	2.0462	1.1619	0
11	2	219	a	-0.050068	0.30488	0.35494	-0.00045968	0.0070899	0.0075496	-3.8871	-0.018279	-3.9054	0.79572	2.8145	-1.5616	1
11	2	220	a	-0.13186	0.24914	0.381	-0.0034044	0.0047013	0.0081056	3.1006	-3.4518	-0.35112	0.78771	-2.373	2.3899	0
11	2	221	a	0.001678	0.20762	0.20594	0.0022535	0.0071583	0.0049048	-0.30515	-0.76614	1.0713	0.79961	-3.1397	-0.48351	0
11	2	222	a	-0.045283	0.32454	0.36982	-0.00070086	0.0073726	0.0080735	-4.3657	-0.81079	5.1765	0.80122	-3.2387	-1.8894	1
11	2	223	a	-0.059569	0.19501	0.25458	0.001371	0.0088593	0.0074883	-3.3631	-0.49687	-3.8599	0.79393	4.347	-1.1421	0
11	2	224	a	0.0026984	0.38805	0.38535	0.0051282	0.01048	0.005352	1.1595	-1.2988	-0.13928	0.78061	-4.747	3.4646	0
11	2	225	a	0.13143	0.34014	0.20871	-0.0045016	0.0045959	0.0090975	-1.9729	-0.7329	2.7058	0.80237	1.6994	2.258	1
11	2	226	a	-0.036576	0.30721	0.34379	-0.00035511	0.0056938	0.0060489	-0.003123	-3.5905	3.5936	0.78956	2.0119	1.1617	0
11	2	227	a	-0.13399	0.23816	0.37215	-0.00069359	0.0054127	0.0061063	-1.8043	0.1869	1.9912	0.79628	4.6594	-0.30659	1
11	2	228	a	-0.23279	0.17254	0.40533	0.0043744	0.010169	0.0057941	-2.4115	1.6453	-4.0568	0.79929	-1.5597	-1.4471	0
11	2	229	a	-0.048707	0.2505	0.29921	0.0022765	0.0073882	0.0051117	-4.1646	2.7675	6.9322	0.79027	2.3198	-4.0426	1
11	2	230	a	0.086259	0.35748	0.27122	0.0035072	0.0079589	0.0044517	4.4352	-7.0199	2.5848	0.79952	-0.086535	-1.748	1
11	2	231	a	0.057823	0.35766	0.29984	-0.00021947	0.0057774	0.0059969	2.7685	2.9242	0.15565	0.81635	0.43809	-0.030441	1
11	2	232	a	0.0047619	0.36265	0.35789	0.0022084	0.010353	0.0081449	-0.25922	-1.8648	2.124	0.79835	3.8313	2.9088	1
11	2	233	a	-0.14848	0.25608	0.40456	0.0012589	0.0071221	0.0058631	2.7182	2.867	0.14886	0.78916	-0.90705	0.58468	0
11	2	234	a	-0.14195	0.26989	0.41184	0.0006561	0.0071025	0.0064464	-4.0443	0.10495	-4.1492	0.79781	-4.1686	0.86972	0
11	2	235	a	-0.15803	0.18855	0.34658	-0.00028025	0.0065156	0.0067958	2.1025	2.2516	0.14903	0.79368	0.53919	0.46722	0
11	2	236	a	-0.15599	0.19	0.34599	0.0040983	0.0095161	0.0054178	-3.3417	1.8292	-5.1708	0.80021	-4.6705	-2.7591	1
11	2	237	a	-0.16787	0.20565	0.37351	-0.00086519	0.0076167	0.0084819	-1.972	0.42694	-2.399	0.80736	-3.1032	-2.2647	1
11	2	238	a	0.095828	0.31252	0.21669	-0.0030514	0.0067992	0.0098505	0.13572	-3.1602	-3.0245	0.79416	-2.8172	-1.3794	0
11	2	239	a	0.081769	0.26073	0.17896	-0.0008494	0.0076681	0.0085175	-1.1386	0.096471	-1.2351	0.79416	-3.8864	0.98923	0
11	2	240	a	0.12868	0.41249	0.28381	-0.00076772	0.0078332	0.0086009	6.0305	6.2845	0.25404	0.79637	-0.31748	1.9439	1
11	2	241	a	0.02907	0.29032	0.26125	-0.0015593	0.0074548	0.0090141	2.3971	3.1355	0.73843	0.79964	-0.7088	-0.15323	1
11	2	242	a	0.039342	0.3105	0.27116	0.00031265	0.0076406	0.0073279	6.1452	6.5331	-0.38789	0.81763	-4.2701	-0.58536	0
11	2	243	a	0.020862	0.3293	0.30844	0.0019594	0.0080604	0.006101	-0.69509	-6.2638	6.9589	0.79299	3.0687	-2.1786	1
11	2	244	a	0.093583	0.31175	0.21816	0.0010366	0.0067766	0.00574	-0.88397	-0.61923	-1.5032	0.81134	1.3489	1.1005	1
11	2	245	a	0.17367	0.45177	0.2781	0.0017187	0.0090457	0.007327	-0.044186	2.04	2.0841	0.80172	-1.1948	3.4998	0
11	2	246	a	0.047596	0.21918	0.17159	-0.0012378	0.0078274	0.0090652	-3.8479	-1.6704	-5.5183	0.80354	-4.2069	0.04024	1
11	2	247	a	-0.14467	0.20499	0.34966	-0.00031832	0.0064169	0.0067353	-2.034	2.4331	-4.4672	0.78825	4.8274	1.7417	1
11	2	248	a	-0.13927	0.21372	0.35299	-0.00046563	0.0073892	0.0078548	2.4273	-4.5238	2.0965	0.8144	-2.9808	-2.0614	0
11	2	249	a	-0.032109	0.2207	0.25281	0.0013939	0.0078815	0.0064876	-1.3736	-0.17024	1.5439	0.81146	2.5597	2.5875	0
11	2	250	a	0.011451	0.29615	0.28469	0.0023655	0.0070497	0.0046842	-4.7761	-0.51727	-5.2933	0.79026	2.3113	-4.0958	1
11	2	251	a	-0.096576	0.24612	0.3427	-0.00051765	0.0062085	0.0067262	4.6255	6.2493	1.6238	0.79836	-0.36207	-0.89897	1
11	2	252	a	-0.076644	0.27644	0.35308	-0.0040064	0.0055369	0.0095433	0.71442	-3.4998	-2.7854	0.80985	-0.043256	1.0337	1
11	2	253	a	-0.065601	0.32649	0.39209	0.00012801	0.0091112	0.0089832	-0.41495	5.5163	5.9312	0.78701	1.6039	-3.8154	1
11	2	254	a	-0.17703	0.19862	0.37565	0.00090969	0.0062041	0.0052944	-0.45797	-1.088	1.546	0.7985	-2.0335	-2.693	0
11	2	255	a	0.070249	0.28907	0.21882	0.0034124	0.0085017	0.0050893	-0.19306	0.1031	0.29616	0.79879	0.32287	0.10903	0
11	2	256	a	-0.063243	0.26841	0.33166	0.001409	0.0089515	0.0075425	-0.71937	0.64738	1.3668	0.79546	3.9916	0.35567	0
11	2	257	a	0.058481	0.3229	0.26442	-0.00052658	0.005483	0.0060096	1.3247	3.5712	-2.2465	0.80333	-2.1274	0.75671	1
11	2	258	a	0.027596	0.30914	0.28154	-0.00021808	0.0073914	0.0076095	3.6913	3.8606	0.16927	0.78986	1.8161	-5.1291	1
11	2	259	a	0.15519	0.36549	0.21029	0.0011798	0.0077822	0.0066024	-2.2057	1.4759	3.6817	0.80135	-4.4011	0.2527	0
11	2	260	a	-0.026735	0.38277	0.4095	-0.0042793	0.0042574	0.0085366	-0.991	-2.8691	-3.8601	0.80252	2.6984	2.2334	1
11	2	261	a	0.0461	0.31503	0.26893	0.0028954	0.010155	0.0072595	0.5807	-3.3657	-2.785	0.79085	2.329	3.1414	0
11	2	262	a	-0.18036	0.16252	0.34288	-0.00035656	0.006024	0.0063806	-4.1681	-2.8362	-7.0043	0.79035	1.7204	-2.6596	1
11	2	263	a	0.035011	0.3629	0.32789	-0.0023737	0.0062585	0.0086322	1.6102	-2.4245	0.81429	0.80575	-1.8159	0.079711	0
11	2	264	a	-0.14288	0.21481	0.35769	-0.00076772	0.0079628	0.0087305	0.6709	2.0395	1.3686	0.78884	3.6347	2.9913	0
11	2	265	a	-0.16227	0.29023	0.45249	-0.00099563	0.0069769	0.0079725	2.5537	6.6801	4.1265	0.79372	3.1492	-1.1896	1
11	2	266	a	0.0028118	0.27608	0.27327	0.0043308	0.01028	0.005949	2.8721	6.1016	-3.2295	0.79959	-2.7615	-0.9697	0
11	2	267	a	-0.015011	0.2395	0.25451	0.00034391	0.0060028	0.0056589	-1.3203	3.2195	-4.5399	0.80551	1.2749	2.7421	0
11	2	268	a	-0.078934	0.33025	0.40918	-0.0003325	0.00561	0.0059425	-1.6493	3.0893	-4.7386	0.81499	3.6962	-2.2942	0
11	2	269	a	-0.049909	0.19347	0.24338	0.0016319	0.0087898	0.0071579	1.4843	-1.9706	-0.48636	0.7979	0.13423	3.5007	0
11	2	270	a	0.030045	0.29231	0.26227	0.00112	0.0059758	0.0048558	1.441	3.0198	-1.5788	0.80398	-0.94612	4.4795	0
11	2	271	a	0.090045	0.29705	0.20701	-0.0013778	0.0069028	0.0082807	1.701	-2.2594	0.55842	0.79535	1.9617	0.95027	1
11	2	272	a	-0.12921	0.20921	0.33841	0.0013336	0.0074949	0.0061613	1.5507	4.1114	2.5607	0.79828	2.1815	0.19126	0
11	2	273	a	-0.010522	0.34107	0.35159	0.0011889	0.0057099	0.004521	0.17549	4.3968	4.2213	0.80434	-0.93476	-1.773	1
11	2	274	a	0.16118	0.34429	0.18311	0.0017969	0.0063832	0.0045864	-0.6222	1.7899	2.4121	0.8023	1.3253	1.8188	0
11	2	275	a	-0.016531	0.29909	0.31562	0.0017044	0.006659	0.0049546	-3.2767	3.5324	-6.8091	0.80977	5.9927	-1.4821	1
11	2	276	a	0.063175	0.33587	0.2727	0.0011387	0.0062316	0.0050929	-4.8835	2.3122	7.1957	0.79876	0.17139	-1.2289	1
11	2	277	a	-0.021973	0.28798	0.30995	0.0036185	0.0090559	0.0054374	4.9394	5.0524	-0.11308	0.79285	-5.6426	-0.7541	0
11	2	278	a	0.079093	0.39921	0.32011	0.0020217	0.0086914	0.0066696	0.71807	2.8434	-2.1253	0.79603	-1.1444	-4.9653	1
11	2	279	a	0.017891	0.21356	0.19567	0.0014349	0.0073664	0.0059316	0.20242	1.0652	0.86277	0.8048	-0.50514	1.6651	0
11	2	280	a	-0.017846	0.31447	0.33231	0.0015463	0.006997	0.0054506	1.1846	2.8196	1.635	0.80302	-1.0611	-1.4297	0
11	2	281	a	0.089977	0.42317	0.3332	0.00061877	0.0057433	0.0051245	4.4815	5.5069	-1.0254	0.79217	2.4982	0.12028	1
11	2	282	a	0.14537	0.41297	0.2676	0.0014239	0.0072423	0.0058184	-0.38162	-1.0361	-1.4177	0.79431	0.9174	-3.522	1
11	2	283	a	-0.083175	0.23984	0.32302	0.00095225	0.0070922	0.0061399	-0.65685	5.6561	6.313	0.80175	-3.9144	0.1752	0
11	2	284	a	-0.19277	0.20558	0.39834	-0.0029871	0.0058844	0.0088715	1.2551	-4.1015	2.8464	0.80737	4.1637	0.97795	1
11	2	285	a	-0.016054	0.30027	0.31633	0.0035578	0.0091051	0.0055472	-0.090198	-2.4666	-2.5568	0.79638	3.6557	-2.6849	1
11	2	286	a	0.056712	0.34283	0.28612	0.001642	0.00879	0.007148	-0.9365	-0.78209	-1.7186	0.79231	-5.8725	-4.7447	1
11	2	287	a	-0.14118	0.16125	0.30243	0.0034456	0.0094969	0.0060513	0.93895	2.2445	1.3056	0.81101	-4.0619	2.1977	0
11	2	288	a	-0.19247	0.20252	0.39499	-0.0019922	0.0050643	0.0070565	-2.1344	0.51283	-2.6472	0.80483	-1.3582	-2.1273	1
11	2	289	a	-0.11222	0.22798	0.3402	-0.0012337	0.0051841	0.0064178	0.74062	1.0424	-0.30177	0.79351	2.6805	0.62758	1
11	2	290	a	0.032834	0.26855	0.23571	-0.0013766	0.0049996	0.0063762	4.1511	6.2168	2.0657	0.78687	-4.8679	0.44016	0
11	2	291	a	0.037143	0.3241	0.28696	0.0014384	0.0081135	0.0066751	1.3127	2.5528	1.2402	0.80861	2.9315	1.2998	1
11	2	292	a	0.079433	0.3988	0.31937	-0.00051872	0.0069119	0.0074306	5.9878	-7.3042	1.3164	0.80409	-0.030917	4.9161	0
11	2	293	a	-0.046077	0.31442	0.3605	0.0043637	0.0089947	0.004631	-1.2287	2.0814	3.3101	0.79317	4.1339	1.5349	0
11	2	294	a	0.029478	0.35619	0.32671	0.00073641	0.0087054	0.007969	1.9921	2.1092	0.1171	0.79831	-2.6435	-0.82442	1
11	2	295	a	-0.15859	0.22651	0.3851	-0.0010717	0.0064774	0.0075491	3.3096	-4.3405	-1.0309	0.79275	1.3228	-1.9647	1
11	2	296	a	-0.10161	0.22646	0.32807	0.0010087	0.0081419	0.0071332	-0.81481	4.2864	-5.1012	0.81647	0.8641	-4.4177	1
11	2	297	a	-0.059229	0.25463	0.31385	0.0031229	0.0098005	0.0066776	4.5833	-4.6579	0.074582	0.80612	-5.2062	-4.6471	0
11	2	298	a	0.062018	0.28662	0.2246	0.00073045	0.0075386	0.0068082	0.322	-1.1085	0.78645	0.81499	-0.37704	-1.5476	1
11	2	299	a	0.12306	0.34111	0.21805	-0.00029226	0.0056309	0.0059232	1.9519	-7.2889	5.337	0.7902	-3.865	1.2482	0
11	2	300	a	0.11646	0.27449	0.15803	-7.5345e-05	0.0050233	0.0050987	5.1032	6.1786	1.0754	0.80061	2.5746	4.1565	1
11	2	301	a	0.002585	0.31812	0.31553	0.0020444	0.0066381	0.0045937	-3.936	2.2584	-6.1944	0.80021	2.9102	1.4781	0
1	2	2	a	0.14664	0.3034	0.15676	0.0015098	0.0089734	0.0074636	4.3923	4.6633	-0.27101	0.79633	1.3727	2.2566	1
1	2	3	a	-0.018685	0.3415	0.36018	0.0028843	0.0089881	0.0061038	-2.0017	0.31626	-2.3179	0.80185	-4.8256	5.6801	0
1	2	4	a	0.052268	0.31601	0.26374	-0.0019022	0.0075249	0.0094271	-2.4381	0.7601	-3.1982	0.79682	-4.6339	-2.1184	1
1	2	5	a	-0.035941	0.28086	0.3168	-0.0022126	0.0068597	0.0090723	-1.2283	-4.9926	-6.2209	0.78845	-0.6279	-1.627	1
1	2	6	a	-0.051156	0.25107	0.30222	-0.002226	0.0057475	0.0079735	0.084365	5.8073	-5.7229	0.79918	-0.99049	-1.5349	1
1	2	7	a	-0.092812	0.23088	0.3237	-0.0021085	0.0052484	0.0073568	1.7936	-2.6136	-0.82004	0.80234	1.1667	-0.89059	1
1	2	8	a	-0.099048	0.24893	0.34798	0.0002082	0.007773	0.0075648	2.05	-2.1869	0.13683	0.80507	0.39102	-4.0812	1
1	2	9	a	0.16454	0.42605	0.26152	0.0004513	0.0087038	0.0082525	-2.7131	-3.7613	6.4743	0.80035	-1.7483	2.2366	1
1	2	10	a	-0.086463	0.26249	0.34896	-0.0017241	0.0079697	0.0096938	5.0077	-5.3008	0.29314	0.80267	-0.28088	2.1797	0
1	2	11	a	-0.047415	0.21202	0.25943	-0.0023764	0.0060542	0.0084306	-6.2063	-0.70674	6.913	0.79838	-3.5912	1.3821	0
1	2	12	a	-0.095624	0.3049	0.40052	5.5967e-05	0.0062214	0.0061654	0.015507	-1.3373	1.3218	0.79721	-2.2961	1.8275	0
1	2	13	a	0.023719	0.29676	0.27304	-0.0058487	0.0046416	0.01049	1.1404	2.3272	-1.1868	0.79802	0.13827	2.2549	0
1	2	14	a	-0.024898	0.17896	0.20385	0.0021655	0.009444	0.0072785	-1.1144	2.4144	-3.5288	0.80783	1.6602	5.8503	0
1	2	15	a	-0.073288	0.16807	0.24136	-0.0031268	0.0046689	0.0077956	-3.0535	-2.3786	-5.4321	0.81143	2.6203	-2.0495	1
1	2	16	a	0.16503	0.42671	0.26168	0.00061611	0.0065693	0.0059532	-0.084041	1.4507	1.5348	0.78165	-2.1094	-2.0057	1
1	2	17	a	-0.032018	0.34853	0.38054	-0.0032439	0.005621	0.0088649	-1.7259	-1.0157	2.7416	0.81643	-3.4428	4.1733	0
1	2	18	a	-0.049683	0.24508	0.29476	-0.0017082	0.0046219	0.00633	-5.3376	-1.149	6.4866	0.81149	-3.6571	2.9693	0
1	2	19	a	0.16687	0.38023	0.21336	0.0043145	0.0092788	0.0049643	-3.2514	1.2776	-4.5291	0.80825	-3.3606	2.3411	0
1	2	20	a	0.026213	0.31256	0.28635	9.9146e-05	0.0078383	0.0077392	1.3097	3.1611	-1.8514	0.80595	-2.0186	-4.5599	0
1	2	21	a	-0.022676	0.23646	0.25914	0.0034095	0.0085142	0.0051047	0.26007	5.4104	5.1504	0.79143	3.5508	0.43886	1
1	2	22	a	0.11424	0.3766	0.26236	0.0028714	0.0073932	0.0045217	1.1429	2.2496	-1.1067	0.80509	0.008125	-4.4558	1
1	2	23	a	0.036621	0.28692	0.25029	0.00036998	0.0081904	0.0078204	3.3136	-3.488	-0.1744	0.80599	1.5774	-1.7084	0
1	2	24	a	-0.099524	0.22066	0.32018	-0.00019453	0.0059633	0.0061578	-0.99093	-0.20465	-1.1956	0.80961	1.4478	0.27619	1
1	2	25	a	0.031973	0.39322	0.36125	0.0017247	0.0072815	0.0055568	-2.2552	-0.022427	-2.2777	0.79081	-0.79083	-1.7322	0
1	2	26	a	-0.076327	0.24215	0.31848	-0.0015153	0.0052762	0.0067915	0.97136	3.9006	2.9292	0.78908	-4.1518	4.4339	1
1	2	27	a	-0.038413	0.33404	0.37245	0.0036788	0.0087808	0.005102	3.1841	-3.2882	0.10411	0.81742	-0.19535	-1.7593	1
1	2	28	a	0.031769	0.31644	0.28467	-0.00031184	0.0071925	0.0075044	-0.002749	-1.7978	1.8006	0.80638	0.83388	-1.257	0
1	2	29	a	0.1076	0.30179	0.1942	-0.0011872	0.0062872	0.0074744	-2.925	-0.46061	-3.3856	0.80114	1.3515	5.0031	0
1	2	30	a	0.098707	0.3517	0.25299	0.00012829	0.0067915	0.0066632	2.9933	4.1265	1.1331	0.79974	-0.95564	-4.2254	0
1	2	31	a	-0.051451	0.30937	0.36082	-0.00096891	0.0072593	0.0082282	1.9044	6.1674	4.263	0.80548	-2.371	-2.2768	1
1	2	32	a	0.053424	0.31785	0.26442	-2.9012e-05	0.0075654	0.0075944	-3.1136	-0.86111	3.9747	0.78101	-0.10384	-1.9316	1
1	2	33	a	0.078571	0.37902	0.30045	0.00033488	0.0082387	0.0079038	-1.1371	-1.1189	-2.256	0.78774	0.63094	-0.59465	1
1	2	34	a	-0.070907	0.25703	0.32794	1.2394e-06	0.0054683	0.0054671	-0.32249	-0.48083	0.80332	0.78445	-2.6226	-2.7153	0
1	2	35	a	-0.11993	0.27823	0.39816	0.0011828	0.0069588	0.005776	-1.1366	0.86361	2.0002	0.78996	2.1787	-1.5405	0
1	2	36	a	-0.047166	0.29553	0.3427	-0.0011464	0.0072115	0.0083579	6.1893	-6.3013	-0.11202	0.80131	5.4681	-0.45536	0
1	2	37	a	-0.060113	0.2424	0.30252	0.00083989	0.0065483	0.0057085	3.3622	-4.0698	0.70759	0.79206	0.38686	-1.1834	1
1	2	38	a	0.07415	0.36807	0.29392	9.3828e-05	0.0068293	0.0067355	-4.0223	2.6293	6.6516	0.81268	-1.3644	-4.5043	0
1	2	39	a	-0.03712	0.38333	0.42045	0.0034362	0.0084413	0.005005	7.5643	7.8906	-0.32633	0.79207	-0.9985	-2.6341	0
1	2	40	a	-0.18039	0.16567	0.34605	0.00094334	0.0083139	0.0073705	1.645	5.0826	-3.4376	0.79588	-2.3744	-1.1337	1
1	2	41	a	0.04093	0.33061	0.28968	-0.00028204	0.0084969	0.008779	2.2104	-4.5084	-2.298	0.79637	1.0445	2.7651	1
1	2	42	a	0.13431	0.34388	0.20957	-0.0012185	0.0062572	0.0074757	0.18027	1.5459	-1.3656	0.80905	-0.94112	3.5396	1
1	2	43	a	-0.041202	0.17392	0.21512	0.00044053	0.006951	0.0065105	0.43486	-2.2096	-1.7748	0.81176	-1.0486	-0.84731	0
1	2	44	a	-0.032993	0.32424	0.35723	0.00069542	0.0063686	0.0056731	-0.16717	2.3873	-2.5545	0.79532	-0.74719	-3.5931	0
1	2	45	a	-0.10637	0.2485	0.35488	8.7983e-05	0.0071919	0.007104	5.6616	7.9784	2.3167	0.80426	-0.79116	3.3772	1
1	2	46	a	0.10472	0.31098	0.20626	0.0033437	0.0094184	0.0060747	-4.3933	-1.71	-6.1032	0.81658	-3.6289	3.4701	1
1	2	47	a	-0.14537	0.21063	0.35601	-0.00049033	0.0046828	0.0051731	-2.2634	1.6303	3.8937	0.79813	0.91953	-1.7382	0
1	2	48	a	0.038753	0.252	0.21324	0.0017773	0.007874	0.0060967	-1.0053	-1.1354	2.1408	0.79317	-3.6886	0.90215	0
1	2	49	a	-0.073651	0.32639	0.40005	0.001519	0.0068189	0.0052999	-3.4019	3.0745	6.4765	0.80551	-4.5253	4.1101	0
1	2	50	a	0.078571	0.26492	0.18635	0.00025414	0.0080357	0.0077816	-3.8419	1.0762	-4.9182	0.78064	-2.9165	1.4787	1
1	2	51	a	0.01424	0.35274	0.3385	0.0013188	0.0083985	0.0070798	-4.6229	0.12261	4.7455	0.79391	1.1151	-1.9516	1
1	2	52	a	-0.068844	0.25948	0.32832	0.0015902	0.0079028	0.0063126	4.7154	5.4804	-0.76505	0.79731	0.31445	-5.0653	1
1	2	53	a	-0.033288	0.34456	0.37785	0.0012691	0.0073619	0.0060927	2.6848	4.0146	-1.3298	0.7845	5.0472	-3.5236	1
1	2	54	a	0.1917	0.34823	0.15653	0.00049111	0.0059039	0.0054128	-3.8486	1.5	-5.3486	0.79315	0.51107	-1.6038	1
1	2	55	a	0.026304	0.30526	0.27896	-0.0043064	0.0050111	0.0093174	1.5874	-4.2038	2.6164	0.81301	2.1504	2.0538	0
1	2	56	a	0.13054	0.34322	0.21268	-0.002599	0.0052794	0.0078785	-0.75739	-0.37003	1.1274	0.79535	-1.0563	4.8854	0
1	2	57	a	0.021224	0.29354	0.27231	0.0011753	0.0073992	0.0062239	-0.29008	5.7576	6.0477	0.80357	3.7009	0.97492	1
1	2	58	a	0.13721	0.30424	0.16703	0.0013581	0.0078249	0.0064668	-4.2815	2.8031	-7.0846	0.78863	1.4321	0.46046	1
1	2	59	a	-0.052041	0.33868	0.39073	0.00041826	0.0050717	0.0046534	1.6245	4.4226	-2.7981	0.79954	0.14247	4.1972	0
1	2	60	a	0.084739	0.33816	0.25342	0.0040131	0.0089171	0.0049039	-3.0615	2.1137	5.1752	0.79669	-2.4117	2.3564	0
1	2	61	a	0.14195	0.3666	0.22465	0.00053716	0.0056397	0.0051026	-1.0129	0.082804	-1.0957	0.79955	-0.56449	0.48375	0
1	2	62	a	0.01542	0.24748	0.23206	0.0019917	0.0072754	0.0052837	-3.5983	-0.6319	-4.2302	0.79334	-3.5117	-1.4202	0
1	2	63	a	0.059478	0.3012	0.24172	-0.00045543	0.0059061	0.0063616	-4.9133	-1.6284	-6.5417	0.80845	1.2799	-0.70803	1
1	2	64	a	0.0098639	0.31127	0.30141	0.0018029	0.008649	0.0068461	-0.40341	0.72208	-1.1255	0.80956	-0.43837	2.3866	1
1	2	65	a	-0.019909	0.23168	0.25159	-0.0018471	0.0044792	0.0063263	-0.055882	4.8882	4.9441	0.78858	0.026613	0.65964	0
1	2	66	a	-0.061315	0.2637	0.32501	-0.00041586	0.0075295	0.0079454	-1.066	-2.2008	3.2668	0.80126	-5.9669	1.5431	0
1	2	67	a	-0.037846	0.2227	0.26054	0.00028257	0.0077269	0.0074443	5.4186	5.8067	0.38808	0.80846	-3.6968	0.39008	0
1	2	68	a	0.039297	0.3515	0.3122	0.00069959	0.0055932	0.0048936	1.3019	-6.1881	-4.8862	0.80205	1.3762	-3.3649	1
1	2	69	a	-0.11163	0.24528	0.35692	-0.0014655	0.0062989	0.0077644	0.57661	-4.2239	-3.6473	0.80458	-1.6118	-1.6155	1
1	2	70	a	-0.0098186	0.37664	0.38646	-0.0029671	0.0045088	0.0074759	-1.2846	5.972	-7.2566	0.80141	4.7794	1.2267	1
1	2	71	a	-0.14304	0.2229	0.36594	0.00041116	0.0067496	0.0063384	-4.1834	-1.0319	5.2153	0.80042	3.6788	-0.24948	0
1	2	72	a	0.003288	0.33615	0.33286	-0.00045005	0.0064954	0.0069454	3.9101	-6.2149	2.3048	0.79492	0.46823	0.89689	1
1	2	73	a	-0.019819	0.27429	0.2941	0.0019628	0.0065836	0.0046208	2.1169	7.4302	5.3133	0.81605	-3.7309	-0.0039836	0
1	2	74	a	0.089841	0.30751	0.21766	2.7602e-05	0.0068305	0.0068029	1.9146	-2.0894	0.17475	0.80183	1.0706	-0.78905	1
1	2	75	a	-0.010998	0.27751	0.2885	-0.00080553	0.0047844	0.00559	-5.6976	-0.27397	5.9715	0.80584	-0.78046	-0.18754	1
1	2	76	a	-0.027075	0.20658	0.23365	-0.0034556	0.0049258	0.0083814	-1.0276	3.0961	4.1237	0.8044	2.7493	-1.5404	0
1	2	77	a	-0.12957	0.25612	0.38569	-0.0021992	0.0048542	0.0070533	-1.0903	4.177	5.2674	0.80737	-5.6077	-2.886	0
1	2	78	a	-0.20367	0.23626	0.43993	0.0032764	0.0076176	0.0043412	-5.8571	-0.96362	6.8207	0.80406	2.6775	-4.3965	1
1	2	79	a	-0.063107	0.24474	0.30785	0.0010974	0.0087937	0.0076963	3.9319	4.4538	0.52192	0.81255	1.7183	0.23972	1
1	2	80	a	-0.019048	0.34934	0.36839	0.00045543	0.0067181	0.0062627	-4.3244	0.12308	4.4474	0.79596	-1.2704	-3.5535	1
1	2	81	a	-0.068095	0.28934	0.35744	0.00078124	0.007056	0.0062747	-1.8547	-0.21587	2.0706	0.81484	0.72683	2.6496	1
1	2	82	a	-0.091111	0.24562	0.33673	-0.002633	0.0042348	0.0068678	-2.832	0.10598	-2.938	0.81375	0.11798	-1.3834	1
1	2	83	a	0.037166	0.3529	0.31574	-0.00010878	0.0060834	0.0061922	-0.027693	-0.46922	0.49691	0.80224	5.4479	4.6125	1
1	2	84	a	0.078435	0.41966	0.34122	-0.0011938	0.0058421	0.0070359	-3.4722	3.5899	7.0621	0.81002	1.7189	-0.92413	0
1	2	85	a	-0.15712	0.22041	0.37753	0.00022311	0.0073555	0.0071324	0.27028	2.613	2.3428	0.79925	-4.4664	-0.017938	0
1	2	86	a	0.081814	0.42517	0.34336	-0.0026529	0.0059297	0.0085826	-0.43071	4.2983	-4.729	0.81609	2.6947	-2.2949	1
1	2	87	a	-0.0039909	0.31311	0.3171	0.00083821	0.0074548	0.0066166	-4.3956	0.044204	-4.4398	0.80908	2.5739	1.4299	1
1	2	88	a	0.018617	0.37667	0.35805	-0.00148	0.0081974	0.0096774	1.5727	1.6571	0.084489	0.80822	-0.17038	-4.7188	0
1	2	89	a	-0.083492	0.24893	0.33243	-0.00075999	0.0071534	0.0079134	6.0444	-6.5363	-0.49185	0.80345	1.2747	-3.5026	1
1	2	90	a	0.095261	0.44372	0.34846	0.0011949	0.008065	0.0068701	-4.9005	-0.83324	5.7338	0.80556	3.8422	2.6383	1
1	2	91	a	-0.0087302	0.28111	0.28984	-0.00092427	0.0075946	0.0085188	-0.029292	-1.0045	-1.0338	0.79252	-3.0278	-1.4635	0
1	2	92	a	0.015193	0.34868	0.33349	0.0014794	0.0072755	0.005796	-3.8647	2.3687	6.2334	0.79243	0.54675	5.7631	0
1	2	93	a	0.027075	0.26864	0.24156	0.0015527	0.0079152	0.0063626	4.4729	-6.7227	2.2498	0.78935	2.5512	3.9203	0
1	2	94	a	0.029161	0.26889	0.23973	0.00029406	0.0054001	0.005106	0.67235	5.4204	-4.7481	0.80467	-1.8142	0.65258	0
1	2	95	a	-0.14388	0.17624	0.32011	-0.0033794	0.0046433	0.0080228	0.063233	2.8894	2.8262	0.79954	-0.95114	0.58784	0
1	2	96	a	-0.025646	0.28973	0.31537	-0.002727	0.005796	0.0085229	0.89564	-1.5636	-0.66797	0.78764	3.2055	0.20641	1
1	2	97	a	-0.063265	0.30955	0.37281	0.0045637	0.01031	0.0057463	-1.4663	-1.6238	3.0902	0.79378	0.33829	-4.368	0
1	2	98	a	0.072948	0.38723	0.31429	-0.0024309	0.0049021	0.0073331	-2.1702	-1.3953	3.5655	0.79765	-1.3136	0.38376	1
1	2	99	a	0.11558	0.26753	0.15195	0.0038504	0.0089167	0.0050662	-1.3229	-0.17904	-1.5019	0.81203	2.0465	-1.4872	1
1	2	100	a	0.012721	0.28408	0.27136	-0.0033029	0.0049839	0.0082868	-6.8817	-0.41406	7.2958	0.78834	0.30241	0.74436	1
1	2	101	a	0.046735	0.3798	0.33306	0.0010278	0.0069044	0.0058767	-4.9997	-1.3763	6.376	0.8137	-2.4311	-3.1846	0
1	2	102	a	-0.075442	0.35603	0.43147	0.0014477	0.0099046	0.0084569	0.83515	2.2551	-1.42	0.79168	2.4862	1.1929	0
1	2	103	a	-0.12365	0.27878	0.40243	-0.0020797	0.0063457	0.0084254	2.1124	-6.6391	4.5267	0.79435	4.8484	-0.49176	0
1	2	104	a	-0.097891	0.27032	0.36821	0.0022099	0.0069395	0.0047296	-0.68497	-3.0358	3.7208	0.79682	2.1371	0.46159	1
1	2	105	a	-0.21342	0.17084	0.38426	0.00071226	0.007148	0.0064357	-3.9242	3.9535	-7.8777	0.78953	-3.9079	2.3852	0
1	2	106	a	0.13063	0.39073	0.26009	-0.0012212	0.0052808	0.006502	0.56066	-1.5051	-0.94441	0.80229	-4.462	3.6438	0
1	2	107	a	0.12848	0.34966	0.22118	0.0024862	0.0083265	0.0058403	-2.5677	0.57925	3.147	0.80722	2.3146	-0.32852	1
1	2	108	a	-0.052857	0.2573	0.31016	0.002087	0.0082986	0.0062116	5.5532	-7.6218	2.0686	0.78031	4.0561	3.8373	1
1	2	109	a	0.13358	0.38048	0.24689	0.0041683	0.0086576	0.0044893	-1.0415	1.9196	-2.9611	0.8029	3.1794	2.2047	0
1	2	110	a	0.16186	0.37143	0.20957	-0.0010222	0.0070421	0.0080643	5.3357	-6.0048	0.66912	0.8074	2.3341	-2.7997	0
1	2	111	a	0.068662	0.2344	0.16574	-0.00052196	0.0071067	0.0076286	-4.6735	1.6046	6.278	0.81875	-0.77781	1.7892	1
1	2	112	a	0.12306	0.39388	0.27082	0.001011	0.0073136	0.0063026	-0.14469	2.9834	-3.128	0.79428	5.5224	4.8627	1
1	2	113	a	0.072336	0.43703	0.36469	0.0013605	0.0091253	0.0077648	1.4656	3.6197	2.154	0.80731	3.9848	-3.2839	1
1	2	114	a	0.06449	0.3954	0.33091	0.001738	0.0087848	0.0070468	-2.7899	-0.40648	-3.1964	0.78914	-0.34885	1.036	1
1	2	115	a	-0.10404	0.29478	0.39882	-0.0023137	0.0065489	0.0088626	0.69632	-0.76161	0.065291	0.81833	-0.72871	-1.7165	0
1	2	116	a	0.15277	0.39336	0.24059	-0.0026923	0.0056192	0.0083116	-2.8127	-0.15134	2.964	0.81142	-0.60784	2.0252	0
1	2	117	a	0.015624	0.28385	0.26823	-3.8315e-05	0.0056979	0.0057362	-0.93314	3.5591	4.4922	0.81415	-0.64848	0.76911	0
1	2	118	a	0.070658	0.36803	0.29737	0.00036065	0.008005	0.0076444	-1.7713	1.1147	2.886	0.80835	3.6283	3.175	1
1	2	119	a	0.25454	0.44576	0.19122	0.0024246	0.0069792	0.0045547	3.8366	-4.3608	0.52417	0.78612	4.6386	0.78022	0
1	2	120	a	0.087234	0.34245	0.25522	-0.0023871	0.006116	0.0085031	1.0603	-1.8617	-0.80132	0.79486	1.8972	-1.8089	1
1	2	121	a	-0.074989	0.29063	0.36562	-0.0016532	0.0063177	0.0079709	-3.1829	-0.19074	3.3736	0.79405	1.0785	0.59171	1
1	2	122	a	-0.039116	0.28619	0.32531	0.00083527	0.0069849	0.0061496	-4.9938	0.88382	-5.8776	0.81479	1.3085	-0.81644	0
1	2	123	a	-0.036916	0.27578	0.3127	0.00018686	0.0067254	0.0065386	-0.65408	-4.2609	4.915	0.80656	1.0756	-1.1187	1
1	2	124	a	-0.033878	0.33485	0.36873	-0.0016912	0.0046638	0.006355	2.0268	-5.0466	-3.0198	0.8021	2.5163	3.0633	1
1	2	125	a	0.020454	0.25154	0.23109	0.0030689	0.0096758	0.0066068	-1.5013	0.16113	1.6625	0.79689	-4.0103	-2.7775	1
1	2	126	a	-0.09449	0.30442	0.39891	0.000399	0.0074249	0.0070259	-3.7823	0.094836	3.8771	0.79805	0.78382	-0.76127	1
1	2	127	a	0.12243	0.38068	0.25825	0.0029911	0.0079603	0.0049691	1.1127	3.7725	-2.6599	0.79737	0.18405	1.4848	1
1	2	128	a	-0.069955	0.29946	0.36941	0.0024373	0.0088194	0.0063821	-0.6547	2.5977	3.2524	0.80888	-3.8933	1.9738	0
1	2	129	a	-0.089546	0.22098	0.31052	0.00039487	0.0071439	0.006749	-0.48967	3.1194	-3.6091	0.80385	-3.2554	-2.9566	0
1	2	130	a	0.082381	0.33823	0.25585	0.00086665	0.0096886	0.008822	2.6408	2.6543	0.013534	0.79459	-2.6131	-0.23871	0
1	2	131	a	-0.095828	0.28508	0.38091	-0.0031626	0.0054946	0.0086572	4.0506	-4.2272	0.17656	0.7963	0.94256	-5.5582	1
1	2	132	a	0.17088	0.43882	0.26794	-0.0022636	0.0073109	0.0095745	0.153	-1.9632	1.8102	0.80244	-5.3847	0.55589	0
1	2	133	a	-0.01576	0.29283	0.30859	-0.0023262	0.006528	0.0088543	4.1127	-7.7332	3.6204	0.80739	5.4677	0.18951	1
1	2	134	a	-0.18794	0.25705	0.44499	-0.00066544	0.0053521	0.0060175	1.1616	-2.4778	1.3162	0.80981	2.5124	-0.029656	0
1	2	135	a	-0.00099773	0.29449	0.29549	-0.00051925	0.0047554	0.0052747	1.1314	2.7872	-1.6559	0.81774	4.0424	-1.0032	1
1	2	136	a	-0.010862	0.31172	0.32259	-0.0016244	0.0049576	0.006582	4.2324	-4.8384	-0.60602	0.7999	2.3709	-1.2985	1
1	2	137	a	0.01932	0.31478	0.29546	0.00081693	0.0076864	0.0068694	4.9765	-5.6824	-0.70592	0.79757	-3.5853	0.70911	0
1	2	138	a	0.18415	0.4241	0.23995	-0.0037963	0.0042239	0.0080201	2.3017	5.9318	3.6301	0.78992	0.11638	-0.46372	1
1	2	139	a	0.04356	0.34002	0.29646	-4.0984e-05	0.0056656	0.0057066	-2.8207	-0.63562	-3.4563	0.8126	-5.9833	2.0709	0
1	2	140	a	0.026667	0.37719	0.35052	0.001913	0.0067824	0.0048694	5.363	6.1711	0.80813	0.80083	5.335	5.6623	0
1	2	141	a	-0.059342	0.28424	0.34358	-0.0016561	0.0043768	0.0060329	1.1045	2.4341	1.3296	0.80683	-3.0807	-1.2901	0
1	2	142	a	-0.07195	0.27542	0.34737	0.00019612	0.008111	0.0079149	-3.4852	1.8731	-5.3584	0.7884	-1.1495	0.37883	0
1	2	143	a	-0.13508	0.23649	0.37156	0.0011114	0.0079024	0.006791	-4.1446	3.2304	-7.375	0.80904	-1.901	-3.7876	0
1	2	144	a	0.033878	0.19023	0.15635	0.00013235	0.006145	0.0060126	0.30894	1.8048	-1.4959	0.81787	-0.16865	-2.8336	0
1	2	145	a	-0.077052	0.30669	0.38374	-0.0029116	0.0065223	0.0094339	-5.0536	-1.3602	6.4139	0.7989	-4.4297	1.2696	0
1	2	146	a	-0.012812	0.3754	0.38821	-0.0014831	0.0064741	0.0079572	-2.9188	-2.4543	5.3731	0.81754	-3.3158	-3.0585	1
1	2	147	a	-0.13599	0.28755	0.42354	0.00064766	0.0084914	0.0078438	1.6378	3.6634	-2.0256	0.80075	-3.443	2.4022	0
1	2	148	a	-0.010522	0.25952	0.27005	6.3388e-05	0.0064914	0.0064281	0.73346	1.0014	-0.26789	0.79589	1.8458	-4.2055	1
1	2	149	a	0.023039	0.33918	0.31615	-0.00019093	0.005665	0.0058559	3.9419	-4.5018	0.55984	0.80432	-4.865	5.1852	0
1	2	150	a	0.08229	0.44497	0.36268	-0.001696	0.0044538	0.0061499	0.87811	1.9642	1.0861	0.81177	-2.515	4.891	0
1	2	151	a	-0.0023129	0.30737	0.30968	0.00087431	0.0068293	0.005955	-0.70257	-0.77475	-1.4773	0.8	2.9209	5.1188	1
1	2	152	a	-0.12542	0.24322	0.36864	0.0010479	0.0061238	0.0050759	0.024981	6.9864	-6.9614	0.79498	1.0437	0.20101	0
1	2	153	a	0.048617	0.41206	0.36345	0.00046616	0.0067571	0.0062909	-6.086	0.93447	-7.0204	0.81081	4.0157	0.81732	1
1	2	154	a	0.022109	0.21463	0.19252	-0.00055161	0.0055009	0.0060526	-3.185	-1.1567	4.3417	0.80485	1.2468	0.40243	1
1	2	155	a	-0.14612	0.24537	0.3915	-0.0041261	0.0054627	0.0095888	-1.3341	2.3815	3.7156	0.80177	-0.47413	0.15556	0
1	2	156	a	-0.033878	0.3761	0.40998	-0.0017913	0.0069646	0.0087559	-4.1427	0.2158	4.3585	0.80677	-1.0251	0.03958	0
1	2	157	a	0.13406	0.34646	0.2124	0.0017012	0.0071486	0.0054474	6.8274	7.2907	0.4633	0.81047	-0.82973	3.1208	1
1	2	158	a	0.10755	0.36222	0.25467	-0.004789	0.0054099	0.010199	0.62121	1.7001	1.0788	0.79328	-3.3219	2.9275	0
1	2	159	a	-0.031179	0.30274	0.33392	0.00013203	0.0064442	0.0063122	-1.5999	0.73933	2.3393	0.78805	-2.1414	-3.8864	1
1	2	160	a	-0.12744	0.19129	0.31873	-0.00086644	0.0050359	0.0059023	0.48461	0.5295	-0.044895	0.81099	-5.4662	2.0782	0
1	2	161	a	-0.081043	0.25937	0.34041	0.00014421	0.0050904	0.0049462	0.91742	-4.378	3.4606	0.79779	1.9683	-0.56512	1
1	2	162	a	-0.073673	0.19118	0.26485	-0.0017371	0.0058293	0.0075664	7.4645	-7.7072	-0.2427	0.79682	-2.9452	2.3169	0
1	2	163	a	0.030794	0.31789	0.2871	-8.2778e-06	0.0062334	0.0062417	-0.34871	0.34703	0.69574	0.80873	0.18474	-0.6539	1
1	2	164	a	0.19472	0.36751	0.17279	0.0025651	0.0075042	0.004939	1.5358	-3.8754	-2.3396	0.80897	1.4226	-2.5142	1
1	2	165	a	0.01898	0.4132	0.39422	0.00087939	0.0054649	0.0045855	5.5025	-7.5174	-2.0149	0.80539	1.3695	5.6157	0
1	2	166	a	-0.06458	0.29925	0.36383	0.0025449	0.0072998	0.0047549	-2.6405	-3.1107	5.7512	0.78608	-3.9061	-0.55358	1
1	2	167	a	0.063333	0.25342	0.19009	-0.0003347	0.0062131	0.0065478	2.5827	4.3519	-1.7692	0.80562	-3.511	1.3253	1
1	2	168	a	-0.099478	0.22331	0.32279	0.0034732	0.0087153	0.0052421	0.24634	7.6956	-7.4493	0.79101	-0.78707	3.7061	0
1	2	169	a	0.040045	0.30755	0.26751	-0.001086	0.0073231	0.0084091	-3.3454	-0.79369	4.1391	0.79022	1.8253	-2.1188	1
1	2	170	a	0.10472	0.37079	0.26608	-0.00026135	0.0064019	0.0066633	-0.95513	1.9079	2.863	0.8036	0.78513	1.9663	1
1	2	171	a	0.075941	0.40399	0.32805	0.0010632	0.0080955	0.0070324	-3.3887	2.4295	5.8182	0.79183	1.4657	-1.0948	1
1	2	172	a	0.087778	0.34569	0.25791	0.00035931	0.006802	0.0064426	1.6645	3.7061	-2.0416	0.81809	2.0994	1.9385	1
1	2	173	a	0.00058957	0.27921	0.27862	0.00037135	0.0062033	0.0058319	-4.5145	-0.71491	5.2294	0.81349	0.15219	5.3738	0
1	2	174	a	-0.020748	0.219	0.23975	-0.00036448	0.005482	0.0058465	2.2847	2.5482	-0.26345	0.80575	2.8645	1.0352	0
1	2	175	a	0.034195	0.291	0.2568	-0.0011901	0.0076567	0.0088468	-4.144	-1.2866	-5.4306	0.80486	2.7832	-1.8577	1
1	2	176	a	0.083787	0.38118	0.29739	0.003207	0.0077832	0.0045762	-0.36101	-3.3917	-3.7527	0.80564	1.7209	0.74339	1
1	2	177	a	-0.084014	0.28005	0.36406	0.00041412	0.0080137	0.0075996	0.55535	2.9409	2.3856	0.80286	1.3575	0.70974	0
1	2	178	a	0.088254	0.38533	0.29707	0.00079169	0.0084252	0.0076335	-1.3133	5.4072	-6.7205	0.81306	1.3777	2.0063	1
1	2	179	a	-0.12601	0.28061	0.40662	-0.00024436	0.0071944	0.0074388	-5.1555	-0.16396	5.3195	0.79495	0.35985	0.96358	0
1	2	180	a	-0.17281	0.23748	0.41029	0.00047703	0.0068108	0.0063337	2.7475	-6.8889	4.1414	0.80569	-2.5656	1.4706	0
1	2	181	a	-0.031678	0.29145	0.32313	-0.0024964	0.0064734	0.0089697	-1.1509	-1.6069	-2.7577	0.79731	1.5362	-0.201	0
1	2	182	a	0.1419	0.41619	0.27429	-0.00228	0.006606	0.008886	-4.8538	0.027069	4.8809	0.7933	-0.90401	-4.1385	1
1	2	183	a	-0.1793	0.23732	0.41662	-0.001148	0.0057933	0.0069413	0.22197	1.0698	-0.84786	0.80443	4.0179	-3.3881	1
1	2	184	a	0.03644	0.27948	0.24304	-0.0019078	0.0068112	0.008719	-1.7389	-1.8059	3.5448	0.79672	-2.3882	2.0331	0
1	2	185	a	0.10354	0.38732	0.28379	-0.0011418	0.0053108	0.0064526	1.4684	-3.3532	1.8848	0.79559	1.1969	5.2698	1
1	2	186	a	-0.073741	0.20079	0.27454	-0.0005231	0.0066968	0.0072199	0.31647	1.2753	-0.95883	0.79967	-0.8603	4.6895	0
1	2	187	a	0.049138	0.24975	0.20061	-0.0024704	0.0067464	0.0092167	-4.7579	-0.73926	5.4971	0.80269	1.6415	-0.36255	0
1	2	188	a	-0.079093	0.33231	0.41141	-7.4849e-05	0.0067822	0.0068571	-1.1973	-1.8692	-3.0665	0.79943	0.93521	-0.94216	0
1	2	189	a	-0.0053741	0.35356	0.35893	0.0019425	0.0068006	0.004858	-1.1277	-2.4445	-3.5722	0.78207	0.20053	0.53299	1
1	2	190	a	-0.098254	0.24127	0.33952	9.4835e-05	0.0056736	0.0055788	4.4941	7.675	3.181	0.80253	-1.0025	3.8965	0
1	2	191	a	0.00063492	0.31245	0.31181	0.0048916	0.010087	0.0051958	-0.11705	1.0732	-1.1902	0.79885	-4.9627	1.6974	1
1	2	192	a	-0.12426	0.2651	0.38937	0.0027352	0.0071637	0.0044285	-1.8604	-0.26674	2.1272	0.79311	-1.4554	2.2849	0
1	2	193	a	-0.10603	0.33649	0.44252	-0.0015336	0.0073308	0.0088644	-1.2068	2.5083	-3.7151	0.79301	2.5121	0.3195	0
1	2	194	a	0.028231	0.29805	0.26982	0.0016573	0.0066564	0.0049991	4.0934	5.1094	1.016	0.79922	-2.7452	0.016197	0
1	2	195	a	0.075011	0.3105	0.23549	0.00010653	0.0064707	0.0063642	0.55176	1.3004	-0.74867	0.79249	1.3542	-0.27684	0
1	2	196	a	0.023968	0.36009	0.33612	0.0016261	0.0094773	0.0078511	-2.8152	-3.3539	-6.1691	0.80401	2.3674	4.7898	1
1	2	197	a	-0.068798	0.26787	0.33667	-0.00053475	0.00595	0.0064848	0.20265	-3.8992	-3.6965	0.80566	-2.2057	3.2893	0
1	2	198	a	0.075261	0.30807	0.23281	0.00029198	0.0073462	0.0070542	2.0176	2.2168	-0.19922	0.81982	0.075331	1.2485	0
1	2	199	a	-0.2602	0.16624	0.42644	0.002473	0.0075633	0.0050904	-4.3734	0.91375	-5.2872	0.80735	2.5258	-2.6706	0
1	2	200	a	-0.040431	0.29658	0.33701	0.0034502	0.0080148	0.0045646	-3.9246	-1.6005	-5.5252	0.81512	-1.5754	0.92558	0
1	2	201	a	0.11782	0.38982	0.272	-0.0026053	0.0061852	0.0087905	-0.11877	-1.7067	1.8255	0.80744	-3.4854	-1.8268	0
1	2	202	a	0.088163	0.25685	0.16868	-0.0019054	0.006127	0.0080324	2.1103	2.1963	0.085918	0.79514	-0.48551	-0.917	1
1	2	203	a	0.1581	0.39202	0.23392	0.00072793	0.0078461	0.0071182	1.2593	-4.747	3.4876	0.79853	-1.4282	2.308	1
1	2	204	a	-0.074966	0.31753	0.39249	0.00073509	0.0061245	0.0053894	0.46791	3.6937	3.2258	0.80577	-0.36504	-3.7874	1
1	2	205	a	-0.031179	0.16549	0.19667	2.2441e-05	0.0055404	0.005518	-2.576	4.0027	6.5788	0.78996	0.21432	0.54789	0
1	2	206	a	-0.031542	0.2715	0.30304	0.00050205	0.0064645	0.0059625	-3.8209	0.33044	4.1513	0.79164	-1.7671	-0.99458	1
1	2	207	a	0.13685	0.32748	0.19063	0.0010901	0.007458	0.0063679	0.37254	2.4025	2.03	0.80406	-2.9985	2.1191	1
1	2	208	a	-0.053243	0.19943	0.25268	-0.0014009	0.0079653	0.0093662	0.73159	-2.2187	1.4871	0.79443	-0.2833	2.6629	1
1	2	209	a	-0.024853	0.31413	0.33898	-0.00060805	0.0078651	0.0084731	1.3258	1.6753	-0.3495	0.80424	-3.8937	3.2844	0
1	2	210	a	-0.021383	0.20154	0.22293	-0.00097398	0.0067443	0.0077183	-1.9183	3.1883	5.1067	0.78166	-0.3577	-1.0145	0
1	2	211	a	-0.090249	0.24569	0.33594	-0.00073038	0.005989	0.0067193	0.59904	-2.2919	-1.6929	0.79001	-4.4028	-1.6933	0
1	2	212	a	0.11531	0.43637	0.32107	0.00026291	0.0055296	0.0052667	1.3284	2.4529	1.1244	0.78861	5.2652	1.9874	0
1	2	213	a	0.072562	0.28175	0.20918	0.0033845	0.0097188	0.0063343	-0.82647	0.46948	-1.2959	0.80051	-1.8176	-1.9827	1
1	2	214	a	-0.021814	0.30875	0.33057	-0.0014225	0.0050746	0.0064971	0.23104	3.164	2.9329	0.78756	2.5735	-1.3197	1
1	2	215	a	0.044785	0.30612	0.26134	0.0020264	0.0074923	0.005466	0.92854	-6.0454	5.1168	0.78192	-0.58628	1.6098	1
1	2	216	a	0.10939	0.34873	0.23934	0.00060286	0.0067404	0.0061375	1.9443	4.9924	-3.0481	0.79066	-4.6094	-0.1393	0
1	2	217	a	-0.016531	0.28447	0.301	-0.0025426	0.0058194	0.008362	3.8076	-5.8906	-2.083	0.80512	-0.95502	-4.9816	0
1	2	218	a	0.090612	0.32215	0.23154	2.8257e-05	0.0074919	0.0074636	-2.1361	-1.0291	-3.1653	0.80756	2.5405	-0.28084	1
1	2	219	a	0.1429	0.44667	0.30376	-9.6714e-05	0.0062353	0.006332	2.9287	4.8912	1.9624	0.80821	4.3398	-2.7135	1
1	2	220	a	-0.10794	0.25655	0.36449	-0.00056304	0.006582	0.007145	-2.1763	1.7487	-3.925	0.80161	3.7006	-0.58287	0
1	2	221	a	0.056553	0.41379	0.35723	0.0021288	0.0069023	0.0047735	-2.6139	-2.524	-5.1379	0.79288	-1.2381	-0.58698	0
1	2	222	a	-0.11413	0.21048	0.3246	0.0029147	0.0075526	0.0046379	4.0506	4.601	0.55042	0.79475	4.2762	1.3615	0
1	2	223	a	-0.10937	0.29252	0.40188	0.0017029	0.0084522	0.0067492	0.094794	7.7886	-7.6938	0.79381	1.516	0.41081	1
1	2	224	a	0.090476	0.34265	0.25218	-0.00046485	0.006345	0.0068098	-2.686	-0.16624	-2.8522	0.78774	1.6687	-1.9161	1
1	2	225	a	0.06517	0.37363	0.30846	0.0018025	0.0079709	0.0061685	4.0334	-5.929	-1.8955	0.79242	-0.11753	2.9132	1
1	2	226	a	-0.12032	0.18932	0.30964	0.0022271	0.0078598	0.0056328	2.4459	-5.4656	-3.0197	0.81661	-2.002	2.7364	0
1	2	227	a	-0.12107	0.24218	0.36324	-0.0019086	0.0065569	0.0084655	0.85848	3.3076	2.4491	0.81559	-0.46077	0.19996	0
1	2	228	a	0.032109	0.39168	0.35957	-0.00013622	0.0052289	0.0053652	1.3416	2.5565	-1.2149	0.8062	1.6374	-3.0615	1
1	2	229	a	0.11846	0.33442	0.21596	-0.0037672	0.0048819	0.0086491	6.4678	-7.9318	1.464	0.81484	-2.2781	5.4069	1
1	2	230	a	-0.076032	0.22349	0.29952	-0.00098611	0.0060403	0.0070264	-5.6015	-0.51914	6.1206	0.79073	4.9371	3.2443	1
1	2	231	a	-0.087732	0.28848	0.37621	-0.0025068	0.0047427	0.0072494	1.0638	3.704	2.6402	0.79511	1.4782	2.6266	0
1	2	232	a	-0.0076871	0.25218	0.25986	-0.0042116	0.0061534	0.010365	-4.4118	1.6721	-6.0839	0.79853	3.9098	2.6813	0
1	2	233	a	0.10594	0.40984	0.3039	-0.00032191	0.0060262	0.0063481	-2.7731	-1.1742	3.9472	0.7986	0.60288	-2.2691	1
1	2	234	a	0.037619	0.30308	0.26546	0.00057408	0.0072217	0.0066476	-2.6375	1.0213	-3.6588	0.81742	-1.9925	-3.128	0
1	2	235	a	0.08585	0.37259	0.28673	-0.0026272	0.0051164	0.0077436	0.75534	3.3496	-2.5942	0.79528	2.0545	0.46898	1
1	2	236	a	-0.0057596	0.38088	0.38664	-0.00070071	0.0051602	0.005861	2.6132	3.6124	0.9992	0.79907	3.3335	-3.1692	1
1	2	237	a	0.026644	0.25855	0.2319	-0.00054162	0.0051707	0.0057123	-5.4016	-1.0705	6.4721	0.789	3.9044	1.5996	1
1	2	238	a	0.12476	0.29658	0.17181	-0.00073648	0.0048151	0.0055516	2.2698	5.9839	-3.7141	0.79914	-1.7976	0.92851	0
1	2	239	a	0.15875	0.39995	0.2412	-0.00097908	0.0047613	0.0057404	-0.56163	-0.66258	-1.2242	0.79564	-0.21889	0.4059	1
1	2	240	a	-0.11127	0.19104	0.30231	-0.00021364	0.0079562	0.0081698	0.41968	-1.3319	-0.91219	0.80052	3.5624	-0.67904	1
1	2	241	a	0.078163	0.26664	0.18848	0.00095179	0.0065008	0.005549	2.0684	-3.9018	1.8334	0.81113	0.82836	-1.4233	1
1	2	242	a	-0.014376	0.25909	0.27347	0.00044636	0.0078482	0.0074019	-3.8018	-0.87412	-4.6759	0.80163	0.80945	-2.8304	1
1	2	243	a	0.014376	0.33998	0.3256	-0.002854	0.0061984	0.0090524	-1.28	3.9123	-5.1923	0.79992	-2.6524	1.8113	0
1	2	244	a	-0.079002	0.35175	0.43075	0.0032453	0.0090101	0.0057647	-0.76411	-3.4316	4.1957	0.79277	4.8571	-3.0785	1
1	2	245	a	-0.11569	0.25404	0.36973	-0.00048384	0.0070613	0.0075452	1.9551	2.0633	-0.10817	0.80514	0.28147	-3.6854	0
1	2	246	a	0.014195	0.31168	0.29748	0.0025675	0.0089033	0.0063358	2.7836	-4.1765	1.3929	0.78473	0.25759	-0.10002	1
1	2	247	a	-0.0050567	0.24948	0.25454	-0.0023459	0.0045368	0.0068827	-0.31807	0.48975	0.80782	0.79778	-4.9658	4.6103	1
1	2	248	a	-0.16853	0.16186	0.33039	0.0020767	0.0070493	0.0049726	-3.5352	3.3478	6.883	0.81407	-3.291	-2.9714	0
1	2	249	a	0.057506	0.3459	0.28839	0.0016389	0.0098767	0.0082378	4.6218	-5.6421	-1.0203	0.8036	-2.9363	0.66988	1
1	2	250	a	0.098367	0.34254	0.24417	0.00080763	0.0062494	0.0054418	-3.0386	4.0681	-7.1067	0.79049	-0.46754	0.0278	1
1	2	251	a	0.10719	0.32726	0.22007	0.00043714	0.0073122	0.0068751	5.5549	5.9	-0.34512	0.79036	-3.8133	0.24152	1
1	2	252	a	0.033243	0.19771	0.16447	-0.0029134	0.0058157	0.0087291	-6.8133	0.33275	7.1461	0.80479	0.34777	-0.40934	1
1	2	253	a	0.082562	0.24907	0.16651	0.001346	0.0085784	0.0072324	-1.2393	-1.5039	-2.7432	0.79774	-2.0097	-3.0783	0
1	2	254	a	0.049206	0.38467	0.33546	-0.0012632	0.0050668	0.0063299	-1.4772	1.9344	-3.4116	0.7918	1.3744	2.478	1
1	2	255	a	-0.16472	0.21683	0.38154	-0.0020741	0.0070288	0.0091029	4.1812	-6.4277	2.2465	0.7912	-3.5171	-1.0873	0
1	2	256	a	-0.033401	0.23703	0.27043	-0.0013765	0.0065854	0.0079619	-0.2567	-3.5809	-3.8376	0.80354	0.73258	-3.2115	0
1	2	257	a	-0.050476	0.36109	0.41156	-0.00056377	0.0052327	0.0057965	0.13265	-0.2823	0.14965	0.80257	-1.0075	-3.7371	1
1	2	258	a	0.048435	0.33175	0.28331	-0.00020632	0.0062593	0.0064657	-3.8791	0.018241	3.8974	0.80231	-0.0075405	-3.177	1
1	2	259	a	0.038639	0.31925	0.28061	0.0020082	0.0079811	0.0059729	-1.6951	0.068044	1.7631	0.80735	-1.9763	-1.3986	0
1	2	260	a	-0.13397	0.27186	0.40583	0.001476	0.0082468	0.0067708	-0.51115	1.1598	1.671	0.81879	2.7744	4.5455	1
1	2	261	a	0.10669	0.3098	0.20311	-0.001841	0.0057444	0.0075853	-2.8027	2.1398	4.9425	0.80219	2.0958	1.0443	1
1	2	262	a	0.10717	0.29014	0.18297	-0.0013997	0.0065959	0.0079956	-1.4801	-3.5805	5.0605	0.79889	-0.23085	0.9106	1
1	2	263	a	0.083447	0.29905	0.2156	0.0033017	0.0096576	0.0063559	-1.4664	1.3428	2.8092	0.81877	0.21538	0.3198	1
1	2	264	a	-0.09127	0.30159	0.39286	0.0012454	0.0071968	0.0059514	-0.32371	2.3491	-2.6728	0.80224	-3.03	-5.9204	0
1	2	265	a	0.046871	0.31916	0.27229	-0.00096428	0.0063987	0.007363	2.8452	-4.56	1.7148	0.8016	3.0631	-3.0453	1
1	2	266	a	-0.09517	0.21488	0.31005	-0.00019275	0.0098041	0.0099968	2.0254	2.6966	-0.67123	0.8029	-2.3499	1.134	0
1	2	267	a	0.17764	0.41215	0.23451	0.00014218	0.0066507	0.0065085	-0.11551	1.203	-1.3186	0.80516	2.7713	-3.8456	1
1	2	268	a	0.0057143	0.21342	0.20771	-0.0013834	0.0057722	0.0071556	1.5012	-2.931	-1.4298	0.80997	2.5955	0.74707	1
1	2	269	a	0.22687	0.40941	0.18254	-4.5246e-05	0.0058468	0.0058921	0.38958	-1.3097	0.92012	0.7953	4.7137	-0.12468	1
1	2	270	a	0.039569	0.30578	0.26621	0.002353	0.007297	0.004944	-1.7053	2.4597	4.165	0.79936	4.2203	-3.0038	1
1	2	271	a	0.031519	0.39039	0.35887	0.00092177	0.0066165	0.0056947	-1.37	0.016405	-1.3864	0.79819	1.2508	-5.3243	1
1	2	272	a	0.10787	0.38327	0.2754	0.0022922	0.007818	0.0055257	-1.3474	-2.5369	3.8843	0.79538	0.1662	-2.35	1
1	2	273	a	0.12683	0.36469	0.23787	0.001319	0.0079377	0.0066187	-0.88191	1.485	2.3669	0.78434	-0.69027	3.2957	1
1	2	274	a	-0.0099546	0.43079	0.44075	4.4523e-05	0.004356	0.0043115	-3.8044	-3.2857	7.0902	0.80408	2.3699	1.6924	0
1	2	275	a	0.099342	0.33365	0.23431	0.002537	0.0085548	0.0060178	-1.6211	-2.8051	-4.4261	0.79611	2.8312	2.6924	1
1	2	276	a	-0.16358	0.21236	0.37594	0.0018424	0.0064316	0.0045891	-0.79519	-1.2424	2.0376	0.79662	0.54724	0.23727	0
1	2	277	a	-0.034399	0.26342	0.29782	-0.00047011	0.0053777	0.0058478	-3.7337	1.0334	-4.7671	0.79752	0.047957	-0.1893	1
1	2	278	a	-0.0097959	0.39891	0.40871	-0.004358	0.0051465	0.0095045	4.6896	5.9145	-1.2249	0.80856	-2.13	-1.6471	0
1	2	279	a	0.096916	0.33361	0.23669	0.00049999	0.0064191	0.0059191	0.74736	-2.1489	1.4015	0.80524	-0.4928	-0.96967	1
1	2	280	a	-0.048776	0.18308	0.23186	0.00050449	0.0073217	0.0068172	-0.45577	-0.31049	-0.76627	0.7979	1.9729	-4.0889	1
1	2	281	a	0.0068707	0.4137	0.40683	-0.00050728	0.0073851	0.0078924	-6.151	-0.59218	6.7432	0.81486	1.9283	-0.68888	1
1	2	282	a	-0.059932	0.2095	0.26943	0.0020407	0.0072215	0.0051808	2.8355	-3.9933	-1.1578	0.81586	-4.1242	1.5807	0
1	2	283	a	-0.18399	0.19454	0.37853	0.00019955	0.0088078	0.0086083	0.74593	-4.4481	-3.7022	0.79305	0.87814	-1.8321	1
1	2	284	a	0.18329	0.40211	0.21882	-0.0019167	0.004917	0.0068337	2.8175	-5.537	-2.7195	0.80472	0.87747	1.4225	1
1	2	285	a	0.071995	0.26143	0.18943	0.0010968	0.0087143	0.0076175	-3.719	0.35506	4.0741	0.79666	0.42822	-0.37067	1
1	2	286	a	-0.036508	0.33068	0.36719	0.0032557	0.0075478	0.0042921	-2.0884	4.7939	-6.8823	0.78689	-2.8594	-3.9264	1
1	2	287	a	-0.17519	0.1693	0.34449	4.3108e-05	0.0080592	0.0080161	-0.11901	-2.3397	-2.4587	0.80278	0.37594	-2.0952	1
1	2	288	a	0.013492	0.38789	0.3744	0.0022586	0.0077634	0.0055048	2.568	-3.1661	-0.59802	0.80394	-1.304	-0.79041	1
1	2	289	a	0.026689	0.25016	0.22347	-0.0014511	0.0062555	0.0077066	1.4237	-3.2148	-1.7911	0.7897	-1.1733	-2.0507	0
1	2	290	a	-0.039252	0.24744	0.28669	-0.0012473	0.0057506	0.0069979	-0.34752	-3.5303	-3.8779	0.79805	-0.71063	-1.7348	1
1	2	291	a	-0.097256	0.32202	0.41927	0.001915	0.0068497	0.0049347	0.60416	-1.6373	1.0331	0.79009	0.89689	-4.5599	1
1	2	292	a	-0.10946	0.16014	0.26959	-0.00039424	0.0050249	0.0054191	-4.1665	3.4114	-7.578	0.80617	3.7674	3.367	0
1	2	293	a	-0.14401	0.19057	0.33458	-0.00072325	0.0047631	0.0054864	-1.0065	-0.50137	-1.5079	0.80232	0.17102	0.71587	1
1	2	294	a	-0.10236	0.22837	0.33073	0.00020114	0.0057121	0.0055109	0.79569	1.2069	-0.41118	0.79205	-1.1481	-0.60647	1
1	2	295	a	0.011338	0.33549	0.32415	0.0006531	0.0071466	0.0064935	-2.765	-3.8423	-6.6073	0.79024	-0.53138	-3.6255	0
1	2	296	a	0.11528	0.31304	0.19776	0.0012062	0.0065736	0.0053674	-0.86083	6.1452	-7.0061	0.79122	-1.9743	-5.2915	1
1	2	297	a	-0.005737	0.31526	0.321	0.0007926	0.006853	0.0060603	-3.1893	-0.12113	-3.3105	0.81203	1.7271	4.384	0
1	2	298	a	-0.0018821	0.23333	0.23522	0.0032861	0.0086559	0.0053697	-2.6668	2.555	5.2219	0.79531	-2.9414	-2.9718	1
1	2	299	a	-0.0039002	0.33587	0.33977	-0.0012455	0.0074655	0.008711	-0.082173	1.0691	-1.1513	0.79941	1.0652	-0.40465	0
1	2	300	a	0.021361	0.3415	0.32014	-0.00030574	0.0054202	0.005726	-3.6622	-0.12018	-3.7824	0.8071	-1.0598	-0.13313	0
1	2	301	a	-0.028798	0.30488	0.33367	-0.00082932	0.0086986	0.0095279	3.333	-4.1232	-0.79012	0.79328	-3.0736	3.1867	1
2	2	2	a	0.028549	0.27615	0.2476	0.00014314	0.0081386	0.0079955	-0.11517	3.0422	-3.1574	0.80961	4.0349	-0.61043	1
2	2	3	a	-0.082971	0.25646	0.33943	-0.00043154	0.0059728	0.0064044	4.3753	-4.4569	0.081589	0.80302	0.027733	-1.3183	1
2	2	4	a	-0.057256	0.27823	0.33549	0.0025091	0.0075173	0.0050082	2.6061	-3.0425	0.43631	0.79202	3.7475	-1.3408	1
2	2	5	a	-0.036259	0.37612	0.41238	0.0013009	0.0073786	0.0060777	-3.4983	0.93745	-4.4358	0.81506	0.48575	4.1341	0
2	2	6	a	0.087302	0.39535	0.30805	0.00042345	0.0077575	0.007334	2.0553	-2.5416	-0.48637	0.79192	-2.5485	-1.5254	1
2	2	7	a	0.0030612	0.22966	0.2266	-0.0013065	0.0046852	0.0059917	-5.2244	-1.7121	-6.9365	0.78741	-0.16353	1.6403	1
2	2	8	a	0.12181	0.35796	0.23615	-0.0019627	0.005426	0.0073888	-4.3944	1.7171	-6.1115	0.78059	-0.92512	-2.096	1
2	2	9	a	-0.13417	0.21726	0.35143	0.00047012	0.0057167	0.0052466	-0.60053	-0.075645	0.67618	0.7858	1.0361	-1.9423	1
2	2	10	a	-0.096576	0.24859	0.34517	-0.00046292	0.0058205	0.0062834	3.3688	5.5841	2.2153	0.78907	2.4464	-2.1398	1
2	2	11	a	0.079501	0.35367	0.27417	-0.00051813	0.0054419	0.00596	0.69317	0.90354	-0.21037	0.81275	4.181	-1.5382	1
2	2	12	a	0.02873	0.24837	0.21964	-0.00037598	0.0059103	0.0062863	-1.4728	-1.3151	2.7878	0.78482	-2.115	-2.2476	0
2	2	13	a	0.069864	0.32132	0.25145	0.001044	0.0071819	0.0061378	2.6761	4.9429	2.2668	0.79357	-4.2067	1.8783	0
2	2	14	a	-0.064558	0.27751	0.34206	-0.0034795	0.0063221	0.0098016	-0.025315	4.0224	4.0477	0.80544	-2.9834	-0.92693	0
2	2	15	a	-0.066803	0.3085	0.37531	-0.00053193	0.0058299	0.0063618	0.12242	2.3295	-2.2071	0.80743	0.63718	0.099126	0
2	2	16	a	0.093696	0.32057	0.22687	-0.0014195	0.0064278	0.0078474	-1.5735	-5.9248	-7.4983	0.7979	3.8074	-3.8185	1
2	2	17	a	-0.0081179	0.30401	0.31213	0.00059988	0.0082132	0.0076133	-0.015704	-0.47566	0.49137	0.81468	-5.4808	-5.924	1
2	2	18	a	-0.021474	0.38707	0.40855	-0.00084233	0.0084602	0.0093025	3.0471	5.2585	2.2114	0.80186	-5.0995	1.1314	0
2	2	19	a	0.058549	0.33925	0.2807	0.00062184	0.0057507	0.0051289	-1.6639	-3.3315	4.9954	0.80315	-0.92288	1.3824	0
2	2	20	a	-0.035147	0.25349	0.28864	-0.0015366	0.0055265	0.0070631	-2.3019	2.9043	-5.2062	0.80906	-0.44166	4.7079	1
2	2	21	a	0.094739	0.36986	0.27512	-0.0010938	0.0056223	0.0067161	2.4528	4.4765	2.0238	0.79425	2.8424	-1.0408	1
2	2	22	a	-0.07873	0.23431	0.31304	-0.00082014	0.0045954	0.0054155	-3.053	-2.2943	-5.3473	0.81226	1.9591	-0.1816	1
2	2	23	a	0.057279	0.311	0.25372	1.0645e-05	0.0057739	0.0057633	0.92434	3.3804	-2.4561	0.79977	-1.7819	-0.35897	1
2	2	24	a	0.1644	0.42474	0.26034	0.0022762	0.0075896	0.0053134	3.2855	-3.5341	0.24864	0.80103	-1.952	-3.8363	0
2	2	25	a	-0.085714	0.30601	0.39172	0.0018494	0.0074633	0.0056139	-4.9151	-1.0182	-5.9333	0.80045	5.4275	-1.5937	1
2	2	26	a	-0.043946	0.28383	0.32778	0.0004721	0.0073016	0.0068295	2.1682	-5.4991	-3.3309	0.80837	1.2234	0.52293	1
2	2	27	a	0.090975	0.27855	0.18757	0.0041411	0.010405	0.0062643	1.5974	7.3327	-5.7353	0.81967	1.5606	-3.3556	0
2	2	28	a	-0.014195	0.39794	0.41213	0.00016499	0.0064175	0.0062525	-3.6445	-0.4148	-4.0593	0.79057	-0.03891	3.3833	0
2	2	29	a	-0.091361	0.34621	0.43757	0.0013527	0.0061801	0.0048274	-4.034	-0.93538	4.9694	0.80269	-5.271	1.6223	0
2	2	30	a	0.0054422	0.28093	0.27549	0.0010891	0.0061042	0.0050151	-1.2124	-1.3595	2.5719	0.80868	-1.7088	3.5753	0
2	2	31	a	0.072018	0.25862	0.1866	-0.0058486	0.0045401	0.010389	-1.4871	1.8153	3.3023	0.79701	0.43032	4.6436	1
2	2	32	a	-0.040431	0.33592	0.37635	0.0020831	0.0073127	0.0052296	1.1198	2.751	1.6312	0.79707	4.9402	-1.0723	0
2	2	33	a	0.06068	0.29982	0.23914	-0.0018421	0.0069944	0.0088364	1.3218	4.4416	-3.1198	0.80499	-3.0403	4.3167	1
2	2	34	a	0.14438	0.40943	0.26506	-0.0014572	0.0048735	0.0063307	-2.949	-0.63566	3.5846	0.79784	-2.1131	-2.0363	1
2	2	35	a	-0.083878	0.27132	0.35519	0.0027016	0.0075672	0.0048657	5.4925	-5.6352	0.14267	0.80679	-4.3266	-2.1613	0
2	2	36	a	0.053583	0.31571	0.26213	-0.00024268	0.0077003	0.007943	1.8448	-2.1365	-0.29176	0.79756	-0.54394	3.7635	1
2	2	37	a	0.083039	0.35116	0.26812	-0.00038114	0.00509	0.0054712	-2.1369	0.39399	-2.5309	0.78419	1.2348	-1.9821	1
2	2	38	a	-0.031859	0.26025	0.29211	-0.0034357	0.0049097	0.0083455	0.31093	-0.61018	0.29925	0.79772	2.7275	-3.434	1
2	2	39	a	0.081633	0.29478	0.21315	-0.0019931	0.0073898	0.0093829	-4.5733	2.7574	7.3307	0.78491	-1.1183	3.314	1
2	2	40	a	0.075873	0.26302	0.18714	-0.002513	0.0052742	0.0077872	2.5952	4.2222	-1.627	0.79611	-2.0451	-0.72687	1
2	2	41	a	0.034059	0.31782	0.28376	0.0011857	0.0062608	0.0050751	2.4219	4.7647	2.3429	0.80122	-5.3575	-1.1887	0
2	2	42	a	-0.033855	0.33946	0.37331	-0.0028144	0.0063008	0.0091152	0.054823	-4.3	-4.2452	0.79201	-2.6238	0.75661	1
2	2	43	a	-0.078934	0.23163	0.31057	-0.00078503	0.0064349	0.0072199	-1.5945	-1.7216	-3.3161	0.81487	4.2141	-3.0894	0
2	2	44	a	0.036122	0.30215	0.26603	-0.0025644	0.0054944	0.0080588	0.2892	0.76796	-0.47875	0.80678	2.0518	1.657	1
2	2	45	a	0.10438	0.34515	0.24077	-0.00052005	0.0075051	0.0080252	5.5764	-5.58	-0.0035355	0.79415	3.1136	-1.7917	1
2	2	46	a	0.18667	0.37079	0.18413	0.0032519	0.0088344	0.0055825	-0.43513	1.4556	1.8907	0.796	1.2629	-1.1609	0
2	2	47	a	-0.14891	0.18356	0.33247	0.00039322	0.0065557	0.0061624	-0.32128	-1.1568	1.4781	0.79476	-0.81155	0.10957	0
2	2	48	a	0.016576	0.25136	0.23478	9.5098e-06	0.0081165	0.008107	-1.3558	2.5973	-3.9531	0.78119	2.6589	-4.5738	1
2	2	49	a	0.032268	0.26975	0.23748	-0.00063627	0.0044232	0.0050594	-0.92459	0.95018	1.8748	0.78516	-4.5924	1.8065	0
2	2	50	a	-0.11245	0.24764	0.36009	-0.0013585	0.0049572	0.0063157	0.84507	1.8282	-0.98315	0.80603	3.9759	-4.0067	1
2	2	51	a	-0.11206	0.28556	0.39762	-1.1571e-06	0.0075114	0.0075125	-1.9321	-0.77941	2.7115	0.7813	1.048	-3.0925	1
2	2	52	a	-0.070068	0.23494	0.30501	0.0023358	0.0071141	0.0047783	-3.9165	-2.1216	-6.0381	0.80652	3.1941	-3.6687	1
2	2	53	a	0.093107	0.25757	0.16447	-0.0013163	0.0058527	0.007169	0.38632	-2.9756	2.5893	0.79664	2.6139	-3.3334	1
2	2	54	a	-0.11735	0.27526	0.39261	-0.002128	0.007246	0.009374	-3.0613	1.6456	-4.7069	0.78688	-3.8359	1.0245	0
2	2	55	a	0.0011565	0.30356	0.3024	-0.0018771	0.0075872	0.0094643	1.0296	-3.0237	1.9941	0.79792	-3.3208	5.9281	0
2	2	56	a	-0.075737	0.28429	0.36002	-0.0019319	0.0058079	0.0077398	-5.9871	1.795	7.7821	0.81499	-2.5102	1.2708	1
2	2	57	a	0.0065306	0.30755	0.30102	-0.0012355	0.0066816	0.0079171	0.46822	-1.4402	-0.97196	0.79572	-1.7778	2.8331	0
2	2	58	a	0.01449	0.22932	0.21483	0.0018477	0.0088137	0.006966	-5.0726	-0.85043	5.923	0.79632	0.97085	-1.908	1
2	2	59	a	0.02873	0.31358	0.28485	0.00023011	0.0052344	0.0050043	-1.561	2.5683	-4.1293	0.79903	3.6291	4.5127	1
2	2	60	a	0.087574	0.34778	0.2602	-0.00036318	0.0075583	0.0079214	-0.80093	-3.4786	4.2795	0.79889	1.8046	2.6666	1
2	2	61	a	0.10095	0.36644	0.26549	-0.00068741	0.0056376	0.006325	-3.5432	0.30751	-3.8507	0.7936	3.1809	-1.935	0
2	2	62	a	-0.098707	0.21213	0.31084	-0.0013149	0.0066557	0.0079706	3.568	3.9949	0.42693	0.79442	0.42598	-2.1668	0
2	2	63	a	-0.060816	0.37179	0.43261	-0.00060885	0.0054002	0.0060091	0.065013	3.2192	-3.1541	0.80026	5.544	1.4736	1
2	2	64	a	-0.0024943	0.37617	0.37866	0.001352	0.0062718	0.0049199	-1.181	1.4586	-2.6396	0.79565	1.1984	5.5091	0
2	2	65	a	-0.04585	0.28735	0.3332	0.0013102	0.0073685	0.0060583	0.93626	-1.1876	0.25132	0.81306	-0.43532	-2.0798	1
2	2	66	a	-0.025329	0.28492	0.31025	-0.0014076	0.0051928	0.0066004	2.6014	2.8097	-0.20829	0.79628	-0.50573	1.002	1
2	2	67	a	-0.12948	0.17946	0.30893	-0.0017362	0.0061872	0.0079234	-0.92984	-0.18621	1.116	0.79829	-0.026258	3.3285	1
2	2	68	a	-0.17707	0.17605	0.35313	-0.00034381	0.0067811	0.0071249	-5.231	1.6671	6.8981	0.78563	-2.524	-3.4998	0
2	2	69	a	-0.21712	0.20202	0.41914	-0.003493	0.006992	0.010485	3.4078	-5.8396	-2.4318	0.80851	-1.874	-2.5628	1
2	2	70	a	0.16385	0.33653	0.17268	-0.0016181	0.0050224	0.0066405	0.67778	-0.9156	-0.23782	0.78583	0.50212	4.1311	1
2	2	71	a	0.08898	0.30585	0.21687	-0.00077119	0.0065075	0.0072787	-5.8372	0.27039	6.1076	0.79597	-3.1237	-1.4145	1
2	2	72	a	0.10102	0.3883	0.28728	-0.0021168	0.0059026	0.0080195	-0.73254	4.0072	4.7398	0.79886	-0.18826	-0.25071	1
2	2	73	a	0.0073469	0.26732	0.25998	-0.00052569	0.0056875	0.0062132	-4.4542	0.029905	4.4841	0.7937	-0.65769	5.6987	1
2	2	74	a	0.16837	0.4149	0.24653	0.0010546	0.0061904	0.0051358	0.91796	-1.0832	-0.16528	0.81101	1.5095	2.5456	1
2	2	75	a	-0.042608	0.18259	0.22519	-0.00046177	0.0052174	0.0056792	-4.6657	-1.5477	6.2133	0.7897	-0.83658	0.54806	1
2	2	76	a	-0.1105	0.21497	0.32546	0.00046953	0.0056563	0.0051867	-4.1661	-0.088384	4.2545	0.79293	-2.5348	0.77488	0
2	2	77	a	-0.017551	0.30415	0.3217	-0.0038282	0.0056425	0.0094707	-2.0801	2.282	-4.3621	0.80156	-2.7446	-2.5903	1
2	2	78	a	0.033469	0.29467	0.2612	-0.0011242	0.0070383	0.0081625	3.4324	4.2892	-0.85674	0.80635	0.76873	-3.8617	1
2	2	79	a	0.045669	0.28413	0.23846	0.0018701	0.0076846	0.0058145	1.3279	2.2213	-0.89343	0.79645	1.13	-1.2478	1
2	2	80	a	0.085057	0.44254	0.35748	0.00037727	0.0052269	0.0048496	0.47274	4.6299	4.1571	0.80175	-2.6925	4.6876	0
2	2	81	a	-0.053855	0.31533	0.36918	-0.0011107	0.0048525	0.0059632	-1.7718	1.0018	2.7737	0.79091	-0.68594	-2.4264	1
2	2	82	a	0.058503	0.25726	0.19875	0.00016538	0.0060028	0.0058375	2.138	4.4976	-2.3596	0.8016	3.7948	-1.7083	1
2	2	83	a	-0.036576	0.28812	0.32469	-0.00053219	0.006861	0.0073932	-0.60517	-1.6152	2.2204	0.80619	1.9368	-0.35785	1
2	2	84	a	-0.027551	0.31837	0.34592	-0.0017404	0.0054906	0.007231	0.40911	-3.7485	3.3394	0.79908	2.5852	3.3876	1
2	2	85	a	0.18125	0.40447	0.22322	0.0020865	0.00781	0.0057235	5.645	-7.4847	-1.8397	0.81485	-5.5566	3.2399	1
2	2	86	a	0.05263	0.35544	0.30281	-0.00010706	0.0071077	0.0072147	-0.71828	-0.24705	0.96533	0.81126	-0.016454	1.9214	1
2	2	87	a	0.11304	0.43086	0.31782	0.00030677	0.0054638	0.005157	-0.74274	-4.5893	5.332	0.8035	2.4829	-1.6477	1
2	2	88	a	0.025624	0.32016	0.29454	-0.00369	0.0068195	0.01051	0.11368	2.0791	-1.9654	0.79414	-0.56727	-2.5235	1
2	2	89	a	0.011156	0.31798	0.30683	-0.003351	0.0069149	0.010266	-3.0361	1.141	4.1771	0.79734	1.4224	-5.0103	1
2	2	90	a	-0.075329	0.31027	0.3856	0.00046867	0.0076129	0.0071442	4.097	5.7508	1.6538	0.80015	2.2176	-5.7053	1
2	2	91	a	-0.049184	0.26948	0.31866	3.3588e-05	0.0075083	0.0074747	-3.6043	2.879	6.4834	0.81398	-3.0392	-1.5941	1
2	2	92	a	-0.18905	0.25422	0.44327	7.4437e-05	0.0068998	0.0068254	-0.32461	3.6621	-3.9867	0.80649	2.5943	-2.0278	0
2	2	93	a	0.022676	0.2981	0.27542	0.0022194	0.0076542	0.0054348	-3.8217	3.0999	-6.9216	0.79042	-3.671	-0.65586	0
2	2	94	a	-0.081474	0.35454	0.43601	-0.00038128	0.0070112	0.0073925	4.635	6.3212	-1.6862	0.79151	0.49858	-1.3449	0
2	2	95	a	0.26914	0.44707	0.17794	-0.0020912	0.0050953	0.0071865	-1.2628	-5.5978	6.8606	0.80265	-3.926	-4.8005	1
2	2	96	a	0.092517	0.30556	0.21304	-0.0026429	0.0058763	0.0085192	-0.83219	0.42803	-1.2602	0.80105	-3.3083	0.772	1
2	2	97	a	0.0043311	0.31776	0.31342	0.0023588	0.0081611	0.0058023	5.0278	-5.8313	-0.80356	0.80248	3.053	1.4794	0
2	2	98	a	-0.020272	0.31283	0.33311	-9.76e-05	0.0080308	0.0081284	0.37649	-4.3351	-3.9586	0.80244	3.9115	-0.066885	1
2	2	99	a	-0.16395	0.16265	0.3266	0.0019444	0.0065052	0.0045608	-5.2052	-0.18008	5.3852	0.79857	4.4973	-5.0705	1
2	2	100	a	-0.097052	0.24195	0.339	0.0022468	0.0078037	0.0055569	-0.74603	-0.19697	-0.943	0.78187	0.73691	-1.1052	0
2	2	101	a	0.074762	0.27814	0.20338	-0.00012311	0.0056982	0.0058213	2.9389	-6.4767	3.5378	0.7906	-0.10664	-1.6004	1
2	2	102	a	0.054263	0.32302	0.26875	0.00049774	0.0055203	0.0050226	-0.13147	6.7904	6.9218	0.81378	1.7548	-0.56389	1
2	2	103	a	-0.17104	0.22692	0.39796	0.0033925	0.0090976	0.0057052	-1.8176	-4.3106	-6.1282	0.79039	-3.4858	0.68027	0
2	2	104	a	-0.0055782	0.4132	0.41878	-0.001879	0.0056696	0.0075486	-3.8736	3.4543	7.3279	0.79905	-1.121	-4.3836	1
2	2	105	a	-0.022063	0.21338	0.23544	0.0031987	0.0085533	0.0053546	-2.3089	1.6619	-3.9708	0.79062	-0.73313	-0.49343	0
2	2	106	a	-0.029456	0.2258	0.25526	0.0014275	0.0068644	0.005437	-1.1585	2.7229	-3.8814	0.79348	-5.8942	3.1983	0
2	2	107	a	0.02805	0.37732	0.34927	-0.0036207	0.0067378	0.010358	-7.6576	0.13655	-7.7941	0.80508	-4.2123	0.55998	0
2	2	108	a	0.077937	0.29574	0.2178	0.00073786	0.007782	0.0070441	-1.967	-0.38244	2.3495	0.80449	-0.23465	-0.63313	1
2	2	109	a	-0.12011	0.20989	0.33	0.0023876	0.008393	0.0060055	-3.9523	-0.33557	-4.2878	0.80479	-0.80608	4.2413	0
2	2	110	a	0.011791	0.3841	0.37231	-0.0018583	0.0066247	0.0084829	-2.2465	-1.9643	4.2108	0.80076	2.3032	4.6908	1
2	2	111	a	0.056213	0.39122	0.33501	-0.0048244	0.0050294	0.0098538	-1.2463	3.9476	-5.1939	0.79517	-0.87018	0.69735	1
2	2	112	a	0.033039	0.33349	0.30045	-0.00050197	0.0052972	0.0057992	-2.4237	1.2801	3.7038	0.79288	-4.614	-1.5481	1
2	2	113	a	-0.045714	0.2902	0.33592	0.0027764	0.007442	0.0046655	3.0418	-3.0795	0.037703	0.80764	5.0204	0.56156	0
2	2	114	a	0.0015873	0.33986	0.33828	-0.0014849	0.0055845	0.0070695	-2.8757	3.0297	-5.9054	0.80824	4.4512	2.1037	1
2	2	115	a	-0.056644	0.2081	0.26474	-0.0022068	0.0053471	0.0075539	0.79906	3.0009	-2.2018	0.80518	3.3955	-0.40116	1
2	2	116	a	-0.0039909	0.36227	0.36626	-0.0024206	0.0047698	0.0071903	-0.34653	-2.5271	2.8736	0.81525	2.0249	-4.6606	1
2	2	117	a	0.014059	0.31803	0.30397	0.0039169	0.0083916	0.0044748	-0.0064662	2.7332	2.7396	0.80405	-1.6688	4.2639	0
2	2	118	a	0.011429	0.24145	0.23002	0.0012997	0.0075672	0.0062676	-2.8494	4.0536	6.903	0.79926	1.8628	1.9047	1
2	2	119	a	0.14238	0.30692	0.16454	-0.0051634	0.0051149	0.010278	-1.986	-0.50614	-2.4921	0.80292	-0.74219	5.5493	1
2	2	120	a	0.033401	0.36853	0.33512	0.0017894	0.0087717	0.0069823	0.80748	-1.3285	0.52102	0.80447	-0.021647	0.10941	0
2	2	121	a	0.13435	0.37299	0.23864	0.0016539	0.0076154	0.0059615	1.2199	-3.4693	-2.2494	0.8079	2.534	-0.003614	1
2	2	122	a	-0.15066	0.2029	0.35356	0.0007831	0.0067755	0.0059924	0.33248	3.2735	-2.941	0.80822	-0.078377	-1.1645	0
2	2	123	a	-0.10873	0.1661	0.27483	-0.0005067	0.0087273	0.009234	-4.7477	-1.502	6.2498	0.7853	-0.49412	-5.614	1
2	2	124	a	0.16932	0.39388	0.22456	-0.0010574	0.0064634	0.0075208	-2.4746	-4.0312	-6.5058	0.80398	-1.0362	3.1146	1
2	2	125	a	-0.060499	0.28297	0.34347	-0.00020633	0.0054411	0.0056474	-4.9569	-0.19483	-5.1517	0.7915	3.1629	-1.6635	0
2	2	126	a	-0.060272	0.20753	0.2678	-0.0011311	0.0048283	0.0059594	-1.5066	0.6773	2.1839	0.78666	-1.1089	-2.3023	1
2	2	127	a	0.059887	0.32771	0.26782	-0.00033055	0.0062029	0.0065335	2.4427	3.5035	1.0608	0.79574	1.5988	-1.7704	1
2	2	128	a	-0.070816	0.31342	0.38424	0.0020414	0.0065626	0.0045212	7.0256	-7.7271	0.70146	0.79208	-3.7293	1.8165	0
2	2	129	a	-0.055079	0.28721	0.34229	-0.0039556	0.005054	0.0090095	3.1684	3.4789	0.31053	0.79665	1.0238	-1.6557	1
2	2	130	a	-0.16483	0.16358	0.32841	-0.0017222	0.0063026	0.0080248	-2.1864	1.8131	-3.9994	0.80973	4.046	2.5662	1
2	2	131	a	0.14819	0.41079	0.26261	0.002769	0.0087429	0.0059739	0.61794	-2.0111	1.3931	0.79564	-2.4369	1.6641	0
2	2	132	a	0.0053288	0.26177	0.25644	0.002062	0.0081813	0.0061193	0.79353	-3.8119	3.0183	0.79885	-2.3902	2.3973	1
2	2	133	a	0.074308	0.29177	0.21746	-0.00095513	0.0058558	0.0068109	2.7779	4.75	1.9721	0.80392	1.788	-0.99022	1
2	2	134	a	0.00081633	0.29111	0.29029	0.0019834	0.0076753	0.0056919	-1.3173	2.4848	-3.8021	0.78261	-2.2537	2.7822	0
2	2	135	a	-0.008322	0.32358	0.3319	0.00088825	0.0070345	0.0061462	2.5729	-2.889	-0.3161	0.80943	-3.5148	-2.7211	0
2	2	136	a	-0.051746	0.34181	0.39356	0.0020433	0.0072981	0.0052548	0.32497	4.3991	-4.0741	0.79606	5.1813	-1.1477	1
2	2	137	a	-0.079342	0.28342	0.36277	-0.00056479	0.0061594	0.0067242	-0.94564	-0.51846	1.4641	0.81285	3.2256	4.058	0
2	2	138	a	0.13181	0.36327	0.23145	0.0023212	0.0082563	0.0059352	0.066065	-0.71313	0.64706	0.80882	0.40085	4.08	0
2	2	139	a	0.20925	0.42615	0.21689	-0.0040599	0.0049799	0.0090398	4.6104	5.5309	0.92051	0.79456	2.3939	-0.62695	1
2	2	140	a	0.050612	0.35175	0.30113	4.2495e-05	0.0079899	0.0079474	-2.1779	-0.96224	3.1401	0.79747	-1.809	5.8376	1
2	2	141	a	0.054082	0.28408	0.23	0.002599	0.0091692	0.0065702	0.49183	1.1074	-0.61553	0.78683	-3.1085	4.8515	0
2	2	142	a	-0.037982	0.32331	0.36129	-0.00095516	0.0059924	0.0069476	2.698	-2.7874	-0.089449	0.8004	2.9752	0.79164	1
2	2	143	a	0.03034	0.32014	0.2898	-0.00036883	0.0065345	0.0069033	-0.46855	0.4385	0.90705	0.79134	1.9542	-4.6604	1
2	2	144	a	-0.014422	0.30263	0.31705	-0.0016965	0.0053517	0.0070482	5.1624	6.1908	1.0284	0.80164	-1.7533	3.6948	0
2	2	145	a	-0.046463	0.29773	0.3442	0.0024329	0.0088048	0.006372	5.1251	5.7819	-0.65687	0.79584	1.5851	1.8828	1
2	2	146	a	0.021224	0.26125	0.24002	0.0012969	0.006295	0.0049981	6.6847	7.8474	-1.1626	0.79684	-5.6007	-2.8624	0
2	2	147	a	-0.0040816	0.32544	0.32952	-0.00243	0.0060273	0.0084574	-0.67488	0.43994	1.1148	0.79845	-2.2142	-4.1104	1
2	2	148	a	0.053469	0.31483	0.26136	-0.00047536	0.0060619	0.0065372	0.81697	2.0662	1.2492	0.79008	1.3526	0.28263	1
2	2	149	a	0.013107	0.31927	0.30617	-0.00059968	0.006521	0.0071206	1.8146	2.0854	0.2708	0.78111	-3.0033	0.45674	1
2	2	150	a	0.1005	0.38753	0.28703	0.00049636	0.0071734	0.006677	0.2214	-1.776	1.5546	0.79401	0.71737	-2.313	1
2	2	151	a	-0.17431	0.20646	0.38077	-0.0030734	0.0054322	0.0085056	-4.5677	-0.30982	4.8775	0.80082	-1.7082	-0.4743	1
2	2	152	a	0.078322	0.38837	0.31005	-0.0012381	0.0069497	0.0081878	1.1866	-4.8122	3.6256	0.81477	2.8674	0.22444	1
2	2	153	a	0.11447	0.42175	0.30728	-0.00028977	0.0066938	0.0069836	0.45566	-0.50586	0.050196	0.78653	-2.8923	1.8805	1
2	2	154	a	-0.10134	0.24281	0.34415	0.0035276	0.0078334	0.0043058	-3.075	0.62638	-3.7014	0.79227	2.1601	1.937	0
2	2	155	a	-0.073333	0.25544	0.32878	0.002765	0.0077525	0.0049874	-1.5237	2.807	-4.3306	0.7978	1.2154	0.50342	0
2	2	156	a	0.049093	0.32617	0.27707	-0.00062527	0.0058238	0.0064491	-4.2326	-0.16288	-4.3955	0.80138	1.1654	4.1487	0
2	2	157	a	0.12234	0.361	0.23866	0.0042492	0.0093335	0.0050843	2.928	5.6789	2.7509	0.80292	-2.0065	3.1405	0
2	2	158	a	0.016961	0.37669	0.35973	-0.0011795	0.0047192	0.0058987	1.5826	3.0737	1.4911	0.79924	-0.3717	-1.43	1
2	2	159	a	-0.19898	0.19889	0.39787	0.0017821	0.006883	0.0051008	3.1835	3.7395	-0.55596	0.79763	-1.7104	-0.79836	0
2	2	160	a	0.012336	0.25431	0.24197	-0.00049098	0.0054105	0.0059015	1.1579	-1.3233	0.16541	0.81513	1.474	3.2802	1
2	2	161	a	-0.095329	0.2973	0.39263	0.00047096	0.0061922	0.0057212	-4.216	-2.1957	-6.4117	0.81452	0.2391	2.3313	1
2	2	162	a	0.082313	0.33776	0.25544	0.0032437	0.0096514	0.0064077	-2.4194	0.67691	3.0963	0.79658	-3.2603	-4.3483	1
2	2	163	a	0.15086	0.33782	0.18696	0.0034447	0.0076986	0.004254	0.56799	3.3031	2.7352	0.81115	-3.8762	2.9838	1
2	2	164	a	0.13669	0.38621	0.24952	-0.0019171	0.0080761	0.0099932	3.3972	5.1088	1.7116	0.8024	-0.77935	3.7802	0
2	2	165	a	-0.0095692	0.3673	0.37687	0.0025043	0.0081786	0.0056743	-0.82871	-6.903	7.7317	0.78661	-0.61446	-2.2812	1
2	2	166	a	0.17	0.38689	0.21689	0.0018001	0.0085929	0.0067928	0.78308	-3.6482	2.8651	0.78712	-1.0599	1.9645	0
2	2	167	a	-0.11698	0.22637	0.34336	-0.00021986	0.0051452	0.0053651	-0.38768	0.30882	-0.69649	0.80598	3.3756	0.86075	1
2	2	168	a	-0.015147	0.26546	0.28061	-0.00021014	0.0059	0.0061101	0.2543	-4.4329	-4.1786	0.80633	-3.8183	1.4364	1
2	2	169	a	0.1171	0.29107	0.17397	0.00024126	0.0069836	0.0067423	-0.3789	6.5009	6.8798	0.79795	-2.6919	-3.7456	0
2	2	170	a	-0.0072789	0.26639	0.27367	-0.0010343	0.0058052	0.0068395	1.9551	4.045	-2.0899	0.79507	-1.8294	-3.1813	1
2	2	171	a	-0.0010658	0.33798	0.33905	0.0013749	0.0084424	0.0070674	-3.8036	-1.5615	-5.3651	0.78028	0.088208	1.4382	1
2	2	172	a	-0.2166	0.23358	0.45018	-0.00091881	0.0072971	0.0082159	-0.23074	-4.4341	4.6649	0.81232	1.0538	-3.0802	1
2	2	173	a	0.036621	0.32959	0.29297	0.00019891	0.0068663	0.0066673	-1.5609	0.12945	1.6904	0.79716	-1.0467	-2.8888	1
2	2	174	a	-0.17261	0.25624	0.42884	-0.0001073	0.0080076	0.0081149	-4.8717	0.47857	-5.3503	0.80502	-2.883	-1.3985	0
2	2	175	a	0.20141	0.45281	0.25141	-0.001401	0.0069847	0.0083857	4.2818	-5.2795	0.9977	0.8105	0.169	0.4329	0
2	2	176	a	0.062109	0.41349	0.35138	0.0018473	0.0079509	0.0061036	-5.8782	-0.14281	6.021	0.79236	2.4863	4.0671	0
2	2	177	a	0.056281	0.38218	0.3259	0.0011884	0.0067118	0.0055233	1.9316	2.1624	-0.23075	0.80095	1.6577	-1.0094	0
2	2	178	a	0.063492	0.40556	0.34206	0.00070704	0.006336	0.0056289	-2.0264	-2.3968	4.4232	0.80844	4.0727	-0.65201	1
2	2	179	a	0.15041	0.42819	0.27778	-0.00027269	0.0046038	0.0048765	-1.7865	-0.28735	2.0738	0.79454	-2.1291	-3.1563	1
2	2	180	a	-0.12986	0.26639	0.39626	-0.0032615	0.0055513	0.0088127	-4.6407	0.50334	-5.1441	0.78819	2.7853	-1.0997	0
2	2	181	a	-0.056553	0.322	0.37855	0.00027457	0.0069197	0.0066451	6.85	7.9999	1.15	0.81121	-3.6755	-0.2077	1
2	2	182	a	-0.019637	0.28476	0.3044	6.9837e-05	0.0073372	0.0072673	1.3048	4.122	2.8173	0.80436	3.43	-0.35341	1
2	2	183	a	0.01034	0.35181	0.34147	-0.0012883	0.0058217	0.00711	5.4236	7.1086	-1.6849	0.80676	2.7455	2.1927	1
2	2	184	a	-0.037823	0.31961	0.35744	-0.00025833	0.0061446	0.0064029	-4.7107	-0.87517	-5.5859	0.78999	-4.9521	1.5596	0
2	2	185	a	0.020635	0.33478	0.31415	0.0026354	0.01049	0.0078544	3.5915	3.7178	0.12637	0.80217	2.0384	3.173	1
2	2	186	a	-0.066825	0.29714	0.36397	0.0011792	0.0066239	0.0054447	0.5138	3.4459	2.9321	0.79941	1.0542	-2.7757	1
2	2	187	a	0.12646	0.41429	0.28782	-0.00025778	0.0084617	0.0087195	2.8925	-3.5386	-0.64608	0.787	0.88025	-2.3426	1
2	2	188	a	-0.097506	0.23841	0.33592	-0.001931	0.0062741	0.0082051	-1.0492	-1.09	2.1392	0.79542	-4.3981	-2.9117	1
2	2	189	a	0.18011	0.35785	0.17773	0.0025159	0.0074569	0.004941	-3.8167	0.88243	-4.6991	0.81208	-1.039	0.51171	0
2	2	190	a	-0.010522	0.26304	0.27356	-0.0015317	0.0049983	0.0065299	3.3763	6.1223	2.746	0.78531	-0.89996	3.6627	1
2	2	191	a	0.060045	0.29882	0.23878	0.0016099	0.0080964	0.0064865	-0.0038428	-5.3312	5.335	0.79517	-0.15479	-4.2157	1
2	2	192	a	-0.049615	0.22778	0.27739	0.0016784	0.008127	0.0064487	4.8365	-5.5183	-0.68183	0.79037	3.3584	3.2848	0
2	2	193	a	0.151	0.36574	0.21474	0.00031755	0.0096546	0.009337	2.4536	-5.1008	-2.6472	0.80271	-0.12101	0.92848	1
2	2	194	a	0.01805	0.27063	0.25259	0.00028907	0.0060289	0.0057398	7.0392	-7.3108	-0.27157	0.79488	-1.3225	-3.0085	0
2	2	195	a	-0.029637	0.30868	0.33832	-0.0014929	0.0071785	0.0086714	-2.032	0.31466	-2.3467	0.80702	0.40644	1.0474	0
2	2	196	a	-0.2007	0.18678	0.38748	0.0040005	0.0099614	0.0059609	7.0709	7.1506	-0.079736	0.81104	-1.9867	0.65284	0
2	2	197	a	0.12374	0.29757	0.17383	-0.0018247	0.0051301	0.0069548	-0.8595	-0.17434	1.0338	0.78912	1.3555	-1.5118	1
2	2	198	a	0.065941	0.25871	0.19277	-5.0153e-05	0.0073927	0.0074428	-2.007	0.82846	2.8354	0.81201	1.7526	-4.2488	1
2	2	199	a	0.059048	0.30726	0.24821	-0.0014818	0.0052228	0.0067046	1.1261	4.5356	-3.4095	0.81198	-1.3461	-2.7497	1
2	2	200	a	-0.17766	0.18601	0.36367	0.0032516	0.0077419	0.0044904	-0.73159	-0.873	-1.6046	0.80313	2.2737	3.0183	0
2	2	201	a	0.061111	0.29721	0.2361	0.0023396	0.0082998	0.0059602	-1.3164	5.2405	6.5569	0.79926	0.51273	0.76207	1
2	2	202	a	-0.24195	0.1844	0.42635	-0.0024233	0.0057736	0.0081969	3.0295	3.5634	-0.53382	0.81088	5.5596	3.6128	1
2	2	203	a	-0.10762	0.31132	0.41893	-0.0013727	0.0047895	0.0061622	0.12957	-0.88522	0.75565	0.80015	2.5825	-1.7613	1
2	2	204	a	0.21735	0.41621	0.19887	-0.00039319	0.0062399	0.0066331	3.015	5.3208	-2.3057	0.81094	-0.67075	-3.5921	1
2	2	205	a	-0.041451	0.27184	0.31329	0.0017416	0.0082682	0.0065267	4.285	-7.0454	-2.7603	0.80804	-1.6577	2.377	1
2	2	206	a	0.10032	0.32628	0.22596	-0.00011371	0.0093801	0.0094938	-1.3887	5.4221	6.8108	0.81367	-4.4793	-3.8957	1
2	2	207	a	0.12592	0.36281	0.23689	0.0018648	0.0086429	0.0067781	-1.0499	1.5981	2.648	0.8045	-3.2969	0.32769	0
2	2	208	a	-0.14347	0.23977	0.38324	0.00013765	0.0054633	0.0053257	-0.57977	3.2231	-3.8029	0.80352	2.6875	3.7789	1
2	2	209	a	-0.019161	0.33077	0.34993	0.00076904	0.0069088	0.0061398	1.6694	3.5195	-1.8501	0.80323	-0.24271	-4.3209	1
2	2	210	a	0.014354	0.38635	0.372	0.001009	0.0080462	0.0070372	-5.3826	-0.91772	-6.3003	0.80863	1.1718	4.7295	0
2	2	211	a	-0.1398	0.20372	0.34351	0.0016282	0.0059837	0.0043555	-0.11714	-4.4064	-4.5236	0.80532	-0.77045	-0.36995	0
2	2	212	a	0.019705	0.34907	0.32937	0.0021271	0.0085909	0.0064639	5.4279	7.0247	1.5968	0.80838	-2.9062	-0.80195	1
2	2	213	a	-0.091995	0.2283	0.32029	-0.0029807	0.006177	0.0091577	3.022	-3.9614	0.93936	0.80573	3.4986	4.4158	1
2	2	214	a	0.094195	0.39884	0.30465	0.0014666	0.006544	0.0050774	1.3581	1.5035	-0.14543	0.80446	2.8744	-1.4351	0
2	2	215	a	-0.12739	0.22036	0.34776	0.0027114	0.010007	0.0072955	-4.764	-2.1668	6.9309	0.80502	3.2412	3.173	0
2	2	216	a	0.10989	0.29497	0.18508	-0.00048885	0.0067045	0.0071933	-5.3568	-1.123	6.4798	0.79993	2.2894	-1.1557	1
2	2	217	a	-0.1885	0.22846	0.41696	0.0023345	0.0076126	0.0052781	-1.0461	-0.27286	-1.319	0.79789	3.6021	-5.778	0
2	2	218	a	-0.0054195	0.32288	0.3283	0.0010651	0.0075021	0.0064369	2.7603	-2.763	0.002775	0.80721	-0.044407	-0.017403	0
2	2	219	a	-0.14333	0.2349	0.37823	-0.0015504	0.0060212	0.0075716	-1.1812	-0.61135	1.7925	0.80698	-1.3677	-5.6743	1
2	2	220	a	0.0051927	0.29299	0.2878	0.00022197	0.0046547	0.0044327	-0.6796	1.7448	2.4244	0.78949	1.8167	-4.1041	1
2	2	221	a	0.048526	0.33224	0.28372	-0.00054256	0.0063852	0.0069277	-0.60691	-2.0897	2.6966	0.80831	-1.2816	1.8012	0
2	2	222	a	0.099365	0.32896	0.22959	0.0014876	0.0091508	0.0076633	-0.22894	2.3178	2.5467	0.80292	-1.8396	-0.26367	0
2	2	223	a	0.017868	0.28397	0.2661	-0.002149	0.005679	0.007828	-2.4332	-0.21267	-2.6458	0.79439	5.2663	-2.2901	1
2	2	224	a	-0.13846	0.2358	0.37426	-0.0024068	0.0053914	0.0077981	3.8813	4.8886	1.0072	0.80837	-0.9505	4.6717	1
2	2	225	a	0.14828	0.35921	0.21093	0.0007588	0.0080314	0.0072726	5.1236	5.294	-0.17041	0.80474	2.7581	-3.9744	0
2	2	226	a	-0.077982	0.28283	0.36082	-0.0004796	0.0065965	0.0070761	3.2378	3.7184	0.4806	0.80029	3.2868	3.8041	1
2	2	227	a	0.028141	0.2566	0.22846	-0.0026511	0.0047506	0.0074017	-3.5905	-0.75124	4.3417	0.80366	1.8239	-0.33503	1
2	2	228	a	0.1046	0.36723	0.26263	-0.0024115	0.0063668	0.0087784	2.7188	5.8011	3.0823	0.80766	-2.1925	0.31629	1
2	2	229	a	-0.052041	0.30186	0.3539	-0.00013571	0.0079645	0.0081002	-4.3895	2.607	6.9965	0.79638	-2.9547	-0.62551	0
2	2	230	a	0.0053515	0.3749	0.36955	0.00067418	0.0054315	0.0047573	-3.6152	-1.1929	4.8081	0.78692	-0.10733	-1.723	1
2	2	231	a	-0.083719	0.26184	0.34556	0.00096903	0.0081888	0.0072197	-2.0498	0.96689	3.0167	0.81482	-0.37171	0.34054	1
2	2	232	a	-0.18662	0.22989	0.41651	-0.0019633	0.0042549	0.0062182	1.6755	-2.9645	1.289	0.79816	-1.0537	1.9593	1
2	2	233	a	-0.089524	0.19805	0.28757	-0.00046754	0.0082535	0.008721	-0.80655	0.51864	1.3252	0.81721	-3.6235	-1.2045	0
2	2	234	a	-0.14293	0.23274	0.37567	0.00070633	0.0068632	0.0061568	1.0488	2.5416	-1.4928	0.81632	1.9163	4.9895	0
2	2	235	a	-0.10247	0.19986	0.30234	0.0010917	0.0069028	0.005811	-0.73978	1.6344	-2.3741	0.80089	3.8102	-2.0907	1
2	2	236	a	0.053719	0.34664	0.29293	-0.0025592	0.0056217	0.0081809	1.8327	6.2302	4.3975	0.78792	3.5552	1.389	0
2	2	237	a	0.08873	0.30274	0.21401	-0.0023493	0.0050451	0.0073944	-1.2094	-0.95745	2.1669	0.78847	-0.75494	-0.11846	1
2	2	238	a	-0.052041	0.23243	0.28447	-0.0019681	0.0059632	0.0079313	-1.4887	2.0793	3.568	0.79184	0.50387	3.0889	1
2	2	239	a	0.012018	0.30272	0.2907	0.0012367	0.0061746	0.0049378	-3.6009	-1.5861	-5.187	0.78985	3.3588	-3.1093	1
2	2	240	a	-0.12136	0.21052	0.33188	-0.0023334	0.004585	0.0069184	1.2475	2.5631	1.3156	0.80482	-4.037	-2.2359	0
2	2	241	a	-0.093787	0.17478	0.26857	-0.0016861	0.0075974	0.0092835	-1.8178	-1.4534	3.2712	0.79022	2.1509	2.2034	0
2	2	242	a	-0.033991	0.35329	0.38728	-0.00056713	0.0061106	0.0066778	4.2957	4.5109	0.21518	0.79425	-1.0116	3.3983	0
2	2	243	a	0.075692	0.37463	0.29893	-0.00068489	0.0050734	0.0057583	-1.5215	3.6385	-5.16	0.79181	5.1168	-3.3239	1
2	2	244	a	0.080771	0.39347	0.3127	-0.00046214	0.0060586	0.0065207	-0.22297	-3.1538	-3.3768	0.7877	-1.1636	-0.48616	1
2	2	245	a	0.0056916	0.26016	0.25447	-0.003339	0.0046448	0.0079838	-2.2686	-1.3338	3.6024	0.80957	0.72578	3.1507	0
2	2	246	a	0.054558	0.21721	0.16265	0.0021575	0.01034	0.008182	-3.2351	-0.51535	3.7504	0.81359	-1.6838	-2.596	1
2	2	247	a	-0.053039	0.30862	0.36166	0.0010231	0.0084091	0.007386	3.2492	5.7468	-2.4976	0.81318	1.5293	3.4687	0
2	2	248	a	-0.1495	0.22621	0.37571	0.00071115	0.0083788	0.0076677	-0.068294	0.24122	0.30952	0.78301	0.63544	1.0495	0
2	2	249	a	-0.01619	0.35485	0.37104	0.0029501	0.0086706	0.0057204	0.48955	3.2202	2.7307	0.8104	-0.074139	2.6403	0
2	2	250	a	-0.042698	0.18408	0.22678	0.0027906	0.0087559	0.0059652	-2.3717	-2.6625	-5.0342	0.80601	-2.1683	-1.4711	0
2	2	251	a	0.063787	0.38828	0.32449	0.0022544	0.0079514	0.005697	5.6742	-7.8387	2.1645	0.78816	0.40303	-0.31199	1
2	2	252	a	0.1219	0.33295	0.21104	-0.0037682	0.0054106	0.0091788	6.5257	6.8557	0.32994	0.80904	-1.8427	-5.3937	1
2	2	253	a	-0.095578	0.23798	0.33356	0.0003199	0.0070053	0.0066854	0.51299	-3.0202	2.5072	0.79528	-1.1406	-2.6817	1
2	2	254	a	0.06941	0.30955	0.24014	0.0019092	0.0073663	0.0054572	1.2895	-1.4754	-0.18592	0.78718	-1.246	5.9433	0
2	2	255	a	0.20757	0.40138	0.19381	0.0026567	0.0081946	0.0055379	-3.0861	0.70931	-3.7954	0.79712	0.97374	-0.066031	0
2	2	256	a	0.018753	0.29841	0.27966	-0.0021402	0.0058507	0.0079908	-1.9369	-0.82532	-2.7622	0.79508	-0.47721	-0.046623	0
2	2	257	a	0.012676	0.26664	0.25397	-0.00061259	0.0059424	0.006555	-2.6947	2.9966	5.6913	0.78999	1.3872	0.79625	1
2	2	258	a	-0.017823	0.24798	0.2658	-0.0013799	0.0075144	0.0088942	-4.0756	0.0013444	4.077	0.81437	-5.0505	2.7628	0
2	2	259	a	-0.073673	0.32778	0.40145	0.00095399	0.008004	0.00705	-0.89578	-4.5337	-5.4295	0.80751	3.2994	-5.9968	1
2	2	260	a	-0.086644	0.32023	0.40687	0.0034204	0.0089191	0.0054987	2.464	3.2368	0.77276	0.80147	0.51314	-3.222	1
2	2	261	a	0.18748	0.39896	0.21147	-0.0032325	0.0068773	0.01011	-7.4716	-0.38187	-7.8535	0.79785	-0.64693	-1.9132	0
2	2	262	a	-0.051882	0.33476	0.38664	0.0036332	0.009603	0.0059698	0.70161	4.6884	3.9867	0.78251	-1.2826	1.3285	0
2	2	263	a	-0.26234	0.16043	0.42277	-0.0031085	0.0051955	0.008304	-0.48242	3.6179	-4.1003	0.802	-1.9238	-0.70163	0
2	2	264	a	-0.014082	0.33129	0.34537	0.0019509	0.0079377	0.0059869	-0.72626	5.168	5.8943	0.79286	-4.0113	-2.6751	0
2	2	265	a	0.18853	0.39082	0.20229	0.0043758	0.010324	0.0059484	6.3809	-7.1073	-0.72647	0.79126	-2.2142	0.2963	1
2	2	266	a	0.10299	0.38971	0.28671	0.0023629	0.0090605	0.0066976	-4.7336	-0.75372	5.4873	0.80548	-1.5288	1.0255	0
2	2	267	a	-0.14379	0.30075	0.44454	0.0017411	0.0075207	0.0057796	-1.4217	0.55166	1.9733	0.80447	2.898	2.5235	0
2	2	268	a	0.068685	0.39841	0.32973	-0.0018828	0.0070267	0.0089095	4.6285	5.9749	-1.3464	0.78917	3.6981	1.1122	1
2	2	269	a	0.10932	0.33939	0.23007	0.0014901	0.0062853	0.0047952	0.31873	-1.0491	0.73039	0.80769	-0.84983	0.55725	0
2	2	270	a	-0.0439	0.27925	0.32315	-0.0023281	0.0071723	0.0095004	-0.25152	-3.6509	-3.9024	0.81572	-1.587	2.3026	0
2	2	271	a	-0.063696	0.24848	0.31218	0.0011157	0.0077694	0.0066536	2.3247	-6.1458	-3.8211	0.79056	-3.9813	-2.7513	1
2	2	272	a	0.026553	0.32925	0.3027	-0.001287	0.0060977	0.0073847	0.42032	-1.5625	1.1421	0.78055	0.41612	-1.0985	0
2	2	273	a	-0.05322	0.29299	0.34621	-0.0003522	0.0073519	0.0077041	1.575	3.8006	2.2257	0.79744	2.0392	-0.6767	0
2	2	274	a	0.1073	0.29769	0.19039	0.00043792	0.0057222	0.0052843	1.7419	-3.1037	-1.3618	0.80794	-4.2077	-0.41909	1
2	2	275	a	0.11832	0.36533	0.24701	0.0012812	0.0074558	0.0061747	-0.51153	0.22045	-0.73197	0.79204	1.7697	0.12507	1
2	2	276	a	0.14692	0.4371	0.29018	0.0012445	0.0071685	0.005924	0.51999	1.1579	0.63793	0.80488	3.1668	-0.42102	1
2	2	277	a	0.010975	0.37601	0.36503	-0.0010978	0.0063728	0.0074707	-4.7074	0.020513	-4.7279	0.80253	1.6834	-3.022	1
2	2	278	a	-0.19905	0.19361	0.39265	-0.0020327	0.0042123	0.006245	-1.5024	2.4066	-3.9089	0.81847	5.0247	1.634	1
2	2	279	a	-0.036236	0.24939	0.28562	-0.00025845	0.0060925	0.0063509	2.2661	-4.0921	1.8261	0.79004	0.22353	4.2642	1
2	2	280	a	-0.13463	0.18322	0.31785	-0.00033924	0.007047	0.0073862	-1.8431	0.59035	-2.4335	0.80358	2.6298	-3.1191	1
2	2	281	a	0.042018	0.36508	0.32306	-0.0017087	0.0046258	0.0063345	2.5151	-3.1349	-0.61983	0.79097	3.6655	-5.1997	1
2	2	282	a	-0.1178	0.18374	0.30154	0.0026131	0.0070483	0.0044353	1.6036	-4.7126	-3.109	0.79959	0.59809	0.63975	0
2	2	283	a	-0.095329	0.30726	0.40259	-0.0053755	0.0044532	0.0098287	-2.6055	0.2937	-2.8992	0.80571	-0.7965	5.0772	1
2	2	284	a	0.036712	0.3246	0.28789	-0.00016966	0.0072107	0.0073804	1.901	-2.523	-0.62201	0.79373	5.3424	-5.226	1
2	2	285	a	-0.058118	0.33603	0.39415	0.0032203	0.0076356	0.0044153	-7.5822	-0.35809	-7.9403	0.79909	4.6646	0.59173	0
2	2	286	a	0.015465	0.29812	0.28265	0.00021374	0.0058675	0.0056538	3.379	-5.7559	-2.377	0.79938	-2.8071	-1.7619	1
2	2	287	a	-0.097483	0.23608	0.33356	-0.0017429	0.0065986	0.0083415	1.492	-6.8773	-5.3853	0.80258	0.98315	-2.8272	0
2	2	288	a	0.088095	0.41787	0.32977	0.003034	0.0085321	0.0054981	0.17317	1.3763	1.2032	0.7974	0.81025	-1.7119	1
2	2	289	a	-0.000839	0.26941	0.27025	0.002625	0.0077263	0.0051013	1.7567	4.0042	-2.2476	0.79516	-3.0173	4.4453	0
2	2	290	a	0.02746	0.30646	0.279	0.0023904	0.0078615	0.0054711	2.4594	-2.857	0.39758	0.79804	-0.79237	-2.4995	0
2	2	291	a	0.072789	0.41254	0.33975	0.0042793	0.0095917	0.0053124	-3.6341	-0.3325	-3.9666	0.79636	5.5495	0.45683	0
2	2	292	a	-0.079977	0.24322	0.3232	-0.00042845	0.0067555	0.007184	1.3628	-1.876	0.51322	0.80396	0.23497	-2.5807	1
2	2	293	a	0.087596	0.34882	0.26122	0.00021759	0.0050541	0.0048365	0.80227	-1.462	-0.65976	0.79651	3.1712	-0.017359	1
2	2	294	a	-0.10304	0.19277	0.2958	0.0007442	0.0087751	0.0080309	-0.30059	-4.367	4.6676	0.79126	-2.003	0.91058	0
2	2	295	a	0.046961	0.25889	0.21193	0.00064641	0.0068794	0.006233	7.214	7.2632	-0.049178	0.78912	2.1827	-2.3282	1
2	2	296	a	0.13116	0.41098	0.27982	-0.0016326	0.0054068	0.0070394	-6.8739	-0.41383	-7.2877	0.78445	-3.6274	3.9722	1
2	2	297	a	0.074989	0.35469	0.27971	0.0047154	0.0090891	0.0043737	-1.4184	-1.4714	-2.8898	0.80763	-2.7486	-0.0063566	0
2	2	298	a	0.0077098	0.26789	0.26018	0.0016006	0.006911	0.0053105	5.5783	6.4149	0.83659	0.79325	0.18521	3.944	1
2	2	299	a	0.033243	0.34927	0.31603	-0.00074943	0.0047989	0.0055483	0.69879	3.5052	-2.8064	0.80461	-2.0262	0.49969	1
2	2	300	a	0.12272	0.38186	0.25914	0.00026457	0.0070927	0.0068281	1.7282	3.2715	1.5433	0.80451	0.24755	-2.6883	1
2	2	301	a	-0.049456	0.26426	0.31372	0.00021064	0.0082573	0.0080466	5.6203	-7.2799	-1.6596	0.79666	2.9448	-0.073762	1
3	2	2	a	0.072018	0.35927	0.28726	0.0015304	0.0085738	0.0070435	-1.2992	3.8743	5.1735	0.79473	2.7169	1.4904	0
3	2	3	a	0.045488	0.32259	0.2771	-0.00077179	0.00674	0.0075118	-1.5363	4.4937	-6.0301	0.79581	0.87363	-1.85	1
3	2	4	a	-0.01161	0.3519	0.36351	0.004716	0.0097661	0.00505	3.1119	-3.7935	0.68153	0.78875	1.1423	-0.38471	0
3	2	5	a	0.10222	0.35379	0.25156	-0.00035746	0.0075296	0.0078871	-2.9156	-2.024	-4.9396	0.80394	1.9182	0.74726	1
3	2	6	a	0.0032653	0.3239	0.32063	0.0012826	0.0081046	0.006822	3.1838	-3.7541	-0.57034	0.79936	-3.4525	1.621	0
3	2	7	a	-0.17079	0.24909	0.41989	-0.00034711	0.0062453	0.0065924	-2.8593	2.8465	5.7059	0.80552	2.4776	-0.052679	0
3	2	8	a	0.092698	0.41005	0.31735	0.00010229	0.0068616	0.0067593	1.101	4.7964	-3.6954	0.79658	2.4476	2.4552	1
3	2	9	a	0.042222	0.30526	0.26304	0.0026279	0.0084908	0.0058629	-0.61895	2.5998	3.2187	0.79755	-3.2661	-2.8358	0
3	2	10	a	-0.0078685	0.3678	0.37567	-0.0027743	0.0057609	0.0085352	3.9364	-4.7209	-0.78452	0.78759	3.5474	3.245	1
3	2	11	a	0.10789	0.31345	0.20556	-0.0028763	0.0065307	0.009407	-5.2199	-1.2619	6.4818	0.81436	5.3918	1.9634	1
3	2	12	a	0.1698	0.43041	0.26061	-0.00047716	0.0057383	0.0062154	-1.5705	-1.6336	3.204	0.80297	0.55869	-0.057825	1
3	2	13	a	0.0060544	0.31202	0.30596	0.0022763	0.0069389	0.0046626	-4.2324	1.2714	5.5038	0.81004	-0.63324	3.9369	0
3	2	14	a	0.1115	0.37832	0.26683	-0.0012027	0.0062099	0.0074125	2.2054	-3.257	-1.0516	0.79943	3.3319	-5.4022	1
3	2	15	a	0.08771	0.3937	0.30599	-0.0017946	0.0045812	0.0063758	0.97221	1.7078	0.73556	0.802	-1.0991	0.29012	1
3	2	16	a	-0.03034	0.3051	0.33544	0.0018049	0.0082743	0.0064694	0.44013	4.7592	4.3191	0.79508	0.72779	-3.7648	1
3	2	17	a	-0.14238	0.18363	0.32601	0.0018199	0.0079855	0.0061656	-3.1523	0.72932	3.8816	0.81372	3.1125	2.4788	1
3	2	18	a	0.016327	0.22585	0.20952	-0.00045888	0.0073022	0.007761	1.2508	2.2345	0.98371	0.79905	-3.254	-4.1826	1
3	2	19	a	0.0014739	0.22082	0.21934	-0.0010982	0.0059747	0.0070729	-1.4028	-3.1541	-4.5569	0.80066	2.2573	-4.3994	1
3	2	20	a	0.027868	0.41943	0.39156	0.00046594	0.0091758	0.0087098	5.2053	-6.7631	1.5578	0.80883	3.5986	-3.2317	1
3	2	21	a	0.2515	0.43286	0.18136	-0.0035896	0.0050919	0.0086814	-2.9027	-1.2659	4.1686	0.80085	0.13866	4.5805	1
3	2	22	a	-0.033878	0.23018	0.26406	0.0031892	0.0096261	0.0064369	0.052622	3.0109	-2.9583	0.8013	-0.56629	-1.2334	1
3	2	23	a	0.0033107	0.27569	0.27238	-0.0033179	0.0064202	0.0097381	-3.6881	2.2547	-5.9428	0.80132	0.38812	5.018	0
3	2	24	a	0.0039229	0.29084	0.28692	-3.1469e-05	0.0063441	0.0063756	3.9709	4.034	0.063091	0.81265	2.3599	1.7745	0
3	2	25	a	0.19249	0.40823	0.21574	0.0016582	0.0069194	0.0052612	2.2404	-2.4082	-0.16773	0.79209	-1.4501	0.75583	0
3	2	26	a	0.091497	0.30544	0.21395	-0.0034248	0.0067872	0.010212	-3.6165	0.2066	3.8231	0.79311	0.93527	3.1669	1
3	2	27	a	-0.030023	0.29705	0.32707	0.001228	0.0084903	0.0072623	-1.4957	0.83956	-2.3352	0.81294	3.6034	-0.14244	0
3	2	28	a	-0.000839	0.27204	0.27288	-2.156e-05	0.0066321	0.0066537	-0.06409	-0.74915	-0.81324	0.78605	-0.85766	-2.9751	0
3	2	29	a	0.026735	0.3395	0.31277	-0.0012024	0.0077286	0.008931	1.4662	2.4138	-0.94762	0.79543	-0.24277	-1.5346	0
3	2	30	a	-0.055873	0.22968	0.28556	0.00080476	0.0067538	0.0059491	0.072062	-0.46723	-0.39517	0.80491	-0.64032	-2.7715	0
3	2	31	a	-0.058118	0.25941	0.31753	-0.00042988	0.0060539	0.0064837	2.8916	4.7519	1.8603	0.7896	-4.306	4.301	0
3	2	32	a	-0.09737	0.22363	0.321	0.00015191	0.006577	0.0064251	-1.2228	0.013158	1.2359	0.78814	3.2495	-3.978	1
3	2	33	a	-0.11683	0.32347	0.44029	0.00013752	0.0082958	0.0081583	-1.0329	-3.5568	-4.5896	0.81711	1.5453	-0.76993	1
3	2	34	a	-0.048299	0.29388	0.34218	-0.0021409	0.0060034	0.0081443	0.42671	1.3874	-0.96073	0.79841	-3.7252	1.2055	0
3	2	35	a	-0.0013152	0.22399	0.22531	0.0029058	0.010184	0.0072777	-1.26	0.52118	1.7811	0.79522	-1.4273	-1.046	1
3	2	36	a	0.018844	0.31696	0.29812	0.0025213	0.0072046	0.0046833	-4.4308	0.79843	5.2293	0.79627	-1.0488	1.3412	0
3	2	37	a	0.055556	0.32583	0.27027	-3.0745e-05	0.0051698	0.0052006	-0.62953	-1.1293	1.7588	0.79622	3.9623	0.87171	1
3	2	38	a	-0.05229	0.30379	0.35608	-0.0021162	0.006356	0.0084722	3.9754	-7.1502	-3.1749	0.79001	3.0791	0.9225	0
3	2	39	a	0.098005	0.43803	0.34002	0.0030783	0.0080069	0.0049286	2.6107	5.1607	-2.55	0.80364	5.5212	-2.4995	1
3	2	40	a	-0.019728	0.24546	0.26519	-0.0018068	0.0048164	0.0066232	0.76732	-4.6612	-3.8939	0.80446	3.8351	-0.93935	1
3	2	41	a	-0.097483	0.25286	0.35034	-0.0022635	0.0064936	0.008757	2.6609	-4.5171	-1.8562	0.81322	-2.6111	0.45854	1
3	2	42	a	-0.07449	0.19469	0.26918	0.0017516	0.0081668	0.0064152	4.3137	5.4941	1.1804	0.80813	-1.2538	-2.7995	0
3	2	43	a	-0.023333	0.24694	0.27027	-0.001625	0.0054876	0.0071126	-0.83664	0.2208	-1.0574	0.80034	0.3983	-0.88439	1
3	2	44	a	-0.061791	0.26794	0.32973	-0.0027481	0.0072613	0.010009	2.3467	4.3415	1.9948	0.80498	1.0891	-2.7512	1
3	2	45	a	0.047755	0.35612	0.30837	-0.0019108	0.0056623	0.0075731	-2.5263	2.7691	5.2954	0.80713	0.92817	3.4332	0
3	2	46	a	0.035873	0.20975	0.17388	0.00073363	0.0060049	0.0052713	3.1772	-4.0378	0.86058	0.7926	5.8488	-2.6734	1
3	2	47	a	0.022834	0.32304	0.3002	-0.0008733	0.0046856	0.0055589	1.4158	2.2499	-0.83411	0.80878	4.3011	0.44307	1
3	2	48	a	0.021451	0.32689	0.30544	0.0027968	0.0079729	0.0051761	-0.43212	0.055098	-0.48722	0.79896	1.813	1.6088	0
3	2	49	a	0.13279	0.42986	0.29707	0.00050452	0.0074129	0.0069084	-0.02351	0.68597	-0.70948	0.7898	-1.2996	2.0132	1
3	2	50	a	-0.087052	0.29862	0.38567	0.00066405	0.0067848	0.0061207	0.22239	-0.9776	-0.75521	0.80074	1.8461	1.7643	0
3	2	51	a	-0.058163	0.19785	0.25601	0.00043331	0.0059949	0.0055616	-1.4423	-0.1755	-1.6178	0.78425	3.9986	-2.8218	1
3	2	52	a	-0.069615	0.18587	0.25549	0.0025255	0.0080797	0.0055542	-0.11783	-0.25724	0.37507	0.81136	1.3474	-1.7812	0
3	2	53	a	-0.11544	0.21737	0.33281	0.0011933	0.0072502	0.0060569	-1.6552	0.81567	2.4709	0.79853	3.5453	-2.6115	1
3	2	54	a	0.15839	0.34238	0.18399	-0.0023937	0.0049651	0.0073587	3.4444	-3.9417	-0.49732	0.79138	-0.44908	-0.15395	1
3	2	55	a	-0.012993	0.31605	0.32905	-0.00094249	0.008542	0.0094845	-2.0232	-4.0291	6.0524	0.79583	4.9982	-2.3147	1
3	2	56	a	-0.036599	0.34481	0.38141	-0.0019656	0.0055693	0.0075349	-4.9182	2.3748	7.293	0.7969	1.4726	-2.0076	1
3	2	57	a	0.014875	0.28667	0.27179	0.0022103	0.0073597	0.0051494	-2.6338	2.6063	5.2402	0.79309	1.7062	2.7629	0
3	2	58	a	-0.0087982	0.30687	0.31567	0.003337	0.0092906	0.0059536	2.9398	-5.4429	-2.503	0.81026	-2.1771	-3.6444	1
3	2	59	a	-0.18787	0.25261	0.44048	0.00032586	0.0068284	0.0065025	-3.3216	1.073	4.3945	0.79307	-3.2892	2.5987	0
3	2	60	a	0.058685	0.34179	0.28311	-0.00084727	0.0092437	0.010091	-0.54465	-2.258	-2.8027	0.8078	-0.10689	-0.93046	1
3	2	61	a	-0.098322	0.25029	0.34862	-0.00074922	0.0059596	0.0067088	-1.0677	0.37901	1.4468	0.80076	-2.6305	-1.5847	0
3	2	62	a	0.035964	0.37268	0.33671	-0.0012945	0.0046115	0.0059061	2.4193	3.3431	-0.92376	0.81652	0.78155	-0.62751	1
3	2	63	a	0.083832	0.38825	0.30442	0.0024737	0.0073271	0.0048534	-5.1039	0.69331	-5.7972	0.79566	-3.5057	1.8348	0
3	2	64	a	0.081111	0.34955	0.26844	0.002969	0.0081348	0.0051658	-2.777	-2.4687	-5.2457	0.81077	-3.0587	-0.44655	0
3	2	65	a	0.05551	0.3168	0.26129	-0.00079738	0.0064651	0.0072625	-3.9406	-0.057336	-3.998	0.78116	-4.0452	-1.3786	1
3	2	66	a	0.1198	0.30925	0.18946	0.0016138	0.0083785	0.0067647	3.8292	-6.7313	-2.9021	0.80526	1.5272	2.2799	0
3	2	67	a	-0.073288	0.25726	0.33054	0.0012177	0.0069474	0.0057297	-3.9526	-3.8423	-7.7949	0.79674	1.3744	0.45936	0
3	2	68	a	0.15567	0.4332	0.27753	-0.0013804	0.0055596	0.00694	0.98547	2.7557	-1.7702	0.80144	5.5777	-3.9179	1
3	2	69	a	-0.075351	0.29252	0.36787	0.0038526	0.0083584	0.0045058	-4.2566	-1.5959	-5.8525	0.7919	0.82926	-0.82016	0
3	2	70	a	-0.052766	0.23873	0.2915	0.0050574	0.010364	0.0053063	0.31114	-5.1026	-4.7914	0.78993	-3.3846	0.13513	0
3	2	71	a	-0.17286	0.22916	0.40202	-0.0040004	0.0058801	0.0098805	-5.672	1.3974	7.0694	0.81126	-3.1762	0.78458	0
3	2	72	a	0.049184	0.34857	0.29939	0.00071336	0.0050514	0.004338	0.08209	-1.47	-1.3879	0.80174	1.3844	1.6531	0
3	2	73	a	0.0048299	0.26304	0.25821	-0.0011889	0.0056028	0.0067917	-1.1812	2.8468	-4.028	0.78759	3.0216	-1.3293	1
3	2	74	a	-0.092834	0.29878	0.39161	-0.00021391	0.0066568	0.0068707	2.6458	2.8003	0.15456	0.81332	-0.11307	0.57569	0
3	2	75	a	-0.0044444	0.2927	0.29714	-0.00094568	0.0065013	0.007447	-2.5893	-1.0826	3.6719	0.78314	-2.6107	-2.3282	1
3	2	76	a	0.1493	0.44322	0.29392	-0.0011207	0.0068213	0.007942	0.48872	0.95403	-0.46531	0.81407	-1.7016	-2.039	1
3	2	77	a	0.10848	0.42542	0.31694	0.0027895	0.0088839	0.0060944	-0.50119	2.5993	-3.1005	0.79389	1.0951	-0.63326	0
3	2	78	a	-0.13354	0.26878	0.40231	-0.00016178	0.0058419	0.0060037	-0.45292	-1.0548	-1.5077	0.80147	-1.9828	0.62491	0
3	2	79	a	-0.087732	0.21771	0.30544	-0.00015876	0.0066337	0.0067924	2.7104	5.7314	-3.021	0.79832	-3.5898	-3.3059	1
3	2	80	a	-0.012766	0.29601	0.30878	-0.0017789	0.0059397	0.0077185	1.7441	3.5479	-1.8038	0.79877	3.394	0.27452	1
3	2	81	a	0.0078005	0.32367	0.31587	0.0030675	0.0085124	0.0054449	1.649	-2.3428	-0.69378	0.81711	-0.75673	-2.8556	1
3	2	82	a	0.013946	0.27639	0.26245	-0.0017897	0.00646	0.0082497	-1.0461	5.0939	6.14	0.79678	0.15823	-0.79679	1
3	2	83	a	-0.11474	0.29195	0.40669	0.00064432	0.0091357	0.0084914	-0.78184	1.6577	2.4396	0.7981	2.8495	-0.76143	1
3	2	84	a	0.047324	0.38896	0.34163	0.0023251	0.0070711	0.004746	-0.80499	-0.26413	1.0691	0.79385	-0.65567	-1.4383	1
3	2	85	a	0.10685	0.26483	0.15798	0.00070844	0.0086171	0.0079087	5.6757	7.6883	2.0126	0.79519	0.85106	-3.2966	1
3	2	86	a	-0.0087302	0.28095	0.28968	-0.0042361	0.0061051	0.010341	0.81818	-1.3348	-0.51665	0.7909	-1.9341	4.0819	1
3	2	87	a	0.0068027	0.28492	0.27812	-0.0019718	0.0048471	0.0068188	-2.6914	3.8822	-6.5736	0.7906	4.085	-1.9113	1
3	2	88	a	0.11494	0.41463	0.29968	0.00065321	0.0049363	0.0042831	-0.54078	0.55011	1.0909	0.80138	-2.2149	-1.3401	0
3	2	89	a	-0.038118	0.26109	0.29921	-0.0011919	0.00504	0.0062319	2.5735	4.2805	-1.707	0.79573	-3.2374	5.657	0
3	2	90	a	-0.049546	0.3051	0.35465	-0.00088691	0.0045713	0.0054582	4.4311	-6.1594	-1.7284	0.79899	3.0733	1.6511	1
3	2	91	a	-0.11338	0.21029	0.32367	0.0020165	0.0067831	0.0047666	-2.1359	-0.44511	2.581	0.79923	-2.6716	3.8275	0
3	2	92	a	-0.018095	0.35424	0.37234	-0.0016889	0.0056281	0.007317	-3.6175	1.6692	-5.2867	0.79637	-4.9605	-3.0036	0
3	2	93	a	0.22964	0.42991	0.20027	0.00025226	0.0063245	0.0060723	2.8595	-4.0175	1.158	0.79996	-3.6207	2.2206	0
3	2	94	a	-0.018889	0.23202	0.25091	0.0031306	0.0089696	0.005839	3.8218	4.8348	1.0131	0.80218	2.2266	-2.4771	1
3	2	95	a	-0.18635	0.20009	0.38644	-0.0012612	0.0054016	0.0066628	3.3831	-3.5789	0.19576	0.79912	-2.3899	-3.2822	1
3	2	96	a	-0.11478	0.21102	0.3258	-0.00086791	0.0064398	0.0073077	-1.7879	5.9227	7.7106	0.78844	-1.9078	-1.1305	0
3	2	97	a	-0.016077	0.39549	0.41156	-0.0034151	0.0057306	0.0091457	-1.0449	-0.8494	-1.8943	0.78614	-2.7609	3.0722	0
3	2	98	a	-0.067347	0.24331	0.31066	-0.0010055	0.0067595	0.007765	1.1642	-1.4792	-0.31499	0.7909	0.11814	-0.46438	1
3	2	99	a	-0.046304	0.20794	0.25424	-0.0025153	0.004974	0.0074893	-1.2744	4.4543	-5.7286	0.80202	-0.087724	1.0697	1
3	2	100	a	-0.0048299	0.32522	0.33005	0.0019075	0.0072287	0.0053212	0.012619	-1.5217	-1.509	0.78145	0.32151	-1.8471	1
3	2	101	a	-0.048957	0.31875	0.36771	0.00078997	0.0072433	0.0064533	-0.35942	-1.0941	1.4535	0.79421	0.84985	1.6819	0
3	2	102	a	-0.01839	0.26063	0.27902	-0.0043417	0.0056641	0.010006	0.12213	-3.0996	2.9774	0.79521	-0.87116	0.61331	0
3	2	103	a	-0.034014	0.32306	0.35707	0.0039762	0.0092268	0.0052507	0.52109	-0.68311	-0.16203	0.80146	-0.60876	-1.8192	1
3	2	104	a	0.068776	0.33932	0.27054	-0.0003572	0.006407	0.0067642	-4.0448	1.701	-5.7458	0.78585	2.0438	2.4289	1
3	2	105	a	0.11005	0.37923	0.26918	-0.0036047	0.0056789	0.0092836	5.6413	-5.9281	0.28682	0.8008	-5.1476	-3.318	0
3	2	106	a	-0.042857	0.2651	0.30796	0.00078478	0.0068418	0.006057	1.8209	-7.3198	-5.499	0.80089	-3.5273	1.8305	0
3	2	107	a	0.0027211	0.25993	0.25721	-0.0013551	0.0057894	0.0071446	3.0419	3.4072	0.36535	0.78444	-1.8939	-1.0008	0
3	2	108	a	-0.10873	0.26107	0.3698	0.0015726	0.0065249	0.0049523	-5.7156	-0.37586	-6.0914	0.79197	4.7224	-0.36095	0
3	2	109	a	0.13492	0.32857	0.19365	-0.0032736	0.0051419	0.0084154	-1.0284	2.779	-3.8074	0.78695	0.39661	1.2618	1
3	2	110	a	-0.058095	0.2937	0.35179	0.0017367	0.0071611	0.0054244	-3.222	-0.65453	3.8766	0.79484	3.6099	-3.1225	1
3	2	111	a	0.033379	0.26456	0.23118	-0.0020055	0.0050002	0.0070057	3.5619	-4.0142	0.45233	0.79505	-1.0781	-1.8228	1
3	2	112	a	0.15079	0.32503	0.17424	-0.0037044	0.0050774	0.0087818	-5.5421	-0.62884	6.171	0.79576	-1.2747	-1.1092	1
3	2	113	a	0.0069841	0.32531	0.31832	0.0027983	0.0072352	0.0044369	-2.447	1.4618	3.9088	0.79896	-0.47092	2.775	0
3	2	114	a	-0.098821	0.21222	0.31104	-0.0038916	0.0045156	0.0084072	-0.69639	0.39194	-1.0883	0.79478	4.8561	-0.71522	1
3	2	115	a	-0.17531	0.23755	0.41286	-0.001341	0.0047521	0.0060931	-5.5815	0.95901	-6.5405	0.79821	-1.351	-5.759	1
3	2	116	a	-0.12905	0.21265	0.3417	0.00042833	0.0068733	0.006445	2.0058	3.0544	-1.0486	0.80452	0.79391	-2.8151	0
3	2	117	a	0.17451	0.39837	0.22385	0.00053392	0.0071208	0.0065869	1.203	2.2728	1.0698	0.81469	0.68824	1.2607	0
3	2	118	a	-0.19803	0.20603	0.40406	0.0010707	0.0073868	0.0063162	2.2597	5.2301	-2.9705	0.81058	-2.8969	-1.8156	0
3	2	119	a	0.066961	0.36864	0.30168	-0.0020369	0.005507	0.0075438	-1.8633	1.6407	-3.504	0.80366	-0.62693	-4.5312	1
3	2	120	a	-0.024059	0.32544	0.3495	0.0016594	0.0075839	0.0059245	2.0272	2.354	0.32685	0.78516	-2.6417	-0.61543	0
3	2	121	a	-0.018821	0.32966	0.34848	0.0011215	0.0074891	0.0063676	-4.2483	-0.92007	5.1683	0.79468	1.2855	-0.19874	0
3	2	122	a	0.13991	0.29463	0.15472	0.0021085	0.0065531	0.0044446	-1.5115	-3.7445	5.2561	0.80634	2.4672	-1.8327	1
3	2	123	a	0.0041723	0.27261	0.26844	-0.0013159	0.0068213	0.0081372	1.8432	-3.8855	-2.0423	0.78036	-1.1737	-1.8712	1
3	2	124	a	0.02542	0.26839	0.24297	-0.0012956	0.0052707	0.0065663	4.0795	-4.0807	-0.001233	0.80031	-0.71552	3.502	0
3	2	125	a	-0.17508	0.20016	0.37524	-0.00077432	0.0047624	0.0055367	-2.1759	-1.5386	3.7144	0.79834	-0.13083	1.8827	0
3	2	126	a	-0.049909	0.29193	0.34184	0.0032607	0.0097352	0.0064745	-4.8773	0.6189	-5.4962	0.80563	2.8239	3.5209	0
3	2	127	a	0.14676	0.36433	0.21757	-0.0018183	0.0054476	0.0072659	2.996	-5.6639	2.6679	0.8125	-2.5018	-0.092988	1
3	2	128	a	0.18129	0.36635	0.18506	-0.00092779	0.005238	0.0061657	-1.9643	1.5998	-3.564	0.81217	0.21149	-3.2928	1
3	2	129	a	0.11392	0.32794	0.21401	0.00066502	0.0088951	0.0082301	4.1352	4.4045	-0.26926	0.79728	0.48348	-0.070564	1
3	2	130	a	0.22014	0.40535	0.18522	-0.0049979	0.0042691	0.009267	0.11396	1.6611	1.5471	0.80985	-2.0143	0.45855	0
3	2	131	a	-0.0011791	0.27118	0.27236	-0.0015694	0.0054199	0.0069892	1.3862	-2.5862	1.2	0.80691	0.97672	0.26767	1
3	2	132	a	0.24585	0.42134	0.17549	-0.00083281	0.0061943	0.0070272	-2.0077	-1.8869	-3.8946	0.79546	4.0788	2.2255	0
3	2	133	a	0.068481	0.35186	0.28338	0.00070436	0.0088111	0.0081068	-2.5369	2.3047	-4.8415	0.80913	-1.5337	-2.2837	0
3	2	134	a	0.13034	0.3454	0.21506	-0.00075166	0.0069437	0.0076954	2.9159	5.0048	2.0889	0.80201	-2.1665	-2.2335	1
3	2	135	a	0.015601	0.25463	0.23902	0.0020313	0.0077257	0.0056944	0.64796	1.4928	0.84486	0.8102	-4.7331	2.1559	0
3	2	136	a	0.21268	0.3778	0.16512	-0.0014158	0.0064157	0.0078315	-3.8658	3.3602	-7.226	0.79322	-1.6727	2.7319	0
3	2	137	a	0.040408	0.39803	0.35762	0.0018713	0.0074043	0.005533	0.95554	-6.5412	5.5856	0.80699	0.079729	-4.3091	1
3	2	138	a	-0.099388	0.24444	0.34383	-0.0034214	0.0069967	0.010418	-0.23712	2.1733	-2.4104	0.79377	-3.3861	3.1057	0
3	2	139	a	0.11465	0.34916	0.23451	-0.00051842	0.0058195	0.0063379	0.80592	-1.1572	0.35126	0.80464	0.089921	3.3058	0
3	2	140	a	0.033605	0.38905	0.35544	0.00032047	0.0076338	0.0073133	-5.9534	1.2422	7.1956	0.80389	3.4075	4.8664	0
3	2	141	a	-0.014354	0.30485	0.31921	0.0025535	0.0084752	0.0059217	-2.7189	1.2849	-4.0038	0.80162	0.50633	-0.61841	0
3	2	142	a	-0.17705	0.23261	0.40966	-0.00071549	0.0086066	0.0093221	-0.73955	-5.1056	-5.8451	0.80167	-1.7176	-0.46806	0
3	2	143	a	-0.069683	0.18014	0.24982	-0.00045975	0.0066839	0.0071436	-0.74632	1.6297	2.376	0.81318	-2.4415	0.367	0
3	2	144	a	0.00024943	0.29288	0.29263	-0.0031798	0.0054343	0.0086141	1.321	2.4831	1.1621	0.79881	4.8593	1.7998	1
3	2	145	a	0.0078458	0.29222	0.28438	-0.00017367	0.0077244	0.0078981	3.6508	3.8054	-0.15454	0.80747	-0.38174	-4.226	1
3	2	146	a	0.20984	0.40726	0.19741	-0.0014066	0.0068094	0.008216	1.3011	-5.3257	-4.0246	0.81538	-0.89558	3.8982	0
3	2	147	a	0.025601	0.29252	0.26692	-0.0013397	0.0065004	0.0078402	-2.2802	0.19255	-2.4727	0.81859	-0.80626	0.62041	0
3	2	148	a	-0.12565	0.30345	0.42909	-0.0017549	0.0064986	0.0082535	5.4022	6.2663	0.86411	0.79959	1.8249	-1.1327	1
3	2	149	a	0.013175	0.35431	0.34113	0.00025645	0.0070866	0.0068302	-2.299	0.49071	2.7897	0.8089	-2.0719	2.3406	0
3	2	150	a	-0.10331	0.27617	0.37948	-0.0014061	0.0057535	0.0071597	2.0641	-2.1727	0.1086	0.78421	3.0527	2.5556	0
3	2	151	a	0.085873	0.38	0.29413	-0.0027438	0.0052059	0.0079497	-1.4988	0.52393	-2.0228	0.80048	-1.3108	1.645	0
3	2	152	a	0.081066	0.39553	0.31447	-0.0030413	0.0044472	0.0074886	-3.6242	1.6756	-5.2998	0.79348	-1.9828	-3.2661	1
3	2	153	a	0.064558	0.26737	0.20281	0.002027	0.0083752	0.0063482	2.626	-4.3291	1.7031	0.79906	-2.0583	4.1632	0
3	2	154	a	-0.11039	0.28014	0.39052	-0.0040943	0.0044538	0.0085482	-3.2757	3.4335	6.7092	0.80996	4.9444	-0.67489	1
3	2	155	a	-0.075488	0.24206	0.31755	-0.0019312	0.0056282	0.0075593	0.089769	-0.6654	-0.57563	0.81168	-3.4589	-4.7793	0
3	2	156	a	-0.033243	0.31782	0.35107	-0.0038582	0.0064907	0.010349	-1.5627	-4.2089	-5.7716	0.80241	0.62618	-1.7885	1
3	2	157	a	-0.0878	0.25424	0.34204	0.00051651	0.0090879	0.0085714	-4.1506	2.1314	-6.2819	0.8161	-3.9832	-2.3972	1
3	2	158	a	0.05254	0.42118	0.36864	0.00060587	0.0064981	0.0058922	-1.3685	-5.2293	6.5978	0.80886	5.2853	-1.0913	1
3	2	159	a	0.1139	0.40456	0.29066	0.00081345	0.0071282	0.0063147	4.2076	-6.0078	-1.8002	0.78914	0.087184	1.9476	1
3	2	160	a	-0.097347	0.18111	0.27846	0.00020164	0.006694	0.0064924	-1.0608	-3.2815	4.3423	0.79632	1.276	2.2181	0
3	2	161	a	-0.059705	0.34023	0.39993	0.0020177	0.0097202	0.0077025	-1.0365	-2.7005	-3.737	0.80728	2.0131	-2.2663	1
3	2	162	a	-0.010181	0.29168	0.30186	-0.00090686	0.0059505	0.0068574	-1.7316	-1.057	-2.7886	0.81496	3.7383	0.35498	0
3	2	163	a	-0.017982	0.34712	0.3651	-0.00080422	0.00562	0.0064243	0.96435	4.7358	3.7715	0.81692	0.42274	5.1415	0
3	2	164	a	0.041746	0.31381	0.27206	-0.0011027	0.0057056	0.0068084	-5.4057	0.40767	-5.8133	0.78747	2.2434	2.0922	1
3	2	165	a	0.011791	0.33422	0.32243	-0.00239	0.0054789	0.007869	-1.7012	-0.6488	-2.35	0.81313	3.284	-0.85963	1
3	2	166	a	-0.0030839	0.37091	0.37399	-0.0026779	0.0069216	0.0095994	1.6601	6.7951	-5.135	0.79205	-2.0563	-3.4507	1
3	2	167	a	-0.09093	0.27798	0.36891	0.0039495	0.0090096	0.0050601	1.5869	5.2288	-3.6419	0.79821	4.8092	-0.91728	1
3	2	168	a	-0.17531	0.26465	0.43995	0.0027738	0.0080119	0.0052381	0.87133	-1.3532	0.48191	0.78898	3.6697	3.8467	0
3	2	169	a	-0.0089342	0.28456	0.29349	0.0025155	0.0086356	0.0061201	-0.033798	2.5257	2.5595	0.7995	-3.1902	-5.9993	1
3	2	170	a	0.083991	0.33342	0.24943	0.0018482	0.0074225	0.0055743	-2.2416	-5.3018	-7.5434	0.8056	-3.1622	2.1646	0
3	2	171	a	0.064649	0.37084	0.30619	-0.0012542	0.0057054	0.0069597	-3.8753	0.28262	-4.158	0.78028	-1.8441	1.2118	0
3	2	172	a	-0.0012925	0.36465	0.36594	0.0027862	0.0076094	0.0048232	2.0399	-4.7419	2.702	0.79198	-0.97416	-4.4201	1
3	2	173	a	-0.015941	0.23585	0.25179	-0.00054469	0.0054864	0.0060311	-7.0094	0.81823	-7.8277	0.79042	1.0769	-3.8183	1
3	2	174	a	-0.11077	0.2758	0.38658	0.001036	0.0068951	0.0058592	-1.503	0.11625	-1.6193	0.79841	-2.9205	0.71635	0
3	2	175	a	0.088798	0.35816	0.26937	0.00089723	0.0071633	0.006266	0.066515	-0.82888	0.76236	0.80575	-3.2163	3.9543	0
3	2	176	a	-0.1119	0.1941	0.30601	0.00027733	0.006933	0.0066557	-0.83484	0.13994	0.97477	0.80034	-5.356	-3.9622	1
3	2	177	a	-0.019297	0.28224	0.30154	-0.0018739	0.0047105	0.0065844	-2.0336	2.1231	4.1567	0.80755	1.1559	-0.39579	1
3	2	178	a	0.17785	0.44268	0.26483	-0.0020169	0.0068127	0.0088296	-1.3718	1.3291	-2.7009	0.79919	5.9636	1.4799	1
3	2	179	a	-0.026939	0.37546	0.4024	0.0022331	0.0089411	0.0067079	-0.95794	0.2728	-1.2307	0.79002	-1.5592	1.0137	0
3	2	180	a	-0.1334	0.25429	0.38769	-0.00048424	0.0053022	0.0057864	2.4496	-2.9244	-0.47481	0.80561	2.5505	-0.13072	0
3	2	181	a	0.013968	0.36844	0.35447	-0.0027124	0.0061526	0.008865	2.6848	3.4027	0.71786	0.81274	-3.8205	2.3449	0
3	2	182	a	-0.020884	0.3217	0.34259	0.00012923	0.0069943	0.0068651	-2.912	-2.9588	-5.8708	0.7989	1.3049	2.3882	0
3	2	183	a	-0.087279	0.17841	0.26569	0.001081	0.0054392	0.0043582	4.8984	5.8699	0.97151	0.78845	0.022151	4.3966	0
3	2	184	a	0.029274	0.27463	0.24535	0.0030321	0.0094885	0.0064564	3.0349	3.0442	0.0092755	0.80202	-3.9989	-1.0898	0
3	2	185	a	-0.044512	0.27732	0.32184	-0.00017814	0.0095741	0.0097523	3.0248	-3.0881	0.063349	0.81331	-4.0865	-4.7835	1
3	2	186	a	0.0080272	0.27787	0.26984	-0.0018171	0.0053554	0.0071725	-2.077	-4.8908	6.9678	0.811	-1.3908	-1.7542	0
3	2	187	a	0.2481	0.4241	0.17601	-0.00014887	0.0071866	0.0073354	-0.12252	-0.78501	0.90753	0.80283	1.6049	-0.81196	1
3	2	188	a	-0.050748	0.35907	0.40982	0.0028434	0.0083815	0.0055381	3.3491	3.7635	0.41444	0.79711	-2.9426	5.3131	0
3	2	189	a	-0.093673	0.22755	0.32122	-0.0026823	0.0048446	0.0075269	-3.4421	-2.9921	6.4342	0.79864	1.4901	-2.6831	0
3	2	190	a	-0.10138	0.28066	0.38204	0.00071428	0.0053273	0.004613	2.7238	5.8445	3.1207	0.78394	1.9203	1.7668	0
3	2	191	a	-0.070952	0.29429	0.36524	-0.0012421	0.0065352	0.0077772	0.1905	-1.3819	1.1914	0.80285	0.49857	-1.1884	1
3	2	192	a	0.047188	0.32735	0.28016	0.00029207	0.0053945	0.0051024	2.1023	-6.1725	-4.0702	0.80456	-1.1876	2.0656	0
3	2	193	a	-0.1085	0.3083	0.4168	0.0044353	0.0099326	0.0054973	-0.45557	-2.6013	3.0569	0.80966	-0.75896	3.4562	0
3	2	194	a	-0.070363	0.3024	0.37277	0.00086659	0.0057075	0.0048409	0.60232	1.0631	-0.4608	0.80339	0.58504	2.9342	0
3	2	195	a	0.076939	0.4039	0.32696	0.0027606	0.0084145	0.005654	-4.3928	0.15569	4.5485	0.80611	-0.088459	-1.4748	1
3	2	196	a	-0.25063	0.19569	0.44633	0.0035169	0.008502	0.0049851	-4.1046	-1.7674	5.872	0.79684	-5.5426	2.8924	0
3	2	197	a	-0.015351	0.28311	0.29846	-2.7216e-05	0.0070757	0.0071029	1.3613	-3.6444	-2.2831	0.81242	-2.2993	3.3714	0
3	2	198	a	-0.17068	0.18023	0.35091	-0.0014482	0.0060207	0.0074689	0.98982	2.1169	1.1271	0.80218	3.89	3.1662	0
3	2	199	a	0.26644	0.43061	0.16417	-0.0020663	0.0057431	0.0078095	-0.87802	0.93505	-1.8131	0.78854	-1.769	-1.6248	0
3	2	200	a	-0.14576	0.19068	0.33644	0.0033084	0.0076289	0.0043205	-1.0607	-1.7278	2.7885	0.79433	-5.1771	-1.7721	1
3	2	201	a	-0.097937	0.28079	0.37873	-0.0015146	0.0051295	0.0066441	5.6035	5.6454	0.041937	0.80046	1.5848	1.0221	0
3	2	202	a	-0.030499	0.29433	0.32483	0.00022855	0.0064	0.0061714	-6.2489	0.69093	6.9399	0.78763	-1.1715	0.27996	1
3	2	203	a	-0.077755	0.21166	0.28941	-0.00066538	0.0045136	0.005179	0.34459	-4.2143	3.8697	0.81182	-0.71027	-5.2097	1
3	2	204	a	0.11868	0.38474	0.26605	0.0026815	0.0082235	0.005542	2.4331	4.2866	-1.8535	0.80148	-5.7675	-2.3386	0
3	2	205	a	-0.033401	0.26912	0.30252	-0.0028905	0.0065637	0.0094542	-0.30226	-0.00092929	0.30319	0.81813	-3.1503	0.69681	0
3	2	206	a	-0.12766	0.26619	0.39385	3.2611e-05	0.0064916	0.006459	-3.7831	-0.16153	-3.9447	0.79569	1.1532	1.8639	1
3	2	207	a	-0.026871	0.35891	0.38578	-0.001301	0.006118	0.007419	6.5427	-6.7127	0.17002	0.78678	-0.64177	-1.0696	1
3	2	208	a	-0.015964	0.28961	0.30558	-0.0051002	0.0044563	0.0095565	-3.2166	0.66454	-3.8811	0.81381	3.1849	2.0351	1
3	2	209	a	-0.013787	0.2271	0.24088	-0.0017233	0.006881	0.0086043	0.1365	-0.38774	0.25124	0.81335	0.59583	2.6722	0
3	2	210	a	-0.10719	0.3112	0.41839	0.00034181	0.0067813	0.0064395	4.5484	-5.8911	1.3427	0.80191	-4.4116	2.4452	0
3	2	211	a	0.11435	0.43132	0.31696	0.00045079	0.0064372	0.0059864	-4.688	-0.15437	-4.8423	0.8005	-0.9988	4.3045	0
3	2	212	a	0.031043	0.26805	0.23701	-0.0017522	0.0043255	0.0060777	-0.0408	1.1365	-1.1773	0.78906	2.1252	-1.1093	0
3	2	213	a	-0.03195	0.21782	0.24977	0.0033967	0.0087149	0.0053183	-1.4681	-2.0641	-3.5322	0.81316	2.2284	-1.399	1
3	2	214	a	0.035646	0.33517	0.29952	0.0032135	0.0083773	0.0051639	3.8439	-4.0187	-0.17473	0.78638	2.9167	1.3237	1
3	2	215	a	0.085896	0.33762	0.25172	0.0022435	0.0082365	0.005993	-0.56647	0.52836	-1.0948	0.80507	-1.9134	3.9446	0
3	2	216	a	0.13576	0.36238	0.22662	0.0029139	0.0080639	0.00515	1.2482	-5.126	-3.8777	0.81081	-0.75372	5.1727	0
3	2	217	a	0.16812	0.39243	0.22431	0.0015161	0.0072633	0.0057472	-0.20534	-1.5088	-1.7141	0.80514	1.8522	-3.5564	1
3	2	218	a	0.22497	0.42224	0.19728	-0.00045331	0.0078325	0.0082858	-3.2712	2.7439	6.0151	0.80827	2.7953	-0.61069	1
3	2	219	a	0.056712	0.32324	0.26653	-0.0016386	0.0075685	0.009207	3.7822	5.3493	1.5671	0.79349	1.6726	-4.8446	1
3	2	220	a	-0.049592	0.35862	0.40821	-0.00065508	0.007045	0.0077	1.6248	2.6244	-0.99962	0.8023	0.10956	0.52056	0
3	2	221	a	0.0061224	0.27998	0.27385	0.0015835	0.007176	0.0055926	-4.3513	-0.91097	-5.2623	0.80612	0.87803	5.2895	0
3	2	222	a	-0.13592	0.2117	0.34762	0.0034667	0.0088277	0.005361	-4.2638	0.69326	-4.957	0.81415	2.4757	3.2684	0
3	2	223	a	-0.0839	0.31039	0.39429	0.0030459	0.0083843	0.0053384	-3.436	-0.81962	-4.2556	0.81367	-1.6566	-1.9339	0
3	2	224	a	-0.11574	0.27365	0.38939	-0.0020924	0.0064113	0.0085037	0.24441	5.6811	5.4367	0.78014	-2.914	-0.20025	0
3	2	225	a	-0.045964	0.32655	0.37252	0.00014055	0.0051879	0.0050473	-2.1363	1.6342	3.7705	0.81344	-1.5087	-1.0949	0
3	2	226	a	-0.14567	0.28029	0.42596	-0.00012479	0.01001	0.010135	-0.045878	-1.1444	-1.1903	0.79274	-2.0132	2.525	0
3	2	227	a	0.13633	0.39492	0.25859	0.0025084	0.010391	0.0078831	-4.8814	-0.92014	5.8015	0.80415	0.88817	-1.1107	1
3	2	228	a	0.045079	0.31478	0.26971	0.0014115	0.006697	0.0052855	-1.4021	-0.99378	-2.3959	0.81183	0.71224	-3.4488	1
3	2	229	a	-0.023764	0.33041	0.35417	0.0014177	0.0075506	0.0061329	0.27301	5.831	5.558	0.80225	-2.2264	1.982	0
3	2	230	a	-0.030159	0.38086	0.41102	-0.0018746	0.0054634	0.007338	4.9488	-6.6566	-1.7078	0.80006	0.29889	-3.6142	1
3	2	231	a	-0.099592	0.22941	0.329	0.00012385	0.0063718	0.006248	-5.5461	-0.12748	5.6736	0.80685	1.7083	-3.4652	0
3	2	232	a	-0.15449	0.21531	0.3698	-0.00027467	0.0054234	0.0056981	3.209	5.6675	2.4585	0.79929	1.5793	2.0681	0
3	2	233	a	-0.00052154	0.28463	0.28515	-0.0014802	0.0044598	0.00594	4.9203	-5.0028	-0.082526	0.78786	0.83538	-3.5941	1
3	2	234	a	0.15846	0.3361	0.17764	0.0034286	0.007655	0.0042264	2.3677	-4.4348	-2.0672	0.8162	-3.7522	-5.5817	1
3	2	235	a	0.034762	0.32245	0.28769	0.0011761	0.0067199	0.0055438	-4.0015	0.58314	-4.5846	0.79402	-1.6044	3.5806	0
3	2	236	a	0.050363	0.34444	0.29408	0.0018829	0.0062785	0.0043956	3.3278	-6.6409	-3.3132	0.80179	-2.0562	-4.0455	1
3	2	237	a	0.050249	0.20823	0.15798	0.0011169	0.0086628	0.0075459	1.2088	-3.4509	2.2421	0.80903	0.033635	0.19266	0
3	2	238	a	0.11785	0.29442	0.17658	0.00052359	0.008952	0.0084284	1.9417	4.0295	2.0878	0.80099	2.7899	-0.49575	1
3	2	239	a	0.069819	0.33787	0.26805	-8.5866e-05	0.0066245	0.0067104	-2.1149	-0.11636	2.2313	0.78606	0.034082	1.6891	0
3	2	240	a	-0.075238	0.27789	0.35313	0.0022779	0.0099635	0.0076856	-1.2128	4.8964	-6.1091	0.7968	1.5712	1.2905	0
3	2	241	a	-0.15209	0.192	0.34408	0.0008001	0.00534	0.0045399	0.21247	-3.7915	3.5791	0.78408	0.14141	4.2214	0
3	2	242	a	0.15145	0.33633	0.18488	0.00086579	0.0074731	0.0066073	-0.60409	-0.15305	0.75714	0.78867	-0.075436	-0.77809	0
3	2	243	a	-0.00045351	0.28113	0.28159	0.0029913	0.0093894	0.0063981	3.2526	-4.6455	-1.3929	0.80296	-1.4044	-0.58263	0
3	2	244	a	-0.0071882	0.38848	0.39567	-0.0010296	0.0061655	0.0071951	-0.09902	-0.62984	0.72885	0.79728	1.8433	1.062	1
3	2	245	a	0.10054	0.30497	0.20442	-0.001346	0.0059866	0.0073326	-4.1322	2.1347	-6.2669	0.8082	-0.79973	-4.0985	1
3	2	246	a	-0.080862	0.29977	0.38063	0.0014262	0.0079982	0.006572	4.7795	7.8599	3.0804	0.7945	1.6908	4.8606	0
3	2	247	a	0.0081633	0.27739	0.26923	-0.0011248	0.0054366	0.0065613	0.65235	-2.6862	-2.0338	0.8001	5.2532	0.45415	0
3	2	248	a	0.04907	0.26397	0.2149	0.0048863	0.0097686	0.0048823	2.0971	-3.3632	-1.2661	0.79011	-0.8353	-3.0673	1
3	2	249	a	-0.062789	0.2395	0.30229	0.0023679	0.010542	0.0081743	6.4943	7.5245	1.0302	0.79108	1.8332	2.4022	0
3	2	250	a	0.071224	0.39404	0.32281	-0.0006044	0.0049866	0.005591	-3.5518	-0.93898	4.4908	0.78987	-3.7366	-1.751	0
3	2	251	a	-0.0015873	0.19567	0.19726	0.0005967	0.0059289	0.0053322	-0.41213	0.0083312	0.42046	0.78444	0.82643	0.13997	0
3	2	252	a	-0.00056689	0.25646	0.25703	-0.0032698	0.0042859	0.0075557	1.7039	-5.7129	-4.009	0.81096	-3.6061	-0.11404	0
3	2	253	a	-0.10234	0.25113	0.35347	-0.0038745	0.0062777	0.010152	-4.1196	-0.36769	4.4873	0.80372	-3.947	-4.6974	0
3	2	254	a	0.035488	0.30662	0.27113	0.00089297	0.0078924	0.0069994	-2.0251	3.6157	5.6409	0.78713	-0.61825	-2.2292	0
3	2	255	a	0.029932	0.32651	0.29658	-0.0023885	0.0056293	0.0080178	-0.02742	-0.47459	0.50201	0.78956	3.4287	1.7384	0
3	2	256	a	-0.14347	0.21907	0.36254	0.005807	0.010478	0.0046713	-4.2368	3.268	-7.5048	0.78109	0.95642	4.7468	0
3	2	257	a	-0.2217	0.20506	0.42676	0.00073877	0.0071072	0.0063684	3.9062	5.1216	-1.2154	0.79521	-3.6331	-0.63847	0
3	2	258	a	0.014354	0.25882	0.24447	0.0026931	0.0083748	0.0056818	0.79921	2.7298	-1.9306	0.79412	0.14927	-2.9623	1
3	2	259	a	-0.027279	0.31413	0.34141	0.0036279	0.0085174	0.0048894	-1.0824	3.005	4.0874	0.80258	2.3735	0.81002	0
3	2	260	a	-0.095465	0.27385	0.36932	0.00015436	0.0072637	0.0071094	5.0744	7.2097	2.1354	0.81772	-0.6596	-5.2861	1
3	2	261	a	0.065896	0.3081	0.2422	0.00077866	0.0059435	0.0051648	-0.34986	3.3425	3.6923	0.80145	-2.0369	0.83458	0
3	2	262	a	0.13642	0.41878	0.28236	0.0014767	0.0074864	0.0060097	1.2495	-2.9486	1.6991	0.79864	4.0042	1.687	0
3	2	263	a	0.032086	0.24236	0.21027	0.0029482	0.007841	0.0048927	2.4546	-5.5271	-3.0726	0.81978	2.3317	3.4252	0
3	2	264	a	0.062562	0.25937	0.1968	0.00040377	0.0086461	0.0082423	-3.0262	0.22171	3.2479	0.81273	-0.28168	2.061	0
3	2	265	a	0.096825	0.38011	0.28329	0.0018459	0.0082854	0.0064394	4.0134	-4.5588	0.54545	0.81282	2.3075	-2.1777	1
3	2	266	a	0.1276	0.42605	0.29846	-0.0012473	0.0049705	0.0062178	4.3208	4.3531	-0.032317	0.81271	-1.1476	-0.48679	1
3	2	267	a	-0.029796	0.26748	0.29728	-5.4772e-05	0.0068743	0.0069291	0.35402	-4.2282	3.8742	0.79774	3.5831	-3.1577	1
3	2	268	a	0.063923	0.32941	0.26549	-0.0057765	0.0044604	0.010237	0.88315	3.2163	2.3331	0.78517	-3.8966	-4.7688	1
3	2	269	a	0.23204	0.43615	0.2041	0.00022471	0.0057405	0.0055158	2.5852	-3.203	-0.61777	0.79704	-2.8465	-2.0779	1
3	2	270	a	-0.023673	0.3959	0.41957	0.0027705	0.0082961	0.0055256	2.0838	5.0182	-2.9344	0.80702	0.3708	-0.73119	0
3	2	271	a	0.048821	0.28977	0.24095	-0.0050371	0.005016	0.010053	-0.15507	4.8015	-4.9565	0.80149	-3.9078	-2.2931	0
3	2	272	a	0.030431	0.36451	0.33408	0.00021929	0.0073325	0.0071132	4.7727	5.7859	1.0132	0.80282	-1.8397	-2.7718	0
3	2	273	a	-0.0033107	0.35481	0.35812	-0.0010866	0.0055525	0.0066391	1.4574	3.0283	1.5708	0.80576	-3.1673	1.5195	0
3	2	274	a	0.18011	0.38152	0.20141	0.0014808	0.0077849	0.0063041	-4.4382	-0.36392	-4.8021	0.79471	4.1308	-0.33473	1
3	2	275	a	-0.031179	0.31079	0.34197	-0.0016486	0.0063491	0.0079978	-2.9472	2.6422	5.5894	0.80237	2.5415	-1.5209	1
3	2	276	a	0.099229	0.39916	0.29993	-0.0015425	0.0043392	0.0058817	0.25174	0.71102	0.45928	0.78639	-0.56712	-0.12134	0
3	2	277	a	-0.1912	0.23859	0.4298	0.0025414	0.0085268	0.0059854	-5.5503	0.64277	-6.1931	0.81251	-0.26627	-2.7845	1
3	2	278	a	0.12349	0.33508	0.21159	-1.1419e-05	0.0066024	0.0066138	4.6985	5.2781	0.57964	0.79916	-2.4722	-1.3804	1
3	2	279	a	-0.0040816	0.30971	0.31379	-0.0038787	0.0046265	0.0085052	-2.7091	2.0157	-4.7248	0.79511	-1.9568	-2.6241	0
3	2	280	a	0.10664	0.36091	0.25426	0.00068607	0.00839	0.0077039	1.4775	-1.7425	-0.26507	0.80238	-0.77252	1.3637	0
3	2	281	a	0.172	0.36757	0.19558	0.00076941	0.0085871	0.0078177	3.4677	4.4871	-1.0194	0.81725	-3.2462	2.7055	1
3	2	282	a	-0.094649	0.32057	0.41522	0.0029225	0.0076403	0.0047178	4.2864	-5.7883	-1.5019	0.79974	-1.3136	4.1699	0
3	2	283	a	-0.0062585	0.34592	0.35218	-0.0019722	0.0078605	0.0098328	-1.8793	-3.9034	5.7827	0.79553	1.4724	1.6572	1
3	2	284	a	-0.1885	0.19941	0.38791	6.6117e-05	0.0066697	0.0066035	-3.8867	2.6978	-6.5845	0.81954	1.9175	-2.3111	1
3	2	285	a	-0.10497	0.31152	0.41649	0.00074016	0.0082139	0.0074738	-5.4619	2.4606	-7.9225	0.79918	0.5581	-0.75307	1
3	2	286	a	0.18023	0.38376	0.20354	-0.002142	0.0059976	0.0081396	3.0056	-3.2735	-0.2679	0.80268	2.5507	4.0906	1
3	2	287	a	0.12032	0.34177	0.22145	-0.00059634	0.0061131	0.0067094	2.7215	3.2627	-0.54113	0.80525	2.7677	4.302	0
3	2	288	a	-0.054898	0.25113	0.30603	-0.0013406	0.0056314	0.006972	3.6557	6.6897	3.0339	0.80097	-3.5101	1.576	0
3	2	289	a	0.055601	0.32186	0.26626	0.0024653	0.0082746	0.0058093	3.1067	-7.1906	4.0839	0.81547	3.8965	-3.1161	1
3	2	290	a	-0.030363	0.26701	0.29737	-0.0016995	0.0055618	0.0072612	-0.58559	-2.0937	2.6792	0.81294	0.96992	-3.9864	1
3	2	291	a	-0.041791	0.24057	0.28236	0.00088095	0.0073004	0.0064195	-1.1009	1.5343	-2.6352	0.80205	1.3028	-0.7934	1
3	2	292	a	0.038594	0.32435	0.28576	-0.00086407	0.0075434	0.0084075	1.1294	-1.5869	0.45755	0.80233	-1.8962	2.4958	1
3	2	293	a	-0.14848	0.18635	0.33483	0.0023715	0.0084656	0.0060942	-1.4715	-0.76078	2.2323	0.80206	1.4069	4.0955	0
3	2	294	a	0.056871	0.3788	0.32193	0.005001	0.0094735	0.0044725	5.7671	-6.527	0.75991	0.81471	2.8334	4.2672	0
3	2	295	a	0.057755	0.34451	0.28676	-0.0018205	0.006893	0.0087136	-2.4778	0.73417	3.212	0.79127	1.0586	1.5987	1
3	2	296	a	0.10243	0.3585	0.25608	-0.00089332	0.0053593	0.0062526	0.25394	2.7353	2.4814	0.80816	2.7257	-2.4664	1
3	2	297	a	-0.066213	0.30553	0.37175	-0.0016744	0.0050916	0.0067659	-3.2287	-0.34611	-3.5748	0.79339	-1.1027	-0.58233	0
3	2	298	a	0.078503	0.36224	0.28374	0.00027569	0.0086232	0.0083476	-1.788	-0.73247	-2.5204	0.8147	4.0904	2.5956	0
3	2	299	a	0.07873	0.33234	0.25361	-0.0023243	0.0064343	0.0087586	4.7032	-6.9898	2.2866	0.79704	-4.905	-4.82	0
3	2	300	a	-0.018798	0.24773	0.26653	0.00051242	0.0085879	0.0080755	1.9153	4.042	-2.1267	0.80414	-2.9352	-1.7035	0
3	2	301	a	-0.00072562	0.31692	0.31764	0.00058354	0.0057071	0.0051235	7.2824	7.5358	0.25337	0.79259	-0.97906	-4.2541	1
4	2	2	a	-0.12787	0.29551	0.42338	0.00012151	0.0062886	0.006167	-4.0192	-1.3101	5.3293	0.79822	-0.36884	-2.8809	0
4	2	3	a	-0.008322	0.25771	0.26603	0.0027259	0.0092079	0.006482	-1.8652	0.48041	-2.3456	0.79578	-2.3986	-0.81021	1
4	2	4	a	0.018481	0.36027	0.34179	0.00052943	0.0056304	0.0051009	-0.052042	1.0264	-1.0784	0.78811	-2.627	2.9335	0
4	2	5	a	0.043605	0.37093	0.32732	0.00087998	0.006635	0.005755	2.6127	-5.4039	2.7911	0.80743	-2.2022	-1.1771	0
4	2	6	a	0.076599	0.35601	0.27941	0.0032078	0.0091761	0.0059683	-0.64204	4.2711	4.9131	0.79173	-0.024468	-0.80414	0
4	2	7	a	0.01746	0.33063	0.31317	0.00064535	0.0053475	0.0047022	-3.1164	3.427	6.5434	0.79626	-2.5964	1.1181	0
4	2	8	a	0.081474	0.36297	0.2815	0.0025365	0.0086558	0.0061193	2.7892	2.9522	-0.16307	0.80432	3.1627	-3.5976	0
4	2	9	a	0.097846	0.45558	0.35773	0.0023046	0.0089293	0.0066247	-1.1224	-2.6481	-3.7705	0.80143	0.16048	-4.6138	1
4	2	10	a	0.055941	0.40472	0.34878	-0.0023649	0.0053959	0.0077608	-4.1688	-1.6271	-5.7959	0.79561	0.74202	-1.3578	1
4	2	11	a	-0.091451	0.24118	0.33263	0.0018949	0.0096443	0.0077494	-1.637	-1.3519	2.9889	0.78631	4.2654	-1.5202	1
4	2	12	a	-0.030522	0.36215	0.39268	4.2938e-07	0.006069	0.0060686	1.4023	5.8304	4.4281	0.79298	0.085677	-1.1658	0
4	2	13	a	0.088322	0.34	0.25168	-0.00045012	0.0065625	0.0070126	1.4508	5.0464	3.5956	0.79918	-2.1918	4.0894	1
4	2	14	a	-0.0032653	0.34914	0.3524	0.0020588	0.0064653	0.0044065	-1.1352	-0.56844	-1.7036	0.78589	2.5943	0.61904	0
4	2	15	a	-0.058209	0.30011	0.35832	0.00080952	0.0076966	0.0068871	-0.702	0.63128	-1.3333	0.80091	0.61971	-0.79727	1
4	2	16	a	-0.095488	0.27077	0.36626	-0.0026874	0.0069632	0.0096506	1.3791	4.3284	2.9493	0.78134	-0.63971	-0.30029	1
4	2	17	a	0.098549	0.28249	0.18395	0.0011271	0.0070591	0.0059319	0.52808	-0.9245	-0.39642	0.79778	-2.9089	4.3311	1
4	2	18	a	-0.078141	0.31841	0.39655	-0.0018984	0.0063763	0.0082747	-1.0118	1.774	2.7859	0.80744	2.8078	-1.6674	1
4	2	19	a	0.18283	0.4395	0.25667	0.00066996	0.0051104	0.0044404	-7.1077	-0.045348	-7.1531	0.80496	2.6402	-4.4634	1
4	2	20	a	-0.015556	0.29789	0.31345	-0.00091301	0.0046818	0.0055948	5.3198	-7.0257	-1.7059	0.79514	3.6685	-0.02557	1
4	2	21	a	0.091633	0.37707	0.28544	-0.0024479	0.0071429	0.0095908	-1.4879	3.9126	5.4004	0.80227	3.9819	-1.6138	1
4	2	22	a	0.14592	0.42249	0.27658	0.0015766	0.0065217	0.0049451	-0.6721	4.1963	-4.8684	0.79356	0.11611	0.64341	1
4	2	23	a	0.10488	0.37846	0.27358	-0.00046359	0.0057543	0.0062179	0.5183	4.1987	-3.6804	0.81216	-0.37807	-3.6793	1
4	2	24	a	-0.058005	0.29263	0.35063	-0.001089	0.0062265	0.0073155	-1.6178	0.19355	1.8113	0.79005	-4.3429	-0.28974	0
4	2	25	a	-0.012041	0.22517	0.23721	0.0034889	0.0090055	0.0055167	-0.47832	-0.075216	0.55354	0.79433	-3.4656	-1.3425	0
4	2	26	a	-0.11218	0.25991	0.37209	-0.0011492	0.0057753	0.0069246	-3.2121	-2.5447	5.7568	0.80393	-3.4813	-1.0156	1
4	2	27	a	-0.0092063	0.40188	0.41109	0.00071311	0.0062788	0.0055657	-3.192	-0.25356	3.4456	0.78622	2.0405	2.1985	0
4	2	28	a	-0.066712	0.20508	0.27179	-0.00047901	0.0057017	0.0061807	-0.52324	1.5857	2.1089	0.80918	-0.29905	-0.14119	1
4	2	29	a	0.12946	0.36005	0.23059	-0.00096313	0.0056245	0.0065876	0.21827	-0.64181	-0.42354	0.79018	-0.097287	-2.4128	1
4	2	30	a	-0.048345	0.27501	0.32336	-0.0031236	0.0063959	0.0095195	0.51426	-1.6296	1.1154	0.80817	0.22184	-3.9768	1
4	2	31	a	-0.036236	0.24082	0.27705	-0.0021285	0.0046303	0.0067588	-1.2396	-0.30107	-1.5407	0.81553	-1.5455	-1.9732	1
4	2	32	a	0.0090249	0.36753	0.3585	-0.0021266	0.0060305	0.008157	-0.0099478	-4.0238	-4.0337	0.79156	2.7587	2.9185	1
4	2	33	a	-0.18932	0.19057	0.37989	-0.0022784	0.0068006	0.009079	-1.1403	-2.4771	3.6175	0.79877	-2.9719	-4.0723	1
4	2	34	a	0.020408	0.29463	0.27422	0.00049985	0.0073676	0.0068677	0.60448	-2.9089	2.3044	0.80728	0.43242	-0.13447	0
4	2	35	a	0.090023	0.34558	0.25556	-0.0018734	0.0048699	0.0067432	-2.6121	1.1111	3.7231	0.78777	1.0363	3.7421	1
4	2	36	a	-0.0057596	0.24662	0.25238	0.00036567	0.0057346	0.0053689	0.11865	-0.40558	-0.28693	0.78176	-2.4069	-5.5468	1
4	2	37	a	-0.014558	0.27832	0.29288	0.00035795	0.0063376	0.0059797	1.8521	2.6549	0.80277	0.79353	-1.0902	-5.5248	1
4	2	38	a	0.018299	0.38816	0.36986	0.00030736	0.0062719	0.0059645	2.187	3.1974	-1.0103	0.80994	1.49	5.0855	1
4	2	39	a	0.015828	0.36102	0.34519	-0.00010263	0.0068135	0.0069161	-3.2843	0.53374	-3.818	0.8014	5.5966	1.2364	1
4	2	40	a	-0.030045	0.2705	0.30054	-0.0011066	0.0065966	0.0077032	-0.92172	-0.23924	-1.161	0.80983	-0.84972	4.454	0
4	2	41	a	0.0049206	0.29392	0.289	0.0011239	0.0069043	0.0057804	6.2044	7.8143	-1.6099	0.81661	-0.95752	-2.1277	1
4	2	42	a	0.075737	0.38785	0.31211	0.0019116	0.0064624	0.0045508	-5.9587	-1.4398	-7.3985	0.7926	-1.9785	-1.8356	0
4	2	43	a	-0.081678	0.2715	0.35317	-0.0010909	0.0068018	0.0078927	-2.5527	2.5863	5.139	0.79014	4.0794	0.5041	0
4	2	44	a	0.12608	0.27961	0.15354	0.00055174	0.0058692	0.0053175	1.5623	-7.4192	-5.8569	0.80425	0.26681	2.9166	1
4	2	45	a	0.19218	0.3939	0.20172	0.0013656	0.006685	0.0053194	1.652	-3.7694	2.1174	0.80738	3.5195	-2.0685	0
4	2	46	a	-0.14469	0.25678	0.40147	0.0021604	0.0069396	0.0047792	-1.8313	-0.034785	-1.8661	0.80368	1.554	-1.8923	0
4	2	47	a	-0.17812	0.19463	0.37274	-0.0023863	0.005716	0.0081023	2.3974	-2.8642	-0.46673	0.80159	-0.18932	-1.8978	1
4	2	48	a	0.077868	0.3612	0.28333	-0.0011732	0.0055806	0.0067538	3.8491	5.3941	1.545	0.7862	1.4619	5.2827	1
4	2	49	a	0.0024263	0.36349	0.36107	-0.0015958	0.005353	0.0069488	1.3259	-3.268	1.9421	0.81334	-3.327	-0.58518	1
4	2	50	a	-0.11562	0.29215	0.40778	0.00057691	0.00749	0.0069131	-0.46856	-1.4987	-1.9672	0.80455	-2.7625	0.14268	1
4	2	51	a	-0.10288	0.28698	0.38986	-0.00070555	0.0063846	0.0070902	-1.5314	1.7885	-3.3199	0.79359	3.5656	-1.9994	1
4	2	52	a	0.063878	0.38224	0.31837	-0.00041863	0.0084951	0.0089137	-6.2277	0.40294	6.6306	0.79461	1.3435	-2.4041	1
4	2	53	a	0.061769	0.30138	0.23961	-0.00019626	0.0075326	0.0077289	0.63996	-0.93039	-0.29043	0.79244	4.5509	1.2679	1
4	2	54	a	0.036871	0.35549	0.31862	-0.000385	0.0053071	0.0056921	-2.0863	0.69005	-2.7764	0.79849	-0.49341	-0.76402	1
4	2	55	a	0.11154	0.36333	0.25179	0.002475	0.007414	0.004939	2.0987	-2.7539	0.65525	0.80885	-1.7915	-5.2808	1
4	2	56	a	-0.040726	0.22361	0.26433	0.00064873	0.0079845	0.0073358	-1.9753	-0.94987	-2.9252	0.79693	-0.84198	0.96436	1
4	2	57	a	0.058866	0.29249	0.23363	0.0021231	0.0073346	0.0052115	0.4523	3.9355	3.4832	0.80943	-2.5999	-2.3583	1
4	2	58	a	0.051973	0.29719	0.24522	0.0019962	0.0099027	0.0079065	-0.35588	-0.4639	-0.81978	0.81036	1.6994	1.5782	1
4	2	59	a	-0.14776	0.18404	0.33179	0.00030917	0.0061285	0.0058193	-0.052424	-1.0884	-1.1409	0.80101	0.6054	-2.1776	1
4	2	60	a	-0.082948	0.30961	0.39256	0.00090863	0.0059539	0.0050453	-4.0477	-1.7204	-5.7681	0.81126	0.98392	-1.8582	0
4	2	61	a	0.020431	0.24227	0.22184	-0.00034076	0.0062119	0.0065527	-4.1055	0.12587	4.2314	0.80451	0.50389	-2.8291	1
4	2	62	a	0.11039	0.43039	0.32	-0.0027506	0.0052479	0.0079985	-4.3081	-0.34826	-4.6563	0.80725	-3.9673	1.6388	0
4	2	63	a	0.023583	0.28501	0.26143	-0.0019325	0.0049506	0.0068831	6.3275	-7.5395	1.212	0.8074	-3.5463	-5.5073	1
4	2	64	a	0.11794	0.44243	0.32449	5.22e-05	0.0064118	0.0063596	-1.1022	-0.012382	-1.1146	0.79694	-2.9724	-0.41744	0
4	2	65	a	-0.18113	0.21129	0.39243	0.00067263	0.0078158	0.0071432	-1.6158	-1.862	-3.4778	0.81093	-4.3565	-0.36076	0
4	2	66	a	0.062971	0.35796	0.29499	-0.0014563	0.0065151	0.0079714	-4.4607	1.8109	-6.2716	0.78545	0.35537	1.2469	0
4	2	67	a	0.10279	0.32039	0.2176	0.00097675	0.0059555	0.0049787	0.41571	-6.9472	6.5315	0.80268	-1.0181	2.7266	0
4	2	68	a	-0.10485	0.26444	0.3693	0.00095743	0.0088258	0.0078684	-4.1702	1.7094	-5.8796	0.79457	-5.1267	2.9582	0
4	2	69	a	-0.23975	0.19422	0.43397	0.0013036	0.008083	0.0067794	3.1648	-5.6649	-2.5002	0.80125	-1.007	3.5811	0
4	2	70	a	-0.030272	0.34964	0.37991	-0.00020453	0.0071358	0.0073404	-1.5706	-4.2245	5.795	0.79945	-3.5074	4.7956	0
4	2	71	a	0.00043084	0.29413	0.2937	-0.002644	0.0049163	0.0075603	-1.9457	3.4298	-5.3755	0.81707	-3.3101	5.5817	1
4	2	72	a	-0.11018	0.30184	0.41202	0.00050221	0.0050308	0.0045286	-0.82311	0.30041	1.1235	0.79922	-3.9264	-1.7932	0
4	2	73	a	0.022336	0.31551	0.29317	0.00038866	0.0090171	0.0086284	4.7691	-7.2676	-2.4985	0.80876	-1.9636	-5.5533	1
4	2	74	a	0.11556	0.39839	0.28283	-0.001343	0.0069879	0.0083309	0.26027	-2.135	1.8748	0.8059	0.11691	-5.6845	1
4	2	75	a	-0.19109	0.18068	0.37177	-0.0040831	0.0050149	0.0090979	-2.41	-2.237	4.647	0.79089	-0.67378	-2.3983	0
4	2	76	a	0.079342	0.41068	0.33134	0.00022763	0.0060417	0.005814	0.19454	0.99877	0.80422	0.78352	-3.9297	3.1561	0
4	2	77	a	-0.071066	0.26195	0.33302	-0.0014208	0.0069	0.0083208	3.4143	-4.4817	-1.0673	0.79392	5.9223	4.2389	0
4	2	78	a	-0.066667	0.36912	0.43578	-0.00073108	0.0047962	0.0055273	-1.2456	1.5353	2.7809	0.80728	1.4478	-1.5913	1
4	2	79	a	-0.053696	0.36578	0.41948	0.0021688	0.0091594	0.0069906	1.8952	3.1415	-1.2463	0.79214	0.61921	5.6186	0
4	2	80	a	-0.10533	0.23732	0.34265	-0.00060171	0.0056498	0.0062515	-2.0439	-2.4238	4.4677	0.80984	1.3023	1.204	0
4	2	81	a	0.09068	0.40329	0.31261	0.00059085	0.0072614	0.0066705	2.198	6.4638	4.2658	0.79065	-1.1634	-4.4942	1
4	2	82	a	-0.005805	0.30587	0.31168	-0.00099978	0.0054914	0.0064912	5.7747	-6.4955	-0.72078	0.80465	2.9987	-1.4731	1
4	2	83	a	0.17889	0.40193	0.22304	0.0017398	0.0069266	0.0051868	-0.072728	-1.3951	-1.4679	0.8071	-2.084	-3.0881	0
4	2	84	a	0.030544	0.34907	0.31853	-0.0031239	0.0057239	0.0088477	3.6315	-3.6771	0.045621	0.81658	1.3869	2.0903	0
4	2	85	a	-0.19819	0.24975	0.44794	0.0043052	0.0092829	0.0049776	4.6611	-5.3237	0.66256	0.81717	-0.71826	-0.16985	0
4	2	86	a	-0.077483	0.26116	0.33864	0.00040562	0.0093219	0.0089162	0.72966	-1.4773	0.74763	0.80373	1.2383	-3.4817	1
4	2	87	a	-0.1107	0.17141	0.28211	0.004017	0.010019	0.0060024	3.8242	-4.9501	-1.1259	0.797	-1.0035	-1.2539	1
4	2	88	a	-0.015283	0.29256	0.30785	-0.0012543	0.0060914	0.0073457	-0.74323	-3.065	3.8082	0.79145	-0.13991	-0.76524	0
4	2	89	a	0.202	0.44812	0.24612	0.0029509	0.0088119	0.005861	4.2375	-4.9439	0.70647	0.79342	-2.602	2.9016	0
4	2	90	a	0.13245	0.41975	0.2873	0.0043641	0.0099999	0.0056358	1.3333	-3.1945	-1.8612	0.79349	-0.7986	-0.058241	0
4	2	91	a	0.11088	0.40397	0.29308	-0.0026562	0.0044986	0.0071548	2.3787	3.5105	1.1318	0.81259	-2.1763	0.55713	0
4	2	92	a	0.058662	0.2619	0.20324	-0.0037397	0.0059473	0.009687	2.4712	-3.4571	0.98582	0.78977	0.67809	-4.4425	1
4	2	93	a	0.048435	0.37247	0.32404	-0.0012852	0.0066821	0.0079673	-1.7483	4.2922	6.0405	0.78839	-0.84618	1.5209	0
4	2	94	a	0.092086	0.37175	0.27966	-0.0011901	0.0053131	0.0065032	1.6193	1.845	-0.22563	0.8089	4.7366	2.3189	1
4	2	95	a	-0.035147	0.36293	0.39807	0.0010828	0.0095522	0.0084694	-0.85383	1.0313	-1.8852	0.79874	-2.2777	-3.6074	1
4	2	96	a	-0.14522	0.1981	0.34331	-0.0021848	0.0060022	0.008187	-0.96737	-1.6093	2.5767	0.78251	-2.3433	0.32958	1
4	2	97	a	0.039478	0.36485	0.32537	-0.0013655	0.0051406	0.0065061	1.1318	-3.6102	-2.4784	0.79755	-1.1242	-0.31529	1
4	2	98	a	0.11667	0.27766	0.161	-0.00092258	0.0057845	0.006707	-0.16265	0.061032	-0.22368	0.7862	0.027516	-0.95959	1
4	2	99	a	0.14617	0.3815	0.23533	-0.00086503	0.0069874	0.0078525	4.5511	5.9944	1.4433	0.79417	0.5348	0.0089745	1
4	2	100	a	0.17268	0.37077	0.1981	-0.0034914	0.0055359	0.0090273	-1.7142	-2.2828	3.9969	0.80057	-2.1481	1.5604	1
4	2	101	a	0.017914	0.379	0.36109	-0.0012116	0.0046213	0.0058329	-2.6349	-2.1191	-4.7541	0.80419	0.80676	-0.71042	1
4	2	102	a	-0.022925	0.25721	0.28014	-0.0037963	0.004442	0.0082383	0.65646	2.2119	-1.5555	0.80615	-0.26183	1.438	1
4	2	103	a	-0.10891	0.31075	0.41966	0.00011206	0.0055684	0.0054563	2.8159	-5.2257	2.4098	0.79775	1.6556	-0.39163	0
4	2	104	a	-0.020204	0.36152	0.38172	0.00068631	0.0055805	0.0048941	2.8413	3.853	-1.0117	0.79654	5.9597	0.70747	0
4	2	105	a	-0.062948	0.2766	0.33955	0.00066555	0.0083771	0.0077116	-0.72733	-0.81124	-1.5386	0.80346	2.2405	-1.7903	1
4	2	106	a	-0.088027	0.3044	0.39243	-1.9788e-06	0.0054618	0.0054638	1.9667	-5.9882	4.0215	0.81671	4.1414	-2.2011	0
4	2	107	a	0.03381	0.31433	0.28052	0.00067408	0.0062863	0.0056122	-1.9815	0.035881	-2.0174	0.81207	2.7	2.0832	0
4	2	108	a	0.038458	0.26481	0.22635	0.0020434	0.0075627	0.0055193	-4.3282	-0.95543	-5.2836	0.80075	0.78993	1.5093	1
4	2	109	a	0.054195	0.32717	0.27297	0.00019944	0.0062989	0.0060995	-1.9595	-4.1075	6.067	0.81957	0.89545	2.3219	0
4	2	110	a	-0.084195	0.32925	0.41345	-0.00079292	0.0070076	0.0078006	0.68199	-1.7569	-1.0749	0.79482	-2.1752	-0.99008	0
4	2	111	a	0.067687	0.38977	0.32209	0.00038683	0.0069568	0.0065699	-1.5553	-1.5482	-3.1036	0.81799	-2.5362	-5.1044	1
4	2	112	a	-0.069456	0.3317	0.40116	0.00095839	0.0070566	0.0060982	-3.1869	-0.61233	3.7992	0.80249	4.0363	4.2765	0
4	2	113	a	-0.00099773	0.32408	0.32508	0.0015162	0.0083094	0.0067933	-3.3324	-0.14977	3.4822	0.80768	0.258	-2.5574	1
4	2	114	a	-0.090045	0.23601	0.32605	0.0006309	0.0065598	0.0059289	0.39361	1.227	0.83342	0.80068	-1.0239	-5.8573	1
4	2	115	a	0.14587	0.329	0.18313	0.0013177	0.0086604	0.0073428	2.3413	-4.1606	1.8193	0.80235	-3.2203	-1.9214	1
4	2	116	a	0.088844	0.34286	0.25401	-0.0027785	0.0070099	0.0097884	-0.47341	2.2073	2.6807	0.78676	1.0018	1.2881	1
4	2	117	a	0.0060317	0.29059	0.28456	-0.0027354	0.0067575	0.0094929	0.86262	-4.0384	-3.1758	0.79296	0.41734	-4.439	1
4	2	118	a	0.026009	0.38694	0.36093	0.0014484	0.0078956	0.0064472	0.29964	-1.1641	0.86446	0.78795	3.1244	4.9649	0
4	2	119	a	0.096531	0.31637	0.21984	-0.0030849	0.0068772	0.0099621	-1.5683	-1.5611	-3.1294	0.79033	3.8436	2.3765	0
4	2	120	a	0.10531	0.31073	0.20542	-0.0031547	0.0066221	0.0097768	1.7958	2.4486	-0.6528	0.79432	-1.1826	3.0986	1
4	2	121	a	0.045578	0.22508	0.1795	0.0010478	0.0070295	0.0059817	3.7621	-4.4784	-0.71625	0.80456	0.15801	-1.9777	1
4	2	122	a	-0.16002	0.1966	0.35662	0.0047386	0.0098336	0.0050949	-1.2996	0.75262	-2.0522	0.80037	1.9485	-2.0177	0
4	2	123	a	0.17755	0.39959	0.22204	0.0046751	0.0092987	0.0046235	-1.167	0.93542	-2.1024	0.81538	3.3308	-5.4807	1
4	2	124	a	-0.099887	0.21662	0.31651	0.00014953	0.0058564	0.0057069	-4.9202	-2.3856	7.3058	0.80507	-1.4733	0.88562	0
4	2	125	a	0.14009	0.42395	0.28385	-0.0043272	0.0055098	0.0098371	-2.1479	1.7615	3.9095	0.78539	3.3707	-4.2186	1
4	2	126	a	-0.098685	0.29236	0.39104	0.0016891	0.0079039	0.0062149	0.97996	-3.6975	2.7175	0.81078	-2.7151	3.0151	0
4	2	127	a	-0.10939	0.29698	0.40637	0.00071489	0.0051375	0.0044226	0.41092	3.8378	-3.4269	0.81163	2.1669	2.863	0
4	2	128	a	0.011406	0.27365	0.26224	-0.0013391	0.0059494	0.0072885	-1.4386	-1.3439	-2.7825	0.79799	1.073	1.6679	1
4	2	129	a	-0.086961	0.25059	0.33755	0.00022551	0.00626	0.0060345	1.2758	-2.8604	1.5846	0.79885	0.16514	1.7945	0
4	2	130	a	-0.0081406	0.22871	0.23685	-0.000164	0.0049848	0.0051488	3.5222	3.5654	-0.043196	0.7943	1.0479	-3.2537	0
4	2	131	a	-0.063311	0.1873	0.25061	4.0723e-05	0.0072333	0.0071926	-0.84288	3.0717	3.9146	0.8008	-2.7575	-1.4563	1
4	2	132	a	-0.13698	0.1544	0.29138	-0.00066311	0.006448	0.0071111	6.3089	-7.4351	1.1262	0.80372	3.6158	1.1151	0
4	2	133	a	-0.12488	0.17503	0.29991	0.00042792	0.0092366	0.0088087	2.8694	-5.1928	-2.3234	0.79957	-2.7762	0.34232	1
4	2	134	a	-0.15059	0.17596	0.32655	-0.00028767	0.0065488	0.0068365	0.58417	5.1662	4.5821	0.81756	-5.6296	1.0676	0
4	2	135	a	-0.16871	0.21422	0.38293	-0.0008535	0.0056409	0.0064944	-0.061609	2.0155	2.0771	0.81373	2.0017	-0.058548	0
4	2	136	a	0.1837	0.38678	0.20308	0.0039876	0.0094767	0.0054892	5.6177	-5.7868	0.16918	0.81295	-2.4469	1.8971	0
4	2	137	a	0.0075057	0.26354	0.25603	-2.6968e-05	0.0079804	0.0080073	-0.80115	-1.375	2.1762	0.80839	1.3116	-3.1824	0
4	2	138	a	-0.055669	0.26438	0.32005	-0.0032595	0.006147	0.0094065	0.75952	-2.8294	-2.0699	0.79094	3.8021	-2.4742	0
4	2	139	a	-0.15102	0.21227	0.36329	-0.0015964	0.006847	0.0084434	0.40798	-3.2489	-2.8409	0.80115	-3.2348	1.5988	0
4	2	140	a	0.037642	0.3066	0.26896	0.00053202	0.0062593	0.0057273	0.45425	-3.1567	-2.7024	0.80789	-1.1226	-0.65584	1
4	2	141	a	-0.20732	0.16891	0.37624	0.0024955	0.0081348	0.0056393	0.93492	7.6085	-6.6735	0.79432	0.37117	-5.4166	1
4	2	142	a	0.0020181	0.29172	0.28971	0.0017939	0.0074788	0.005685	-0.93177	-0.5517	1.4835	0.78834	0.15567	4.2654	0
4	2	143	a	-0.1181	0.2737	0.39179	0.0016025	0.008134	0.0065316	6.2238	7.194	0.97024	0.80612	-4.2088	-2.6818	0
4	2	144	a	0.16351	0.44553	0.28202	-0.0039874	0.0054445	0.0094319	-2.8899	-4.88	-7.7699	0.79196	1.2576	1.6514	1
4	2	145	a	-0.10184	0.17825	0.28009	0.00048804	0.010492	0.010004	0.84227	1.3223	0.48003	0.79415	1.3648	1.855	0
4	2	146	a	-0.2081	0.17569	0.38379	0.0039605	0.010359	0.0063983	1.7091	2.4895	0.78035	0.80014	-1.5709	0.067964	1
4	2	147	a	-0.071406	0.34274	0.41415	0.0026458	0.008398	0.0057522	4.8405	5.0654	0.22493	0.78938	2.623	-1.7259	0
4	2	148	a	-0.094467	0.20971	0.30417	-0.0016027	0.0060049	0.0076076	2.8101	-5.2565	-2.4465	0.78421	0.34361	3.5606	1
4	2	149	a	-0.066803	0.15261	0.21941	-0.0020458	0.0048003	0.0068461	2.7998	5.5795	-2.7798	0.81018	4.0062	0.97796	1
4	2	150	a	0.0067347	0.36186	0.35512	-0.00096788	0.0061379	0.0071058	-0.61969	-3.1733	-3.793	0.8188	0.12143	-0.035488	1
4	2	151	a	0.15213	0.3678	0.21567	0.00083465	0.0062335	0.0053989	-1.7221	-0.039411	1.7615	0.78905	1.2357	-1.888	0
4	2	152	a	0.096054	0.3427	0.24664	0.00059825	0.0064809	0.0058827	0.85188	3.9329	3.081	0.80033	0.023945	0.04124	1
4	2	153	a	0.0073923	0.34091	0.33351	-0.00060252	0.0068213	0.0074238	-2.661	-2.031	-4.692	0.80856	-4.592	-0.043093	1
4	2	154	a	-0.05771	0.24007	0.29778	0.0001798	0.007264	0.0070842	1.6667	-4.5437	-2.877	0.80962	0.78482	3.0439	1
4	2	155	a	0.12209	0.34746	0.22537	0.00040287	0.0059004	0.0054976	1.8085	3.4079	-1.5994	0.80485	-2.1095	2.8484	1
4	2	156	a	0.035011	0.28916	0.25415	-0.0023387	0.0053566	0.0076953	-1.6878	1.4413	-3.1291	0.79441	-2.821	0.75057	0
4	2	157	a	-0.024263	0.27556	0.29982	0.002143	0.0098392	0.0076962	-1.3758	-0.63737	2.0132	0.81592	4.5481	-1.4784	1
4	2	158	a	0.16499	0.40438	0.23939	0.00045202	0.0074954	0.0070434	0.1016	-2.868	-2.7664	0.80085	-4.8879	-2.3063	1
4	2	159	a	-0.021542	0.37517	0.39671	0.0019408	0.0083446	0.0064037	-0.52009	1.7509	2.271	0.80143	5.8864	-1.5072	1
4	2	160	a	0.076803	0.40145	0.32465	-0.00058366	0.0065097	0.0070934	-0.36638	5.5276	5.894	0.79262	3.2796	3.7119	1
4	2	161	a	0.026984	0.31181	0.28483	-0.00016412	0.0067771	0.0069412	-1.5416	-0.38532	-1.9269	0.8157	4.1891	0.92422	1
4	2	162	a	0.102	0.27299	0.171	-0.00075921	0.0066645	0.0074237	1.7463	-3.191	-1.4446	0.79926	-2.9816	5.7302	0
4	2	163	a	-0.045964	0.20508	0.25104	0.00081497	0.0082332	0.0074182	-2.6661	4.1026	-6.7687	0.80158	1.1236	0.86789	0
4	2	164	a	-0.032766	0.30707	0.33984	0.00037648	0.0056895	0.0053131	-0.10367	1.1737	1.2774	0.80329	-0.50012	-4.9166	1
4	2	165	a	-0.028503	0.37127	0.39977	-3.9319e-05	0.0065132	0.0065525	-0.69813	0.014667	-0.7128	0.80714	0.14152	5.1523	0
4	2	166	a	-0.13884	0.25968	0.39853	0.0010485	0.007086	0.0060375	6.3838	7.0138	-0.62992	0.81687	1.8365	3.9724	0
4	2	167	a	-0.030431	0.36186	0.39229	0.0030406	0.01005	0.0070095	-1.4322	-0.81301	-2.2452	0.80445	4.8001	2.7843	1
4	2	168	a	0.10397	0.30764	0.20367	-0.00017098	0.0050767	0.0052477	0.6224	-6.9799	-6.3575	0.79186	1.182	-1.5054	1
4	2	169	a	-0.10671	0.24717	0.35388	0.00056761	0.0065036	0.005936	-5.42	-0.45444	5.8745	0.80306	-1.702	3.1055	1
4	2	170	a	0.011202	0.36977	0.35857	0.0021966	0.0075468	0.0053502	-0.72581	0.49033	-1.2161	0.79738	3.3425	1.8995	0
4	2	171	a	0.14222	0.30247	0.16025	-0.0018076	0.0061972	0.0080048	2.6121	3.8179	-1.2058	0.81029	1.9974	3.5077	1
4	2	172	a	0.11193	0.39413	0.2822	-0.00059184	0.0064603	0.0070521	-1.5488	-0.25329	-1.8021	0.79662	-3.1527	-0.70663	0
4	2	173	a	0.0077098	0.3076	0.29989	0.0016486	0.0087898	0.0071412	-0.3549	0.277	0.6319	0.80766	-2.5651	0.31501	0
4	2	174	a	0.017211	0.21424	0.19703	0.0022723	0.0093144	0.0070421	0.5303	-2.7858	2.2555	0.81534	0.33559	3.2529	1
4	2	175	a	0.14567	0.33671	0.19104	-0.00047989	0.0068713	0.0073512	-0.44582	-0.035023	0.48084	0.79843	-1.4329	1.8154	0
4	2	176	a	-0.16762	0.18764	0.35526	0.00072044	0.0081502	0.0074297	1.5863	-5.3429	3.7566	0.78907	3.2463	1.78	1
4	2	177	a	-0.13485	0.16032	0.29517	-0.0013226	0.0057255	0.007048	-0.91562	-2.5385	3.4542	0.80171	0.98181	-2.9912	1
4	2	178	a	0.043787	0.25392	0.21014	0.001594	0.0081804	0.0065864	0.0066079	-5.6534	-5.6468	0.7997	-1.6516	1.7078	0
4	2	179	a	0.063673	0.32293	0.25925	-0.0010076	0.0060219	0.0070295	-0.27428	5.9497	-6.224	0.78826	-2.7648	2.8701	1
4	2	180	a	0.018367	0.35054	0.33218	0.00034412	0.0066245	0.0062804	1.0087	-4.8219	3.8132	0.78515	1.0797	4.4113	1
4	2	181	a	-0.11576	0.29079	0.40655	0.0031048	0.0093798	0.0062751	-4.3613	-0.39002	4.7514	0.80397	1.5625	-0.2773	0
4	2	182	a	-0.10034	0.21363	0.31397	-0.0042046	0.0059499	0.010155	0.10029	2.8581	2.7578	0.79204	1.0498	0.97636	0
4	2	183	a	0.003288	0.2863	0.28302	-0.0010997	0.0069854	0.0080851	4.3108	-6.0674	-1.7566	0.81712	-4.4254	-0.20092	0
4	2	184	a	0.023855	0.30372	0.27986	0.00021483	0.0077994	0.0075845	-1.8523	2.755	-4.6074	0.80551	-0.56072	1.8756	0
4	2	185	a	-0.11351	0.21385	0.32737	-0.00043112	0.007177	0.0076081	3.2989	5.6254	-2.3265	0.79266	4.552	0.46944	0
4	2	186	a	0.016939	0.29433	0.27739	-0.0009847	0.0057793	0.006764	1.7193	2.2972	-0.57791	0.80679	-2.8904	-4.9125	1
4	2	187	a	-0.077778	0.23052	0.3083	-1.5615e-05	0.0088485	0.0088641	-2.287	-3.763	6.05	0.79647	-2.5566	-1.5053	0
4	2	188	a	0.091633	0.38265	0.29102	0.0014664	0.0078088	0.0063424	-3.6684	-0.055109	3.7235	0.79628	-1.2111	1.4769	1
4	2	189	a	-0.090023	0.27712	0.36714	-0.00026244	0.0051385	0.0054009	3.1569	-3.8513	0.69438	0.81034	3.9618	-2.1856	0
4	2	190	a	-0.18172	0.18356	0.36528	0.00043635	0.0063267	0.0058904	-0.43872	-0.62911	-1.0678	0.80077	-2.5027	-1.9361	1
4	2	191	a	-0.036712	0.23127	0.26798	-0.0024711	0.0056812	0.0081522	2.5943	6.519	3.9248	0.79244	-3.8521	-3.8054	0
4	2	192	a	0.088186	0.40211	0.31392	-0.0027294	0.0070807	0.0098101	4.1165	4.382	0.26552	0.79894	5.3455	1.8078	1
4	2	193	a	0.11385	0.31422	0.20036	0.0013824	0.0062835	0.0049011	-0.64026	-3.0902	3.7304	0.80644	3.1797	2.6598	0
4	2	194	a	0.023787	0.17855	0.15476	-0.00078275	0.0054114	0.0061941	0.87896	-1.4813	0.60234	0.80178	1.5034	-2.7942	1
4	2	195	a	0.0095692	0.29159	0.28202	0.0012348	0.0081125	0.0068777	2.2998	3.0797	-0.77983	0.80998	-0.65118	4.3215	1
4	2	196	a	0.033696	0.32837	0.29467	8.7082e-05	0.007467	0.0073799	-2.2552	1.0593	3.3145	0.8118	-4.6554	0.48141	0
4	2	197	a	-0.039592	0.33143	0.37102	0.00076275	0.0094596	0.0086968	-3.5828	-2.8666	6.4494	0.80441	3.4056	-3.7149	0
4	2	198	a	-0.17417	0.22476	0.39893	-0.0015756	0.0060985	0.0076741	3.5831	4.272	0.68896	0.79279	2.9125	0.29602	0
4	2	199	a	0.13923	0.41689	0.27766	0.0018556	0.0067311	0.0048755	-0.73998	1.9568	-2.6968	0.80933	2.7279	-0.87608	1
4	2	200	a	0.051156	0.30787	0.25671	-0.0051064	0.0052179	0.010324	-3.57	-0.034131	3.6041	0.80599	-3.6528	1.7635	0
4	2	201	a	-0.17372	0.27095	0.44467	-0.0010848	0.0073216	0.0084063	-1.0245	-2.2416	3.2661	0.80165	-1.4944	1.5153	0
4	2	202	a	0.081542	0.33283	0.25129	0.0028175	0.0070773	0.0042598	1.2801	-1.9007	0.62059	0.80479	2.6443	-5.1335	1
4	2	203	a	-0.14161	0.21805	0.35966	-0.0024596	0.0049558	0.0074154	-3.2682	-3.903	7.1711	0.81026	-0.085255	-2.7635	1
4	2	204	a	-0.089592	0.32059	0.41018	0.0043382	0.0091802	0.004842	-3.4001	2.7785	-6.1786	0.78983	2.7495	2.8652	0
4	2	205	a	-0.19297	0.23224	0.42522	-0.00028632	0.0086101	0.0088964	-0.88047	-3.2606	4.1411	0.80495	-1.3781	1.5137	0
4	2	206	a	-0.23365	0.18451	0.41816	-0.0021881	0.0080192	0.010207	-0.21617	-1.0037	1.2198	0.80586	0.40449	-1.6157	1
4	2	207	a	0.068367	0.29256	0.2242	0.0053495	0.010445	0.0050951	0.80494	-1.3085	-0.50354	0.80342	2.7138	1.1761	0
4	2	208	a	-0.10027	0.21955	0.31982	0.0010107	0.0061047	0.0050939	-3.1586	1.751	4.9096	0.78535	1.8007	-3.0789	1
4	2	209	a	-0.10372	0.2558	0.35952	-0.0022254	0.0066037	0.0088291	-1.5756	5.5431	-7.1187	0.79975	-2.5108	4.9262	1
4	2	210	a	0.061587	0.37594	0.31435	-0.0023201	0.0051729	0.007493	3.2878	5.4347	2.1469	0.80461	1.4172	-3.0587	1
4	2	211	a	-0.075329	0.31741	0.39274	0.0041992	0.010239	0.0060399	-1.6853	0.013709	-1.699	0.80579	1.6942	4.5829	1
4	2	212	a	-0.094739	0.25245	0.34719	-0.001886	0.0070143	0.0089003	0.080833	0.35236	-0.27153	0.81517	5.9825	3.9148	0
4	2	213	a	-0.13426	0.21045	0.34472	0.0021936	0.0077869	0.0055933	-3.398	-3.6867	-7.0847	0.80071	-1.8295	0.18775	1
4	2	214	a	0.034331	0.29463	0.26029	-0.0024892	0.0059443	0.0084336	1.8313	7.3011	5.4698	0.79608	4.2104	5.2297	0
4	2	215	a	0.084898	0.31118	0.22628	-0.00092103	0.0077795	0.0087005	-1.9833	-0.00062744	-1.9839	0.7952	-3.2706	5.5811	1
4	2	216	a	-0.15574	0.21943	0.37517	-0.00049107	0.0060978	0.0065889	-3.1463	0.59965	-3.7459	0.79509	0.75792	2.8419	0
4	2	217	a	0.20887	0.37093	0.16206	-0.001537	0.0046953	0.0062322	0.038699	0.09691	-0.058211	0.79931	3.0571	-0.47848	1
4	2	218	a	0.0069841	0.21998	0.21299	-0.0045972	0.0046781	0.0092753	0.32608	-3.055	2.7289	0.78246	3.5413	1.3002	1
4	2	219	a	0.064104	0.27646	0.21236	0.0025744	0.0073032	0.0047288	-0.65529	3.3657	-4.021	0.79927	1.659	1.6566	0
4	2	220	a	0.0239	0.33045	0.30655	-0.0029269	0.0063624	0.0092893	1.9862	2.0794	-0.093224	0.78759	-4.0033	3.1233	0
4	2	221	a	-0.051814	0.32268	0.37449	0.00065813	0.0073449	0.0066868	1.8974	2.224	-0.32656	0.81344	2.7699	5.4468	0
4	2	222	a	0.057098	0.30689	0.2498	0.00095891	0.0062746	0.0053157	1.2098	3.0273	-1.8174	0.80203	1.9427	-4.0349	0
4	2	223	a	-0.037982	0.29508	0.33306	0.00076564	0.0080061	0.0072404	3.4783	3.4977	0.01937	0.79447	-2.426	-0.75675	0
4	2	224	a	-0.14039	0.27726	0.41764	-0.00060227	0.0066046	0.0072069	4.5976	-6.3101	1.7125	0.79621	-2.196	2.7022	0
4	2	225	a	0.099025	0.28633	0.1873	-0.0009612	0.0057477	0.0067089	-2.5752	4.4448	-7.02	0.80662	0.97303	-3.4388	0
4	2	226	a	-0.029546	0.32415	0.3537	0.002955	0.0083137	0.0053587	0.8824	1.2214	-0.33902	0.78689	-2.951	-3.7307	0
4	2	227	a	0.023333	0.32304	0.29971	0.0015609	0.0092397	0.0076788	-1.6325	1.4454	-3.0779	0.79456	-1.7795	1.0805	0
4	2	228	a	0.021723	0.41605	0.39433	-0.0033744	0.004843	0.0082174	1.7752	-3.0287	1.2535	0.79525	-2.0212	2.6918	0
4	2	229	a	0.025714	0.27209	0.24637	-0.0006765	0.00534	0.0060165	-3.5938	1.7518	-5.3456	0.79798	-1.5057	-0.92682	1
4	2	230	a	-0.14009	0.2583	0.39839	-0.00066694	0.0052799	0.0059469	1.0673	2.8321	-1.7648	0.7952	1.2564	-4.33	1
4	2	231	a	-0.096485	0.33751	0.43399	0.00026233	0.0058369	0.0055746	1.4304	4.5505	3.1201	0.81393	0.60683	-0.17321	0
4	2	232	a	-0.076236	0.24349	0.31973	-0.001243	0.0074077	0.0086508	2.7032	4.4923	1.7891	0.78524	-4.044	-1.5747	0
4	2	233	a	-0.040998	0.32231	0.36331	-0.00084493	0.0064459	0.0072909	-0.98411	-2.4972	3.4813	0.79006	3.4496	-1.772	0
4	2	234	a	0.020295	0.30066	0.28036	0.0016485	0.0086573	0.0070088	5.2491	5.2952	0.046039	0.78172	-2.747	2.2637	0
4	2	235	a	-0.038753	0.25463	0.29338	-0.0012572	0.0049919	0.0062491	-1.2431	-0.75543	1.9986	0.80469	0.36639	3.7839	0
4	2	236	a	-0.0090703	0.28912	0.29819	-0.00079829	0.007048	0.0078463	3.6517	-3.7807	-0.12899	0.81036	0.16407	-0.40154	0
4	2	237	a	0.15385	0.42993	0.27608	-0.00017401	0.0062416	0.0064156	0.53486	2.5497	-2.0148	0.81028	-4.9583	-2.9373	1
4	2	238	a	-0.059229	0.26608	0.32531	-0.0019896	0.0078706	0.0098602	3.7497	4.4375	0.6878	0.79549	1.1684	-3.6785	1
4	2	239	a	0.01517	0.29961	0.28444	-0.00029304	0.0083217	0.0086147	-0.79237	-0.090293	-0.88266	0.81008	3.3625	0.16577	1
4	2	240	a	0.021474	0.28705	0.26558	0.0024422	0.010268	0.0078258	-1.7461	1.7129	3.4591	0.80177	1.2371	-5.6187	1
4	2	241	a	-0.03873	0.2554	0.29413	0.0029998	0.0082553	0.0052556	0.86879	-3.957	-3.0882	0.819	-0.51793	0.02495	1
4	2	242	a	-0.099819	0.19921	0.29902	-0.0025795	0.0055366	0.0081161	-2.8342	0.83871	3.6729	0.79338	1.779	4.982	1
4	2	243	a	0.0068481	0.30989	0.30304	-0.002355	0.0054514	0.0078064	-0.50063	4.0058	4.5064	0.80375	-1.3376	-2.6706	0
4	2	244	a	-0.13612	0.2959	0.43202	-0.0041312	0.0056976	0.0098288	0.37314	2.0751	1.702	0.80342	4.2949	1.4816	0
4	2	245	a	0.1551	0.34474	0.18964	-0.00096764	0.0076945	0.0086622	0.99964	5.1933	4.1936	0.80598	-5.4338	2.1102	1
4	2	246	a	-0.0095465	0.42066	0.4302	0.003443	0.0082466	0.0048036	-6.3462	-0.45025	-6.7964	0.79534	-4.9859	1.2461	1
4	2	247	a	0.021769	0.24946	0.22769	0.0036992	0.010397	0.0066982	0.90515	1.2644	0.35927	0.80219	-1.8029	-1.6069	1
4	2	248	a	0.085669	0.4137	0.32803	-0.0031969	0.0046144	0.0078113	1.4138	4.639	-3.2251	0.7929	0.59258	-1.5322	1
4	2	249	a	-0.11347	0.28599	0.39946	0.0034571	0.0079462	0.0044891	4.2796	-5.6111	-1.3315	0.81141	0.84603	2.3122	0
4	2	250	a	0.18676	0.38662	0.19986	-2.996e-05	0.0058594	0.0058893	-2.1011	1.3054	3.4065	0.79752	1.7241	-0.48767	1
4	2	251	a	-0.0067574	0.18932	0.19608	0.00092963	0.0065322	0.0056026	2.9684	-5.3149	-2.3465	0.80513	-3.969	2.6157	0
4	2	252	a	0.017052	0.28698	0.26993	-0.00073066	0.0054218	0.0061524	-5.7976	2.046	-7.8436	0.79813	-3.725	-3.435	1
4	2	253	a	0.0079592	0.32347	0.31551	0.0057168	0.010425	0.004708	-0.0017438	-1.4683	-1.47	0.8129	0.23525	1.2486	1
4	2	254	a	0.0074376	0.32549	0.31805	0.00060713	0.0072315	0.0066244	-1.166	-0.779	-1.945	0.78902	-3.5931	1.2228	0
4	2	255	a	0.080544	0.25741	0.17687	-0.00094757	0.0061353	0.0070829	0.34569	2.7617	2.416	0.78657	-1.4611	-3.3089	1
4	2	256	a	0.027642	0.33213	0.30449	0.00029483	0.0075482	0.0072533	2.6005	-3.6368	1.0364	0.80515	-0.22209	2.0899	0
4	2	257	a	0.10726	0.29785	0.19059	-0.001886	0.0067695	0.0086556	-3.2343	0.2971	-3.5314	0.81056	3.6814	-1.1145	1
4	2	258	a	-0.03542	0.2554	0.29082	-0.00079412	0.006722	0.0075161	-5.8505	0.43841	6.289	0.80979	3.0077	0.30836	0
4	2	259	a	-0.13526	0.20016	0.33542	0.00095266	0.0064516	0.0054989	2.6296	-3.2245	0.59486	0.79907	-0.22091	-0.52706	0
4	2	260	a	0.084989	0.42683	0.34184	-3.8097e-06	0.0065699	0.0065737	1.7663	1.8899	0.12356	0.80031	-0.50324	-0.21592	1
4	2	261	a	0.0051701	0.20655	0.20138	-0.0019583	0.0050381	0.0069964	-4.6221	0.21832	4.8404	0.81385	-4.0158	-1.0493	0
4	2	262	a	-0.010907	0.34193	0.35283	0.00022703	0.0071513	0.0069243	1.0351	5.2451	-4.21	0.79465	-3.6482	0.25203	0
4	2	263	a	0.18698	0.44279	0.2558	0.00017103	0.0075038	0.0073327	-1.8073	-1.0481	2.8555	0.7881	-4.9643	2.8804	0
4	2	264	a	-0.1283	0.16864	0.29694	-0.0008159	0.0076666	0.0084825	0.33049	-1.9408	-1.6103	0.80153	1.1327	-0.29067	0
4	2	265	a	0.066553	0.4015	0.33494	-0.0010128	0.0071785	0.0081913	-1.1677	2.4234	3.5911	0.7934	-0.23544	-3.3563	1
4	2	266	a	-0.038073	0.35857	0.39664	0.0038112	0.0089624	0.0051512	3.7664	-3.8823	0.11593	0.79816	2.0112	3.64	1
4	2	267	a	0.048458	0.38354	0.33508	0.00099056	0.0090154	0.0080248	1.7501	7.3044	5.5543	0.79324	-0.59283	3.0977	0
4	2	268	a	-0.13703	0.2559	0.39293	-0.00045111	0.0071077	0.0075588	4.0257	-5.0487	1.023	0.80097	0.39013	-3.8744	1
4	2	269	a	-0.070454	0.21739	0.28785	0.0014568	0.006596	0.0051392	2.3037	2.9544	-0.6508	0.81155	0.43344	-3.8797	1
4	2	270	a	-0.10338	0.32741	0.43079	-0.001154	0.0066789	0.0078329	-0.22064	-1.7843	-2.0049	0.79574	-2.0658	-1.4785	1
4	2	271	a	0.040476	0.25905	0.21857	0.0014292	0.0071912	0.005762	-2.2148	-0.79293	3.0077	0.80198	0.97885	-1.8331	0
4	2	272	a	-0.042132	0.23336	0.27549	-0.0016256	0.0044981	0.0061237	2.7648	3.3526	0.58781	0.79058	3.871	3.0886	1
4	2	273	a	-0.038367	0.24154	0.27991	-0.0024443	0.0060369	0.0084811	0.28965	-0.45098	-0.16134	0.79524	-2.6212	-4.445	1
4	2	274	a	-0.10535	0.2193	0.32465	0.0022395	0.0073145	0.005075	-0.020557	1.0829	1.1035	0.80806	1.8049	-2.1586	0
4	2	275	a	0.13107	0.37392	0.24286	-0.0041567	0.0059372	0.010094	-3.4884	-3.4641	-6.9525	0.81289	0.45669	-5.3961	1
4	2	276	a	0.00161	0.31828	0.31667	-0.0011762	0.0059042	0.0070804	-0.87811	-6.1308	-7.0089	0.81564	5.0999	-2.5033	1
4	2	277	a	0.020862	0.41088	0.39002	-0.0018412	0.0068506	0.0086918	-4.885	0.77319	-5.6582	0.79463	1.1539	3.1399	1
4	2	278	a	0.111	0.36828	0.25728	-0.00082243	0.0083722	0.0091946	-0.4911	1.3056	1.7967	0.79161	-0.21346	1.7656	1
4	2	279	a	-0.10113	0.29912	0.40025	0.0020731	0.0074818	0.0054087	2.593	-3.5281	-0.93516	0.80626	-4.9439	-1.1601	0
4	2	280	a	-0.0076417	0.41694	0.42458	-0.00062559	0.0078667	0.0084922	-0.19384	0.01894	0.21278	0.80576	1.8557	0.6278	1
4	2	281	a	-0.020385	0.34732	0.36771	0.00015436	0.005263	0.0051087	-0.52096	-1.04	-1.5609	0.79427	5.5948	-4.46	1
4	2	282	a	-0.082517	0.18499	0.26751	-0.00062434	0.0057948	0.0064191	-5.037	2.3156	7.3526	0.80902	-0.90073	4.2048	0
4	2	283	a	-0.015646	0.23281	0.24846	-0.0011776	0.0043479	0.0055255	6.18	7.304	1.124	0.80038	0.22573	0.43296	1
4	2	284	a	0.10367	0.4241	0.32043	0.00030054	0.0068408	0.0065402	1.3274	-2.0015	0.67407	0.80172	2.9457	-1.8295	1
4	2	285	a	-0.012766	0.2912	0.30397	-0.0017551	0.0067683	0.0085235	-4.4111	-2.8481	7.2593	0.78862	-4.8466	-3.2855	0
4	2	286	a	0.17739	0.39018	0.21279	0.0013115	0.0066307	0.0053192	2.997	-5.5852	-2.5882	0.80436	1.9234	-1.5002	1
4	2	287	a	0.062948	0.33109	0.26814	-0.0021958	0.0070443	0.0092401	-2.4379	-1.1401	-3.578	0.8053	-1.1637	-0.59118	0
4	2	288	a	-0.0096825	0.26766	0.27735	-0.0027762	0.0056295	0.0084056	7.229	7.9009	0.67192	0.79856	-4.2042	3.2087	1
4	2	289	a	0.074331	0.34649	0.27215	0.00034743	0.0091427	0.0087953	0.18333	2.7993	2.616	0.80558	-2.3783	5.458	0
4	2	290	a	0.10408	0.40397	0.29989	5.4861e-05	0.0058618	0.0058069	-4.1567	1.9737	6.1304	0.78735	-0.85647	-2.0002	1
4	2	291	a	-0.0029025	0.32923	0.33213	-0.0048264	0.004393	0.0092194	2.0467	-3.5334	-1.4867	0.78926	3.3344	-0.34629	1
4	2	292	a	-0.068866	0.28943	0.3583	-0.0014651	0.0068996	0.0083648	-5.6323	1.7059	-7.3382	0.79365	-3.2254	3.6768	0
4	2	293	a	-0.091701	0.29293	0.38463	0.00025528	0.0063791	0.0061238	-1.0842	2.5926	3.6768	0.78928	-0.71817	-2.0895	0
4	2	294	a	-0.0739	0.32016	0.39406	-5.5936e-05	0.0080081	0.0080641	-3.1849	1.8554	-5.0403	0.79714	-3.5155	1.9643	0
4	2	295	a	0.083719	0.44261	0.35889	-0.0002068	0.009234	0.0094408	-0.42993	2.947	-3.3769	0.79967	-3.1535	-1.8245	1
4	2	296	a	0.099932	0.27474	0.17481	0.0011143	0.0081133	0.006999	3.9567	4.9079	0.95122	0.80506	-0.50032	0.4932	1
4	2	297	a	0.018299	0.26546	0.24717	0.002071	0.0080953	0.0060243	4.5885	-7.3712	-2.7828	0.81112	0.35086	2.2626	0
4	2	298	a	-0.00029478	0.3305	0.33079	-0.001886	0.0056984	0.0075844	-5.9946	0.28875	6.2834	0.78223	-0.076167	0.018922	0
4	2	299	a	0.16819	0.44009	0.2719	0.00011847	0.0059622	0.0058437	-3.6246	3.2943	6.919	0.80336	-2.1563	2.0903	0
4	2	300	a	0.10735	0.34365	0.2363	-0.0017848	0.005394	0.0071789	3.8975	-6.2806	2.3832	0.78423	-2.3694	-3.1921	1
4	2	301	a	-0.039456	0.2602	0.29966	-0.0018265	0.0056718	0.0074984	1.8711	3.54	1.6689	0.7854	-3.6714	2.1594	1
5	2	2	a	-0.051769	0.3815	0.43327	-3.8979e-05	0.0069461	0.0069851	0.81212	2.234	-1.4219	0.80429	-4.9198	-1.7041	0
5	2	3	a	-0.17016	0.18143	0.35159	-0.0016717	0.0067198	0.0083915	0.94574	-3.4852	2.5394	0.79559	-1.4071	2.5173	0
5	2	4	a	-0.025601	0.17483	0.20043	-0.0012957	0.0067348	0.0080304	-1.2862	1.6863	2.9725	0.80726	-1.1707	0.35029	0
5	2	5	a	0.069773	0.2827	0.21293	-0.003461	0.0062833	0.0097444	-1.2842	-2.8609	4.1451	0.80828	5.623	3.4968	1
5	2	6	a	-0.019002	0.32213	0.34113	0.0014864	0.0065868	0.0051004	-2.0238	3.044	-5.0678	0.80296	-2.6433	2.0314	0
5	2	7	a	0.09458	0.29805	0.20347	-0.00066159	0.0063402	0.0070018	-0.74437	-2.7637	-3.5081	0.79631	-0.40833	5.16	1
5	2	8	a	0.11336	0.33367	0.22032	0.00057362	0.0072604	0.0066868	-0.58872	1.3713	1.9601	0.7931	1.3652	0.90213	0
5	2	9	a	0.044989	0.30054	0.25556	0.00021923	0.0073359	0.0071167	-0.39115	2.2292	2.6203	0.79072	-2.3915	-1.4769	0
5	2	10	a	0.084036	0.29073	0.20669	0.0028904	0.0088022	0.0059118	0.62426	-2.2795	1.6553	0.80442	0.18569	-3.7347	0
5	2	11	a	0.019977	0.28465	0.26467	0.0011276	0.0067754	0.0056478	-3.0083	-0.61225	3.6206	0.81227	1.4297	-5.2536	1
5	2	12	a	-0.013741	0.29243	0.30617	-0.0026879	0.0042687	0.0069566	6.1701	6.6182	-0.44815	0.81368	-5.2983	1.0251	0
5	2	13	a	-0.11469	0.20388	0.31857	-0.0017823	0.0063791	0.0081615	0.83185	2.5349	-1.7031	0.80736	1.3215	-0.2327	1
5	2	14	a	0.16732	0.41476	0.24744	0.0044672	0.010364	0.0058964	-1.9965	-3.6163	-5.6128	0.80783	-0.049342	-0.19879	0
5	2	15	a	0.013401	0.20982	0.19642	0.0016146	0.0067869	0.0051723	3.4739	-4.6336	1.1597	0.78712	-3.8574	-0.75895	0
5	2	16	a	0.1439	0.3181	0.1742	0.0012716	0.0061201	0.0048485	-2.8879	0.7778	3.6657	0.79016	-0.2485	5.1132	0
5	2	17	a	0.028844	0.27077	0.24193	0.00025869	0.005013	0.0047543	-3.7892	-0.8255	-4.6147	0.79787	0.28715	-1.5159	1
5	2	18	a	0.047211	0.36342	0.31621	-0.0026099	0.0079239	0.010534	6.4938	-7.8209	-1.3271	0.78487	5.1809	-2.2145	1
5	2	19	a	-0.18195	0.21215	0.3941	-0.00046763	0.0055953	0.0060629	4.3452	-4.5039	0.15871	0.81171	-0.26645	-5.9514	1
5	2	20	a	0.020476	0.24735	0.22687	-0.00021358	0.0057562	0.0059697	4.9219	-5.0844	-0.16242	0.80291	1.5582	-0.14075	1
5	2	21	a	0.10619	0.41481	0.30862	-0.0021533	0.0057623	0.0079155	-0.30057	0.81645	1.117	0.80531	-1.8844	-3.0156	1
5	2	22	a	-0.15018	0.25621	0.40639	0.0025728	0.0091459	0.006573	-5.0334	-1.0871	-6.1205	0.80765	-0.8494	-0.55319	0
5	2	23	a	-0.019025	0.2459	0.26492	0.0047195	0.009457	0.0047374	-3.3852	0.08485	-3.47	0.79415	-0.99027	3.6266	0
5	2	24	a	0.037891	0.23909	0.2012	0.0023037	0.0082382	0.0059345	-3.4859	-1.9146	-5.4005	0.80441	4.7772	0.18904	0
5	2	25	a	-0.049138	0.24637	0.29551	-0.0014786	0.006514	0.0079927	6.4468	-7.9278	1.481	0.78527	0.54603	-1.9177	1
5	2	26	a	-0.24544	0.1963	0.44175	-0.00081875	0.0065427	0.0073614	1.1946	-3.9964	-2.8018	0.79746	3.9869	-2.9656	1
5	2	27	a	0.0097279	0.34082	0.33109	-0.00084555	0.0061945	0.0070401	0.035881	-1.9966	-1.9607	0.79972	-0.75731	1.3206	0
5	2	28	a	-0.010522	0.27032	0.28084	-0.0019403	0.004746	0.0066864	1.3195	1.6098	0.29027	0.78976	4.4047	4.8741	1
5	2	29	a	-0.063832	0.29011	0.35395	0.0024292	0.0096735	0.0072442	-3.2602	1.1443	4.4044	0.8007	1.7006	-1.6577	0
5	2	30	a	0.17331	0.36363	0.19032	0.0037191	0.0088655	0.0051464	0.42233	-3.1825	-2.7602	0.7948	2.9082	1.1264	0
5	2	31	a	0.11426	0.35426	0.24	-0.0020264	0.0057207	0.0077471	1.1574	2.2283	1.0709	0.81213	1.4015	-4.9039	1
5	2	32	a	0.0085488	0.24687	0.23832	0.0010241	0.0074779	0.0064538	-2.0691	-1.1519	3.221	0.78376	-2.4928	2.8245	0
5	2	33	a	0.12467	0.3302	0.20553	-0.0021631	0.0071827	0.0093458	0.10555	-2.2598	-2.1543	0.79672	3.1091	0.29136	1
5	2	34	a	0.11848	0.40694	0.28846	0.0011132	0.0073959	0.0062827	-1.2166	-0.95882	2.1755	0.79474	-3.3646	0.42501	0
5	2	35	a	-0.054467	0.38361	0.43807	-0.0020934	0.0047683	0.0068617	2.5665	5.9695	3.403	0.78255	2.141	2.2552	0
5	2	36	a	0.055374	0.26349	0.20812	-8.937e-05	0.0058575	0.0059469	3.195	-4.0568	0.86177	0.79178	0.66463	-1.8125	1
5	2	37	a	-0.0067347	0.25129	0.25803	-0.00066541	0.0061275	0.0067929	0.36505	-0.92592	0.56087	0.80035	-5.192	2.5046	0
5	2	38	a	-0.0094785	0.28685	0.29633	0.00055799	0.0054151	0.0048571	0.2556	1.4487	-1.1931	0.80762	1.1618	1.8417	0
5	2	39	a	0.065669	0.30451	0.23884	0.00031669	0.0046222	0.0043055	-4.0512	3.1403	7.1915	0.78133	1.4804	-0.32508	0
5	2	40	a	-0.033673	0.27159	0.30526	0.0015635	0.0075485	0.0059851	0.77253	1.4826	-0.71005	0.79397	1.9576	3.4845	0
5	2	41	a	-0.17136	0.20088	0.37224	-0.0007808	0.0050726	0.0058534	1.691	7.2856	5.5945	0.79695	5.5848	-3.3689	1
5	2	42	a	0.08619	0.44948	0.36329	-0.0029961	0.0048988	0.0078949	2.8475	3.7398	-0.89233	0.78616	0.19154	2.6172	1
5	2	43	a	0.095215	0.37522	0.28	0.00056397	0.008347	0.007783	-0.95189	1.4998	-2.4517	0.79141	2.7797	-0.85235	1
5	2	44	a	-0.060249	0.19245	0.2527	-0.00025455	0.0074022	0.0076568	1.0169	-3.2788	-2.2619	0.79118	-2.705	3.2858	0
5	2	45	a	-0.032063	0.25678	0.28884	0.00095335	0.010271	0.0093177	4.0763	-4.1313	0.055001	0.80977	-1.3165	5.6696	1
5	2	46	a	-0.012086	0.32537	0.33746	0.0011461	0.0081873	0.0070412	3.9443	6.739	2.7947	0.80084	1.5116	-2.2208	1
5	2	47	a	-0.023129	0.30079	0.32392	-1.7414e-05	0.0055695	0.0055869	-1.7649	-1.0975	-2.8624	0.80716	2.0852	2.9796	0
5	2	48	a	-0.12732	0.22361	0.35093	-0.0020968	0.0046579	0.0067547	-1.0582	-0.68859	1.7468	0.80796	3.7065	0.78037	1
5	2	49	a	0.062971	0.26921	0.20624	-0.00083335	0.0049121	0.0057454	0.52942	4.2567	3.7273	0.78695	3.1116	3.7239	1
5	2	50	a	-0.13	0.20961	0.33961	-0.0025165	0.0050291	0.0075456	5.1023	6.0192	-0.91686	0.78455	-3.0609	-3.9034	0
5	2	51	a	-0.16304	0.20016	0.3632	-0.0013618	0.0050108	0.0063726	1.4841	-3.8017	-2.3175	0.79721	0.094895	1.635	1
5	2	52	a	-0.16367	0.19261	0.35628	0.00028032	0.0071339	0.0068536	-0.5267	0.52188	1.0486	0.81335	0.6898	1.6253	0
5	2	53	a	0.051451	0.31159	0.26014	-0.00039515	0.0066344	0.0070295	0.59112	1.5146	-0.92347	0.806	-2.382	4.71	0
5	2	54	a	-0.030454	0.21943	0.24989	0.0021787	0.0087596	0.0065809	3.0913	-4.1038	1.0125	0.79715	-3.8734	5.1529	0
5	2	55	a	0.036077	0.29469	0.25862	0.00037831	0.0073731	0.0069948	1.3815	-2.6041	1.2226	0.81076	-4.8111	-2.0866	1
5	2	56	a	0.096803	0.38143	0.28463	0.0027218	0.008307	0.0055852	1.0672	2.2207	1.1535	0.80468	-3.662	1.6773	0
5	2	57	a	-0.092948	0.23188	0.32483	0.00078545	0.0089428	0.0081574	0.36183	-4.5876	4.2258	0.79735	-0.33526	-5.4489	1
5	2	58	a	0.088073	0.37834	0.29027	-0.0011262	0.0053311	0.0064573	-3.6558	-2.5074	-6.1632	0.80331	-1.9894	2.6514	0
5	2	59	a	-0.0091837	0.33601	0.34519	0.0055203	0.0097304	0.0042101	7.0155	7.9512	0.93572	0.80385	-0.84617	-2.6594	0
5	2	60	a	-0.18088	0.23778	0.41866	-0.00052153	0.0059405	0.0064621	-4.9356	-1.3852	-6.3208	0.79645	0.75623	-2.3098	1
5	2	61	a	0.0014286	0.36501	0.36358	-0.0021334	0.006524	0.0086574	-2.7315	-3.0307	-5.7622	0.80384	2.9423	-2.5558	1
5	2	62	a	-0.029592	0.31925	0.34884	-0.00022678	0.0066522	0.0068789	-5.722	0.74008	-6.4621	0.79592	5.3816	0.38013	0
5	2	63	a	-0.061429	0.27544	0.33687	0.0022735	0.0088864	0.0066129	1.3748	-3.0454	1.6706	0.79979	4.827	2.5944	0
5	2	64	a	-0.05839	0.24041	0.2988	-0.002144	0.0045345	0.0066785	-4.0332	-1.048	5.0812	0.80315	1.5211	-3.2303	1
5	2	65	a	0.11669	0.2815	0.16481	0.00028863	0.0068687	0.0065801	-1.7655	-2.0954	-3.8609	0.78116	-1.1827	3.0518	1
5	2	66	a	0.0026531	0.28426	0.28161	0.0024478	0.0086293	0.0061815	-3.1278	3.4917	6.6195	0.80682	-0.74338	-2.5346	0
5	2	67	a	-0.017392	0.22134	0.23873	-0.0013119	0.0069168	0.0082287	-3.9752	0.16269	-4.1379	0.79396	-3.0849	-2.5592	1
5	2	68	a	-0.094354	0.19247	0.28683	4.4883e-05	0.0064154	0.0063705	0.53748	-1.5019	-0.9644	0.80054	2.6102	-1.8797	0
5	2	69	a	-0.073401	0.29651	0.36991	0.0041296	0.0095723	0.0054427	3.2721	-4.4218	1.1497	0.79686	-3.1004	-3.3639	0
5	2	70	a	0.018662	0.29655	0.27789	-0.0044166	0.0048821	0.0092987	1.7374	5.0534	3.3161	0.78734	-4.2261	-4.4555	1
5	2	71	a	-0.15066	0.21533	0.36599	-0.00035736	0.004588	0.0049454	2.6624	3.089	-0.42656	0.80716	-2.1147	2.6592	0
5	2	72	a	0.030454	0.22726	0.1968	0.00032088	0.0071279	0.006807	0.36979	3.247	2.8772	0.79494	-3.0602	3.4057	0
5	2	73	a	-0.036689	0.29179	0.32848	-0.0014111	0.0057323	0.0071435	1.9754	2.7007	0.72532	0.81598	-2.5173	-2.9699	1
5	2	74	a	-0.063175	0.24769	0.31086	0.0013	0.0088747	0.0075747	0.47083	2.9687	-2.4979	0.79582	0.77885	2.2708	0
5	2	75	a	-0.053605	0.31379	0.36739	0.0011468	0.0084902	0.0073434	2.4304	-4.2075	-1.7771	0.78915	1.393	-2.4038	1
5	2	76	a	-0.056281	0.29188	0.34816	-0.00036437	0.0083525	0.0087169	0.13872	3.1833	3.0445	0.81081	3.0882	-2.2961	1
5	2	77	a	-0.014807	0.33485	0.34966	-0.0010064	0.0058743	0.0068807	-4.5336	-0.40299	4.9366	0.80402	-2.2208	-1.8014	0
5	2	78	a	0.015578	0.30517	0.28959	0.0025275	0.010567	0.0080395	4.2979	5.2311	-0.93318	0.79499	0.57592	-3.0637	1
5	2	79	a	0.034898	0.34186	0.30696	-0.0012827	0.0083314	0.0096141	-3.131	-2.327	-5.458	0.79116	4.7802	-0.41478	0
5	2	80	a	0.036009	0.31751	0.2815	-0.00033248	0.0052983	0.0056308	4.5695	-5.0226	0.45317	0.79089	0.49921	1.533	1
5	2	81	a	-0.013061	0.22143	0.23449	-0.0016391	0.005696	0.0073351	0.42203	3.2866	-2.8646	0.79037	-1.6729	0.3517	1
5	2	82	a	0.071429	0.27299	0.20156	0.0010419	0.0062109	0.005169	-1.0923	2.3103	-3.4026	0.79988	2.3538	-3.7679	1
5	2	83	a	0.093923	0.29889	0.20497	-0.0016986	0.0058916	0.0075902	4.0422	4.6584	-0.61618	0.79238	5.397	-0.28873	1
5	2	84	a	-0.17317	0.20215	0.37533	0.00092804	0.0060035	0.0050754	5.1632	6.7207	1.5575	0.79056	-2.267	-1.5196	0
5	2	85	a	-0.051383	0.25946	0.31084	0.001315	0.0074096	0.0060946	-2.1948	-0.63056	-2.8254	0.80567	-4.0969	-4.1288	0
5	2	86	a	0.058005	0.29104	0.23304	0.00018878	0.0074637	0.0072749	-0.21572	-2.0406	-2.2563	0.81248	3.3549	-1.185	1
5	2	87	a	0.04873	0.35238	0.30365	-0.0018696	0.0057216	0.0075912	4.5992	6.5869	-1.9877	0.81133	-0.74169	-3.6194	1
5	2	88	a	-0.020363	0.35438	0.37474	-0.00051066	0.0065739	0.0070845	2.6524	-5.6398	2.9874	0.79985	-1.0176	1.4313	0
5	2	89	a	-0.040023	0.32472	0.36474	-0.00091631	0.0055961	0.0065124	1.4054	-1.9746	-0.56918	0.80754	5.9295	1.3797	1
5	2	90	a	-0.128	0.26177	0.38977	-0.0016857	0.005035	0.0067207	1.299	-1.8677	0.56862	0.78993	-1.9307	1.6738	0
5	2	91	a	-0.043946	0.28832	0.33227	-0.0037072	0.0050588	0.0087661	-3.7326	0.47864	4.2112	0.79392	0.81766	0.26555	1
5	2	92	a	-0.067891	0.30857	0.37646	0.0046363	0.009938	0.0053016	4.1685	-4.6459	-0.47732	0.7966	-0.075739	-4.567	1
5	2	93	a	-0.085329	0.24558	0.33091	-0.0004032	0.0066375	0.0070407	-0.075581	0.11334	0.18893	0.80222	-1.3271	-0.72994	0
5	2	94	a	0.12762	0.34707	0.21946	-0.00096248	0.0057055	0.006668	0.052564	-5.0701	-5.0175	0.79558	-2.102	0.34317	1
5	2	95	a	0.079569	0.38696	0.30739	-0.00067912	0.0058676	0.0065467	1.3257	-3.381	2.0553	0.79262	-1.0156	1.7535	0
5	2	96	a	0.0065533	0.29853	0.29197	0.0028557	0.007896	0.0050403	2.9119	4.9483	2.0364	0.80347	5.6718	0.94679	1
5	2	97	a	0.075125	0.37098	0.29585	-0.001961	0.0062996	0.0082606	-1.2547	-3.7934	5.048	0.80447	-1.2671	1.8016	0
5	2	98	a	0.093832	0.28506	0.19122	0.002543	0.0077063	0.0051633	0.88937	-3.1826	-2.2932	0.79237	0.29506	4.2159	0
5	2	99	a	0.0099773	0.37277	0.36279	-0.0015444	0.0055706	0.007115	2.1288	-3.3128	1.184	0.80741	1.9302	4.3386	1
5	2	100	a	-0.035578	0.30351	0.33909	0.0027594	0.0084378	0.0056784	-3.1498	1.4069	4.5567	0.80166	-0.19006	-1.6375	0
5	2	101	a	-0.071247	0.26982	0.34107	-0.00030478	0.006132	0.0064368	-0.91824	-0.10152	1.0198	0.80842	4.9391	-1.4628	1
5	2	102	a	-0.046508	0.33662	0.38313	-0.0010253	0.0059421	0.0069674	5.053	5.9752	0.92224	0.78855	-0.57085	-0.1468	1
5	2	103	a	0.056757	0.35243	0.29567	0.00179	0.0084192	0.0066292	-3.0256	3.1618	6.1874	0.81258	0.78329	4.7835	0
5	2	104	a	-0.05254	0.31007	0.36261	0.00034572	0.0070597	0.006714	5.1203	-7.1096	-1.9892	0.7832	-1.0682	1.2325	0
5	2	105	a	0.022744	0.30152	0.27878	-0.001587	0.0084116	0.0099986	3.2827	-6.3033	3.0205	0.8017	-0.92203	2.1949	1
5	2	106	a	0.06542	0.27805	0.21263	0.00087922	0.0067962	0.005917	2.7253	-6.2986	3.5733	0.79663	-3.1219	-0.30557	0
5	2	107	a	0.11558	0.40283	0.28726	-0.0041064	0.0051675	0.0092738	1.153	-2.4624	1.3093	0.79399	0.20929	4.2751	0
5	2	108	a	0.13299	0.34295	0.20995	0.00031964	0.0073226	0.0070029	2.7762	3.5456	0.76939	0.81141	0.9676	-4.5307	1
5	2	109	a	0.15669	0.42197	0.26528	0.0011465	0.008317	0.0071705	4.2773	4.6185	0.3412	0.81272	3.3055	-2.2663	1
5	2	110	a	0.014308	0.31857	0.30426	-6.3018e-06	0.007238	0.0072443	3.5006	-3.5184	0.017726	0.81889	1.8785	5.8726	1
5	2	111	a	0.091497	0.38286	0.29136	-0.0031371	0.0054698	0.0086069	-2.1545	-1.7172	3.8716	0.79156	4.9371	0.83531	1
5	2	112	a	0.0050794	0.30893	0.30385	0.00024145	0.0052493	0.0050078	-3.444	3.0917	-6.5357	0.8051	-1.839	-1.0451	1
5	2	113	a	-0.090544	0.1598	0.25034	-0.00072578	0.005918	0.0066438	-7.0126	0.23571	7.2483	0.80932	-2.9684	-1.7483	0
5	2	114	a	-0.17569	0.26014	0.43583	0.0018254	0.0076496	0.0058242	-2.7006	-1.3062	4.0068	0.79604	-0.70313	-5.2395	1
5	2	115	a	-0.033741	0.31127	0.34501	-0.0014285	0.0068271	0.0082556	1.8246	6.3444	4.5197	0.79314	-0.1718	1.4826	1
5	2	116	a	-0.14524	0.15846	0.3037	-6.8776e-05	0.0079228	0.0079916	0.97175	-1.9082	-0.93649	0.80976	2.4129	3.9075	0
5	2	117	a	-0.1039	0.28145	0.38535	0.0049073	0.010424	0.0055163	-4.4363	-0.055521	-4.4918	0.80465	-1.1091	-4.6173	1
5	2	118	a	-0.092902	0.208	0.30091	-0.0021253	0.0047239	0.0068492	-0.13328	-2.7133	2.8466	0.79873	3.8281	-0.31768	1
5	2	119	a	-0.14372	0.2402	0.38392	0.0028744	0.0075092	0.0046348	-3.6004	0.47248	-4.0729	0.78613	1.4124	5.3539	0
5	2	120	a	0.083379	0.30188	0.2185	0.0024807	0.0079436	0.0054629	-1.1216	-1.6269	-2.7485	0.80224	2.2419	-3.9533	1
5	2	121	a	-0.041746	0.2359	0.27764	-0.00061136	0.0069505	0.0075618	0.80644	-6.2026	5.3961	0.79918	0.5534	-1.5346	1
5	2	122	a	0.15522	0.35907	0.20385	0.00011341	0.00691	0.0067966	2.5353	-3.509	0.97366	0.81158	0.75853	-2.4984	1
5	2	123	a	0.11821	0.43971	0.3215	0.0032082	0.0091603	0.0059521	0.69982	-1.2622	-0.56236	0.80117	0.21418	-4.3619	0
5	2	124	a	-0.12562	0.28095	0.40658	0.0031829	0.0097932	0.0066102	-0.90786	7.0376	-7.9455	0.78949	-2.5622	-2.0498	0
5	2	125	a	0.10687	0.36669	0.25982	3.3652e-05	0.0062217	0.006188	1.4861	2.3337	0.84764	0.80963	3.8872	1.2123	1
5	2	126	a	-0.094603	0.26941	0.36401	-0.00067404	0.0053902	0.0060642	-0.5959	0.98373	-1.5796	0.80157	-1.4125	-1.3528	0
5	2	127	a	-0.004898	0.2698	0.27469	0.0027075	0.0077144	0.0050069	-3.1469	2.0723	-5.2193	0.81301	2.0528	4.3057	0
5	2	128	a	0.070544	0.2463	0.17576	0.0020888	0.0079556	0.0058669	-0.51246	1.6878	2.2003	0.79548	0.20349	0.1401	1
5	2	129	a	0.0088889	0.23102	0.22213	3.4994e-05	0.0074543	0.0074193	3.5545	-7.4043	-3.8499	0.81456	0.58498	2.9713	0
5	2	130	a	-0.021202	0.30361	0.32481	-0.0021729	0.0059512	0.0081241	-4.4134	-1.3416	-5.755	0.80199	-4.0575	-0.13978	0
5	2	131	a	0.030975	0.28714	0.25617	-0.00064953	0.0061104	0.0067599	-0.91374	-2.0675	2.9813	0.78756	-2.5666	1.013	0
5	2	132	a	0.15302	0.39259	0.23957	0.0017739	0.0067678	0.0049939	-1.3111	-0.62486	1.936	0.79686	-3.6799	5.0447	0
5	2	133	a	0.065125	0.37522	0.31009	-0.0019622	0.0058036	0.0077658	4.8486	-6.8574	2.0088	0.79608	-1.0922	0.17505	1
5	2	134	a	-0.096803	0.26057	0.35737	-0.0026669	0.0051091	0.007776	-2.0708	0.14997	2.2207	0.80775	1.6811	4.3904	0
5	2	135	a	-0.0026077	0.22685	0.22946	0.0017861	0.0087407	0.0069547	2.1447	2.9019	0.75724	0.80163	-3.2236	5.9114	0
5	2	136	a	-0.019592	0.39837	0.41796	0.0031013	0.010226	0.0071251	-4.0266	-3.0437	-7.0703	0.79962	-1.5712	-3.155	1
5	2	137	a	0.045488	0.37977	0.33429	-0.0017969	0.0065736	0.0083705	2.0949	4.2799	2.185	0.81629	1.1751	1.7528	1
5	2	138	a	-0.020635	0.30692	0.32755	-0.00067394	0.007947	0.0086209	6.1734	6.6023	0.42891	0.81413	-3.1509	-2.319	0
5	2	139	a	-0.080998	0.18084	0.26184	-0.00067572	0.0072481	0.0079238	-1.0813	1.59	-2.6713	0.80145	0.62939	-1.2132	1
5	2	140	a	0.025034	0.3285	0.30347	0.0036239	0.0082213	0.0045973	0.043756	1.561	-1.5173	0.80558	-0.43237	1.6789	0
5	2	141	a	0.014104	0.3493	0.33519	-0.00013326	0.0065965	0.0067298	-2.0257	2.0179	4.0436	0.81065	4.4944	-3.0074	1
5	2	142	a	0.073175	0.30884	0.23567	-0.0014379	0.0059379	0.0073757	-5.4429	-0.71311	-6.156	0.81331	4.2048	1.9334	1
5	2	143	a	-0.11583	0.26676	0.38259	0.00060044	0.0060791	0.0054787	-2.5659	2.9061	-5.4719	0.81034	-1.108	4.2965	0
5	2	144	a	0.11977	0.39884	0.27907	-0.0020864	0.0052554	0.0073418	-0.28935	-3.6847	-3.974	0.79481	4.4155	1.6818	1
5	2	145	a	-0.024286	0.36889	0.39317	0.0032818	0.0099763	0.0066946	-1.1034	-3.6292	4.7326	0.81673	-1.9728	5.3509	0
5	2	146	a	0.15163	0.41467	0.26304	0.0029168	0.0081762	0.0052594	3.4089	5.0528	-1.6439	0.79685	4.7607	2.3016	1
5	2	147	a	-0.02746	0.34313	0.37059	0.0044748	0.0097987	0.0053239	-4.6393	-0.84808	5.4874	0.81472	2.4391	5.0186	0
5	2	148	a	-0.2066	0.15943	0.36603	0.0041331	0.008439	0.0043058	1.4413	3.2702	-1.8289	0.80067	3.4356	1.1534	0
5	2	149	a	0.088821	0.31612	0.2273	-0.0019189	0.0064941	0.008413	0.55676	6.6483	-6.0915	0.79715	-2.1533	0.38006	1
5	2	150	a	0.16236	0.42685	0.26449	-0.0003374	0.0076653	0.0080027	2.1794	5.2128	-3.0335	0.79292	-0.84512	-1.6684	1
5	2	151	a	-0.023061	0.32283	0.3459	-0.0034915	0.0053805	0.008872	-0.63024	0.23145	0.8617	0.81039	-3.5707	-1.7225	0
5	2	152	a	-0.12803	0.2229	0.35093	0.0021001	0.0074353	0.0053352	-2.2627	2.0911	4.3538	0.78664	-3.3982	4.6851	0
5	2	153	a	-0.12118	0.26923	0.39041	0.0030721	0.0089952	0.0059231	2.0204	-4.9209	2.9006	0.78266	-0.35426	-2.097	1
5	2	154	a	0.023583	0.32583	0.30224	-0.0012415	0.0069356	0.0081771	-2.3878	1.2977	-3.6855	0.81063	2.2297	-2.7154	1
5	2	155	a	-0.030884	0.26868	0.29957	0.00079677	0.0059934	0.0051966	-1.1786	4.2519	5.4305	0.8067	-1.9209	5.0526	0
5	2	156	a	-0.14066	0.292	0.43265	-0.0018635	0.0066397	0.0085032	2.6077	-5.4747	2.8669	0.80106	0.87263	1.5194	1
5	2	157	a	0.11426	0.33444	0.22018	0.00015256	0.0053949	0.0052423	-1.4665	-3.2711	-4.7376	0.78575	2.2328	1.6221	1
5	2	158	a	-0.11016	0.24875	0.35891	-0.0021253	0.0062187	0.0083439	-0.60147	-0.099134	-0.70061	0.8067	0.11716	-0.91458	1
5	2	159	a	0.23356	0.39236	0.1588	-0.00028707	0.0060618	0.0063489	3.4497	-6.3711	-2.9214	0.79695	1.2336	-0.83702	1
5	2	160	a	-0.016939	0.18973	0.20667	0.00060768	0.0065452	0.0059375	-4.9935	0.63556	5.629	0.7999	-2.3073	-3.2135	1
5	2	161	a	-0.044739	0.269	0.31374	-0.00067113	0.0044817	0.0051529	-3.5382	-2.11	-5.6482	0.81731	-2.9965	-3.9767	0
5	2	162	a	-0.15336	0.20175	0.3551	0.00048002	0.0065039	0.0060239	-2.0215	-1.6213	-3.6428	0.80354	-3.2941	5.1049	0
5	2	163	a	0.072517	0.35274	0.28023	-0.0014787	0.006306	0.0077846	0.037091	-3.2829	-3.2458	0.80321	-3.8929	-4.8918	1
5	2	164	a	0.0055556	0.40463	0.39907	-0.0013922	0.0058634	0.0072556	-0.26258	-0.68526	-0.94785	0.81101	0.79775	4.449	0
5	2	165	a	0.011882	0.36605	0.35417	0.0026399	0.0089949	0.006355	1.8247	6.8818	5.0571	0.81039	0.093439	-0.46567	0
5	2	166	a	0.15805	0.37463	0.21658	0.0028166	0.0096046	0.0067881	-2.5521	-1.4359	3.988	0.80583	-1.1448	-2.4875	1
5	2	167	a	0.066032	0.29705	0.23102	-0.0012142	0.0067544	0.0079686	0.45055	1.5715	1.1209	0.78329	2.3505	3.5167	1
5	2	168	a	0.076417	0.35472	0.2783	0.0016027	0.0082488	0.0066461	-7.6316	-0.10532	-7.7369	0.80619	-2.5267	2.708	0
5	2	169	a	0.072948	0.38615	0.3132	-0.00074806	0.0055269	0.0062749	1.2395	-5.0086	-3.769	0.80494	3.1088	5.0614	1
5	2	170	a	-0.14932	0.20891	0.35823	0.0012985	0.0067682	0.0054698	-2.4237	3.786	6.2097	0.79438	-3.0571	-1.9814	0
5	2	171	a	-0.038322	0.27902	0.31735	0.00080499	0.0075542	0.0067492	0.50992	2.0774	-1.5674	0.80249	-0.72731	0.39077	1
5	2	172	a	-0.1071	0.2919	0.399	0.0012937	0.0083375	0.0070437	-5.3807	-0.99799	6.3787	0.80953	1.1609	-1.5557	1
5	2	173	a	0.068753	0.2522	0.18345	0.00019543	0.0081678	0.0079724	2.4218	4.4552	-2.0334	0.81102	0.60872	2.0419	1
5	2	174	a	0.1649	0.40565	0.24075	0.00015194	0.0066589	0.006507	1.8801	1.984	0.10393	0.78953	4.2101	2.4254	1
5	2	175	a	-0.11351	0.23458	0.3481	-0.0010624	0.0063497	0.0074121	0.8516	2.2425	1.3909	0.81723	-3.4566	-2.704	0
5	2	176	a	0.064172	0.38034	0.31617	-0.0016649	0.0056924	0.0073573	2.7641	-5.5384	-2.7743	0.80415	-1.6149	3.4554	1
5	2	177	a	-0.11921	0.18537	0.30458	0.0036085	0.0080958	0.0044873	1.3161	4.693	3.3768	0.79712	-3.0039	-2.4265	0
5	2	178	a	0.10546	0.40084	0.29537	0.0015134	0.0059879	0.0044745	1.2467	2.4868	-1.2401	0.79926	0.15228	0.90591	0
5	2	179	a	-0.091406	0.28363	0.37503	-0.0010493	0.0063567	0.007406	1.14	6.7719	5.6319	0.78176	0.21167	4.3187	1
5	2	180	a	0.047914	0.31431	0.26639	-0.0010229	0.0058276	0.0068505	-1.7254	2.2773	4.0027	0.80316	-1.0063	-1.7359	1
5	2	181	a	0.00036281	0.3734	0.37304	-0.00056965	0.0070436	0.0076132	1.1585	-1.3294	0.17092	0.7863	0.42951	2.3955	0
5	2	182	a	0.01254	0.37905	0.36651	0.00079153	0.0070236	0.0062321	-0.94731	-4.6377	-5.585	0.78885	0.28746	-3.1586	1
5	2	183	a	-0.19254	0.24567	0.43821	-0.002676	0.0062956	0.0089716	-3.4041	-3.0254	-6.4296	0.80136	-2.5088	-2.8536	1
5	2	184	a	0.060544	0.26215	0.20161	-0.00064408	0.0065608	0.0072049	-1.5457	2.2374	-3.7831	0.797	3.5984	1.2451	1
5	2	185	a	0.038073	0.37222	0.33415	-0.0024684	0.007076	0.0095444	4.1277	7.0961	-2.9684	0.79738	0.60022	-2.1539	1
5	2	186	a	0.015828	0.29293	0.2771	0.00079371	0.0069734	0.0061796	-4.4406	-0.24182	4.6824	0.78595	2.9187	1.0535	0
5	2	187	a	-0.050227	0.29483	0.34506	-0.0024111	0.0066973	0.0091084	0.46169	-3.6524	3.1907	0.79252	-5.531	-2.3759	0
5	2	188	a	-0.026485	0.17302	0.1995	-0.0014102	0.0059696	0.0073798	-5.6898	0.66651	-6.3563	0.78248	0.30272	-0.85736	1
5	2	189	a	0.0023129	0.30644	0.30413	-0.00070382	0.0071508	0.0078546	-1.758	4.3061	6.0641	0.80551	-3.2672	-0.16215	0
5	2	190	a	-0.075556	0.17438	0.24993	-0.0019035	0.0054497	0.0073532	3.1232	-3.6672	0.54408	0.78325	-3.573	-0.42718	0
5	2	191	a	0.037279	0.29689	0.25961	-4.0338e-05	0.007837	0.0078773	5.0214	-7.4724	2.451	0.79203	2.0406	2.6315	1
5	2	192	a	0.093832	0.3937	0.29986	0.0019416	0.0078752	0.0059336	-5.6657	-1.3354	7.001	0.80207	0.27626	0.18138	0
5	2	193	a	-0.057438	0.23215	0.28959	0.0010404	0.0074904	0.0064499	-0.54477	-2.6044	3.1492	0.79605	-1.8332	-1.2375	0
5	2	194	a	-0.021542	0.30646	0.328	-0.0003435	0.0053109	0.0056544	3.5809	4.7939	-1.213	0.78528	-0.90382	-1.5861	1
5	2	195	a	-0.056735	0.36286	0.41959	0.0023727	0.010141	0.007768	6.427	-7.0788	-0.65182	0.81761	4.8761	0.46262	1
5	2	196	a	0.1478	0.35959	0.21179	-0.00097934	0.008219	0.0091983	2.4281	5.8945	-3.4663	0.80274	1.5395	-0.0063374	1
5	2	197	a	0.066667	0.39116	0.32449	0.00039989	0.006309	0.0059091	-4.4177	0.10179	-4.5195	0.7855	-0.88248	-2.1028	1
5	2	198	a	-0.044626	0.22712	0.27175	-0.0017094	0.0058323	0.0075416	0.69569	2.1517	-1.456	0.80145	4.6557	1.4735	1
5	2	199	a	-0.01127	0.33238	0.34365	-9.9897e-05	0.0061547	0.0062546	-1.9798	-0.95529	-2.9351	0.81481	-2.8969	-4.0566	1
5	2	200	a	0.097574	0.34095	0.24338	0.0003252	0.0065667	0.0062415	0.47408	2.0288	-1.5547	0.79187	-3.9624	1.369	0
[truncated: 1,301 more rows]
