# Supplementary material for: The influence of fundamental frequency on perceived duration in spectrally comparable sounds
Source: PeerJ. 2017 Sep 1;5:e3734. doi: 10.7717/peerj.3734 (PMC5582609; doi:10.7717/peerj.3734)
Supplement: Supplemental Information 2 — This spreadsheet contains raw results from the duration discrimination task which show values which were generated for each parameter. Each row represents one trial. [file peerj-05-3734-s002.csv]

subject	phase	s	dd	a_dur	x_dur	dp	a_per	x_per	di	a_int	x_int	isi	gain1	gain2	response
10	4	a	0.10549	0.33259	0.2271	0.00078962	0.0081192	0.0073296	1.6786	2.3327	0.6541	0.8021	1.0526	2.4696	1
10	4	a	0.066168	0.3085	0.24234	0.0004859	0.0067162	0.0062303	-2.1084	1.9249	4.0333	0.79403	-0.57027	2.5744	0
10	4	a	0.099932	0.40506	0.30512	-0.0014314	0.0058306	0.007262	4.9729	6.2031	-1.2302	0.79212	-1.3058	-3.3406	1
10	4	a	0.072653	0.32023	0.24757	0.0026755	0.0076262	0.0049507	1.1153	-3.5931	-2.4778	0.8107	0.028662	-3.6145	1
10	4	a	0.087846	0.27771	0.18986	0.0024355	0.0092776	0.0068421	-3.3021	2.2727	5.5748	0.79736	5.4825	-3.8544	1
10	4	a	-0.13091	0.29694	0.42785	0.0017933	0.0070755	0.0052821	4.0371	-4.1764	0.13931	0.79687	1.3402	-3.3534	0
10	4	a	-0.072585	0.2502	0.32279	0.0014776	0.0078199	0.0063423	4.7663	-7.6735	2.9073	0.80287	-0.55951	-0.28862	0
10	4	a	0.0031066	0.29254	0.28943	0.00064586	0.0068037	0.0061578	0.27121	0.30012	0.02891	0.78927	0.77145	3.9582	0
10	4	a	0.095057	0.44084	0.34578	-0.00055918	0.0078712	0.0084304	-4.3335	-0.53898	-4.8725	0.80022	1.2451	0.91742	1
10	4	a	0.049342	0.34039	0.29104	-0.00082115	0.0077401	0.0085613	1.6292	1.9284	0.29923	0.81327	-3.2256	-0.062943	1
10	4	a	0.00070295	0.23923	0.23853	-0.0004648	0.0074853	0.0079501	4.2865	-5.952	-1.6655	0.80229	3.1354	-0.32349	1
10	4	a	-0.046621	0.18095	0.22757	0.00078987	0.0058465	0.0050567	5.0115	-5.4682	-0.45663	0.79131	3.188	-4.8761	0
10	4	a	0.10075	0.37605	0.27531	-0.00026225	0.0078349	0.0080972	0.67602	-0.78909	0.11307	0.80909	-1.9924	-0.78807	1
10	4	a	0.040159	0.30834	0.26819	0.0013052	0.0064605	0.0051553	2.515	5.2172	-2.7022	0.78963	-3.2828	0.3381	1
10	4	a	0.068866	0.23501	0.16615	-0.0016001	0.0053415	0.0069417	-1.9946	-1.7298	3.7245	0.79669	-0.28416	-2.3833	1
10	4	a	0.19995	0.41057	0.21061	-0.0010775	0.0073428	0.0084203	1.7348	2.3916	-0.65671	0.80116	3.1685	3.7644	1
10	4	a	0.012744	0.32624	0.31349	0.00075113	0.0063928	0.0056417	-6.1933	-1.5768	-7.7701	0.79809	0.10155	-1.8795	1
10	4	a	0.09093	0.39948	0.30855	0.0040922	0.009511	0.0054188	-3.2553	0.18795	-3.4433	0.80902	-0.93896	0.24556	1
10	4	a	0.073311	0.38551	0.3122	-0.00046799	0.006321	0.006789	0.047905	-1.6267	-1.5788	0.80566	-0.75669	0.20691	1
10	4	a	0.10896	0.29206	0.18311	1.1103e-05	0.0091685	0.0091574	3.4274	4.2503	0.82291	0.79319	0.11633	4.9801	1
10	4	a	-0.059002	0.33431	0.39331	-0.0015817	0.0050849	0.0066666	2.4958	4.4986	-2.0029	0.80676	-1.4146	3.5774	0
10	4	a	-0.047959	0.29778	0.34574	-0.0049553	0.0055181	0.010473	2.7442	-3.2696	-0.52538	0.79196	3.1871	-2.8977	1
10	4	a	-0.029388	0.22356	0.25295	0.0021094	0.0086008	0.0064914	-5.0402	1.1277	-6.1679	0.80689	-3.485	-1.4518	0
10	4	a	-0.051587	0.29755	0.34914	0.0022461	0.0088367	0.0065906	5.0877	7.2226	-2.1349	0.80016	-0.4541	1.1958	0
10	4	a	-0.26789	0.16834	0.43624	0.0015126	0.0070398	0.0055272	2.227	-5.935	-3.708	0.7914	-4.3833	-2.0644	0
10	4	a	-0.026463	0.29295	0.31941	0.0028892	0.0075267	0.0046375	-1.6355	3.0195	-4.655	0.78472	-0.70357	-2.6517	0
10	4	a	0.10449	0.28531	0.18082	-0.0006728	0.0046754	0.0053482	-3.2982	-1.4875	4.7857	0.79882	-1.519	3.3949	1
10	4	a	-0.017211	0.23116	0.24837	-0.0028761	0.0051646	0.0080406	2.6414	5.433	2.7916	0.80784	-2.6128	-1.2938	0
10	4	a	-0.025964	0.15342	0.17939	-0.00033965	0.0054768	0.0058165	-4.0654	-0.85145	4.9169	0.79692	0.19016	0.46737	1
10	4	a	0.012789	0.39154	0.37875	-0.0028615	0.0050231	0.0078845	-1.1679	1.589	-2.7569	0.8015	1.8066	-2.4072	1
10	4	a	0.012109	0.31002	0.29791	-0.0028622	0.0052541	0.0081163	-7.364	-0.21313	7.5771	0.79368	-0.2314	-0.56787	1
10	4	a	0.0037868	0.3073	0.30351	0.00015703	0.0056909	0.0055339	-2.9213	-0.76533	3.6866	0.80394	-0.63276	1.7801	1
10	4	a	-0.15116	0.18522	0.33637	-0.0029963	0.0050168	0.0080132	1.4163	2.3403	0.92398	0.8141	-0.52709	0.65178	0
10	4	a	-0.1471	0.19093	0.33803	-0.0029047	0.0073356	0.01024	0.60244	-1.1267	-0.52427	0.79289	2.8485	-0.16465	0
10	4	a	-0.083787	0.28576	0.36955	0.00017838	0.0077215	0.0075431	-0.44538	-0.88532	-1.3307	0.78999	-0.49695	5.9187	0
10	4	a	0.038367	0.32995	0.29159	-0.00042803	0.0043	0.0047281	0.013229	-5.1589	5.1457	0.81596	-1.2868	4.941	1
10	4	a	0.043651	0.32619	0.28254	0.0022607	0.0081724	0.0059117	0.77147	-5.1255	4.3541	0.7905	-1.733	0.97613	0
10	4	a	-0.036961	0.25	0.28696	0.0032508	0.0089216	0.0056707	-3.6369	-3.0313	6.6682	0.79801	5.1772	-0.71505	0
10	4	a	-0.062766	0.21766	0.28043	-0.00016149	0.0070279	0.0071894	0.91887	2.4598	-1.5409	0.79365	-2.3269	0.72238	1
10	4	a	-0.20404	0.23492	0.43896	0.00027906	0.0063765	0.0060975	6.6504	-7.6325	0.98218	0.79416	-0.054531	2.1484	0
10	4	a	-0.029751	0.23893	0.26868	-0.00069108	0.0077073	0.0083984	-2.0366	-0.048373	-2.085	0.78858	-3.7048	2.8216	1
10	4	a	0.1561	0.37052	0.21442	0.00048731	0.0062848	0.0057975	1.3369	1.8664	0.52953	0.79995	-0.25545	-0.87963	1
10	4	a	-0.038367	0.39531	0.43367	-0.0021151	0.004713	0.0068281	-2.6891	-3.5581	6.2472	0.79738	-1.777	1.4461	1
10	4	a	0.058617	0.32909	0.27048	-0.00019985	0.0080322	0.008232	-0.92808	-3.4615	4.3896	0.79451	1.2428	-0.067802	1
10	4	a	-0.10379	0.16245	0.26624	0.0045686	0.010233	0.0056647	5.3589	7.2168	-1.8579	0.80402	-0.26555	1.2675	0
10	4	a	-0.010091	0.26558	0.27567	0.00094761	0.0078354	0.0068878	2.9294	4.1745	-1.2452	0.80566	1.6147	1.192	1
10	4	a	-0.036576	0.34528	0.38186	-0.00076378	0.0053222	0.006086	-2.842	2.5267	5.3688	0.80646	-0.16657	-0.58603	1
10	4	a	-0.071315	0.16347	0.23478	0.00099373	0.0085892	0.0075955	-0.057157	-3.2457	3.3029	0.80428	-1.9781	1.2065	1
10	4	a	-0.15542	0.23694	0.39236	0.0026192	0.0077151	0.0050959	6.3658	6.691	0.32523	0.79059	-3.0622	-0.99607	0
10	4	a	0.040227	0.31426	0.27404	0.00025818	0.0059775	0.0057193	3.911	6.1204	2.2094	0.79935	0.46685	3.0968	1
10	4	a	-0.0022902	0.28043	0.28272	-0.0022253	0.0061173	0.0083427	0.6509	4.1394	3.4885	0.81439	5.4186	1.6279	1
10	4	a	0.17277	0.35206	0.1793	-0.001224	0.005418	0.006642	1.2053	-1.6967	0.49143	0.79073	1.5736	1.8105	1
10	4	a	-0.059887	0.35181	0.4117	0.0014349	0.0074995	0.0060646	-0.93145	2.8351	-3.7665	0.78815	4.6649	-1.3629	0
10	4	a	-0.14646	0.21009	0.35655	0.0027261	0.009999	0.0072729	-0.67336	-0.56431	-1.2377	0.81742	0.65006	2.6014	0
10	4	a	-0.024376	0.2854	0.30977	-0.00072021	0.0060138	0.006734	7.5885	7.8427	0.25422	0.80067	4.3008	0.87026	1
10	4	a	0.0054649	0.42041	0.41494	-0.0013574	0.0054644	0.0068218	-4.1142	1.9097	-6.0238	0.80861	-0.19509	2.6511	1
10	4	a	-0.018254	0.3771	0.39535	-0.0014459	0.0066365	0.0080824	-2.1913	3.4925	-5.6838	0.79225	1.4018	-0.20359	1
10	4	a	-0.01415	0.31692	0.33107	0.00095205	0.0062109	0.0052588	-1.3448	-2.4238	-3.7686	0.78977	0.6326	-4.1614	0
10	4	a	-0.15084	0.27959	0.43043	-0.00090122	0.0055225	0.0064237	3.703	6.0292	-2.3263	0.81114	0.39519	-0.27538	0
10	4	a	-0.037075	0.32587	0.36295	0.00067084	0.0077965	0.0071257	1.9424	4.7039	2.7616	0.80042	-3.2974	-4.3666	0
10	4	a	0.13753	0.33179	0.19426	-0.0017911	0.0046741	0.0064652	-3.1535	-2.3207	-5.4741	0.80559	-3.6538	3.4657	1
10	4	a	0.074943	0.29354	0.21859	0.00067741	0.0077412	0.0070637	-1.2834	2.2514	3.5349	0.79398	-0.077721	-3.3558	1
10	4	a	-0.075556	0.25578	0.33134	0.0031973	0.008824	0.0056267	-2.6718	-2.1517	-4.8235	0.7928	0.020601	2.8944	0
10	4	a	0.040204	0.22095	0.18075	0.0023856	0.0088468	0.0064612	1.5448	-2.9578	1.4131	0.78927	-3.1084	-0.71539	1
10	4	a	-0.1727	0.22866	0.40136	0.00090938	0.0088085	0.0078991	-3.0425	1.7646	4.8071	0.81396	1.8826	-1.6976	0
10	4	a	0.087143	0.34066	0.25351	0.0016811	0.0075718	0.0058908	-2.295	0.46581	-2.7608	0.7961	2.5686	-1.2607	1
10	4	a	0.054717	0.32515	0.27043	-0.0019257	0.0077447	0.0096704	0.62128	-3.3873	2.766	0.78469	0.33591	-5.1381	1
10	4	a	-0.036054	0.34132	0.37737	0.00076298	0.006567	0.005804	-0.6794	1.192	-1.8714	0.78808	1.5218	0.70718	0
10	4	a	0.059161	0.37036	0.3112	0.0026825	0.0075577	0.0048752	-6.0918	-0.19419	-6.2859	0.80532	-0.57082	-0.18097	0
10	4	a	-0.12052	0.16741	0.28794	0.00056127	0.0058038	0.0052426	3.3508	5.6222	2.2714	0.79867	4.3481	0.18653	1
10	4	a	-0.0079138	0.29311	0.30102	-0.0017925	0.0073299	0.0091223	0.25432	0.70565	0.45134	0.7963	1.0701	-1.4977	1
10	4	a	-0.022721	0.2761	0.29882	0.0021328	0.0074693	0.0053365	1.584	1.8995	0.3155	0.79964	-1.1453	-0.37574	1
10	4	a	0.089637	0.31256	0.22293	0.0010643	0.0074377	0.0063734	-1.7135	-2.6385	-4.352	0.79509	3.697	1.4144	1
10	4	a	0.18889	0.38823	0.19934	0.0020078	0.009975	0.0079672	1.0177	2.5672	-1.5495	0.79905	1.137	0.30246	1
10	4	a	-0.12705	0.28503	0.41209	0.001918	0.0067857	0.0048677	-3.9527	-1.2499	5.2026	0.79762	-1.3157	1.3566	0
10	4	a	-0.044649	0.35166	0.3963	0.00073234	0.0095417	0.0088093	2.1197	4.7585	-2.6388	0.80074	-2.4138	2.5063	1
10	4	a	-0.013605	0.35821	0.37181	0.0024641	0.0092237	0.0067596	3.4526	-6.3402	-2.8876	0.79855	5.7227	2.3466	0
10	4	a	-0.067143	0.28109	0.34823	-0.00071496	0.0043303	0.0050452	2.1197	-4.0192	-1.8994	0.78199	-0.8992	-3.1373	0
10	4	a	0.018254	0.31608	0.29782	0.0025629	0.0096515	0.0070886	3.8869	6.938	-3.0511	0.79565	4.4032	0.38706	1
10	4	a	-0.06551	0.23288	0.29839	0.0026945	0.0080348	0.0053403	0.39101	-3.4605	3.0695	0.79014	2.3884	4.9775	0
10	4	a	0.04712	0.3093	0.26218	-0.0028039	0.0046889	0.0074927	0.69749	1.3262	0.62867	0.79071	-2.1649	-1.6016	1
10	4	a	0.049206	0.29567	0.24646	-0.0048322	0.0042845	0.0091167	-4.0558	-1.7052	-5.7609	0.78157	-3.2878	-2.5929	1
10	4	a	0.0019048	0.27853	0.27662	-0.00035288	0.0058065	0.0061594	-0.35976	2.142	2.5017	0.78874	-4.2725	2.0827	1
10	4	a	0.16762	0.38512	0.21751	0.0025927	0.0074272	0.0048345	2.9099	3.9848	1.0749	0.79722	1.5379	5.7282	1
10	4	a	0.039751	0.31399	0.27424	0.0015246	0.0089681	0.0074436	-5.0539	-1.0723	-6.1262	0.80345	4.102	-0.27345	1
10	4	a	-0.14032	0.26374	0.40406	0.0015408	0.0085075	0.0069667	-0.59298	-0.0043624	-0.59734	0.7822	2.3297	3.1564	0
10	4	a	0.070794	0.44667	0.37587	0.0018391	0.010395	0.008556	-4.6801	2.1967	-6.8768	0.80653	-1.3388	-0.81808	1
10	4	a	-0.063923	0.29796	0.36188	0.00085507	0.0066186	0.0057635	-4.5767	-0.84244	-5.4191	0.80593	0.78317	1.1584	0
10	4	a	-0.06712	0.25045	0.31757	-0.0042667	0.005111	0.0093776	-3.2175	-0.21746	3.4349	0.7999	-1.4671	-4.2387	1
10	4	a	0.07585	0.37937	0.30351	0.0019259	0.0066669	0.004741	2.7076	3.3963	-0.68867	0.78995	-0.80763	0.9248	0
10	4	a	0.109	0.33186	0.22286	-0.0025306	0.0063889	0.0089196	-1.0104	-3.8087	-4.8191	0.79321	-5.4732	1.6945	1
10	4	a	-0.02517	0.32431	0.34948	-0.00052026	0.0067608	0.007281	-0.083126	0.9497	-1.0328	0.80479	2.7676	1.4057	0
10	4	a	-0.01449	0.18265	0.19714	0.0019484	0.0083005	0.006352	-0.42569	-1.1561	-1.5818	0.79984	0.98196	4.8551	1
10	4	a	-0.00049887	0.31172	0.31222	-0.00013568	0.0066502	0.0067859	5.6395	-5.9549	-0.31539	0.80635	-0.53101	1.4668	1
10	4	a	0.07585	0.37252	0.29667	0.00036671	0.009082	0.0087153	-1.0937	-0.74393	-1.8377	0.81527	-1.3071	0.92551	1
10	4	a	-0.068662	0.24324	0.3119	0.00052079	0.0076095	0.0070887	0.53604	1.1223	0.58622	0.79579	-1.789	4.0804	0
10	4	a	0.028141	0.32542	0.29728	-0.0024013	0.0054233	0.0078246	0.45489	-1.3586	0.90368	0.79201	-5.2865	-2.5473	1
10	4	a	0.068186	0.38789	0.31971	0.001619	0.0092365	0.0076175	3.3615	-4.4368	1.0753	0.81371	-0.10827	-0.76049	0
10	4	a	-0.07068	0.2922	0.36288	-0.00060252	0.0071265	0.007729	3.7231	-5.6355	1.9124	0.803	0.88583	-0.54742	1
10	4	a	0.17288	0.35964	0.18676	-0.0023307	0.0054511	0.0077818	-0.29373	-1.9647	-2.2585	0.7853	-4.2108	0.96196	1
10	4	a	0.01458	0.21805	0.20347	-0.0022369	0.0053496	0.0075865	0.046105	4.6819	4.6358	0.80713	5.6679	3.9012	1
10	4	a	0.032063	0.37272	0.34066	-0.0044182	0.0050375	0.0094557	0.20017	-1.5435	-1.3433	0.79016	-3.2814	1.3516	1
10	4	a	0.054694	0.36136	0.30667	0.001421	0.0082345	0.0068135	3.6482	-5.8511	-2.2028	0.78508	3.1517	3.2828	1
10	4	a	0.01093	0.33181	0.32088	-0.0005105	0.0069577	0.0074682	2.9791	-7.5468	-4.5677	0.79571	-1.557	-0.55042	0
10	4	a	-0.0007483	0.25828	0.25902	0.00080535	0.0055146	0.0047093	5.6326	-6.338	-0.70546	0.78988	-0.52471	1.7171	0
10	4	a	0.19683	0.40168	0.20485	0.00051691	0.0059121	0.0053952	0.68051	1.9495	1.269	0.79894	-1.4408	0.044821	1
10	4	a	0.16018	0.34224	0.18206	-0.00089478	0.0061161	0.0070109	-0.23693	1.4627	1.6996	0.79713	-2.2797	1.6096	1
10	4	a	-0.10299	0.18168	0.28467	-0.0050339	0.0047817	0.0098155	0.94486	1.0509	-0.10603	0.79834	-1.5138	0.36003	0
10	4	a	-0.13902	0.17184	0.31086	0.0010334	0.0075178	0.0064843	1.1302	4.4752	-3.345	0.79924	0.51516	-5.9464	1
10	4	a	0.042404	0.35175	0.30934	0.001988	0.0081811	0.0061931	-3.3031	-1.1643	-4.4674	0.81191	0.61655	-0.2299	1
10	4	a	0.075057	0.44447	0.36941	0.0014564	0.0079371	0.0064807	0.30831	0.33577	-0.027464	0.7914	3.0046	-3.1871	1
10	4	a	-0.036531	0.24032	0.27685	0.0016209	0.0075083	0.0058874	-2.975	-0.9007	-3.8757	0.8016	-1.0579	2.2794	1
10	4	a	-0.14789	0.23791	0.3858	-0.00062129	0.0049027	0.005524	3.2219	7.8606	-4.6387	0.80538	1.2292	-3.233	0
10	4	a	-0.14433	0.29084	0.43517	-0.00056043	0.0054872	0.0060476	-1.2632	-0.49286	1.7561	0.78055	1.6245	4.3107	0
10	4	a	0.1385	0.30499	0.16649	-0.0038789	0.0049337	0.0088126	0.50482	4.1156	3.6108	0.79392	3.5113	1.4408	1
10	4	a	-0.028299	0.27104	0.29934	-0.0019083	0.006648	0.0085563	5.4495	6.1482	0.69873	0.81302	2.4166	-4.2244	1
10	4	a	0.02805	0.31948	0.29143	0.0036424	0.0082017	0.0045593	-0.43121	1.5174	1.9486	0.78637	3.0996	-3.1372	0
10	4	a	-0.18002	0.18052	0.36054	-0.0011823	0.0060273	0.0072096	-0.71553	1.8043	-2.5198	0.78779	2.8836	0.69914	0
10	4	a	-0.045102	0.29068	0.33578	-0.00080232	0.0059312	0.0067335	-3.6691	-0.92111	-4.5902	0.80649	-0.099857	-2.4561	0
10	4	a	-0.026009	0.31295	0.33896	0.0026642	0.0092062	0.006542	-1.627	-2.4856	4.1126	0.80586	0.57443	-2.792	0
10	4	a	-0.087982	0.33891	0.42689	0.0025755	0.0082673	0.0056918	0.090167	0.30227	0.21211	0.80092	2.6716	4.0991	0
10	4	a	0.016032	0.39002	0.37399	0.0020104	0.0075097	0.0054993	1.4502	-3.2148	-1.7646	0.80231	5.0694	-1.9745	0
10	4	a	0.0080499	0.28234	0.27429	-0.0019884	0.0050465	0.007035	2.2238	2.6617	0.43786	0.80871	4.6343	2.3325	1
10	4	a	-0.066757	0.31891	0.38567	-0.0011812	0.0063817	0.0075629	2.435	-2.978	0.543	0.80738	2.1724	-4.4695	0
10	4	a	-0.0043764	0.3195	0.32388	-0.0020921	0.0042599	0.006352	-1.1773	-0.61803	-1.7954	0.79536	-1.2135	-2.2055	1
10	4	a	-0.16757	0.16927	0.33685	0.0007587	0.0067722	0.0060135	-0.11783	0.58585	-0.70368	0.79436	-2.4158	0.64936	0
10	4	a	-0.031224	0.1805	0.21172	-0.0011971	0.0069448	0.0081418	-2.0884	-3.4926	-5.581	0.81819	-0.2497	1.6137	1
10	4	a	-0.0054875	0.24215	0.24764	0.002933	0.0089718	0.0060388	1.0581	1.328	-0.26987	0.80603	0.97749	-0.96669	0
10	4	a	-0.13383	0.29129	0.42512	0.00043365	0.0063383	0.0059046	-0.71375	1.5583	-2.272	0.80528	0.56863	1.2537	0
10	4	a	0.035125	0.26896	0.23383	-0.00058624	0.0074684	0.0080546	-0.48283	-0.8099	-1.2927	0.80494	0.86781	-1.8309	1
10	4	a	0.096848	0.36605	0.26921	0.0017169	0.0073257	0.0056088	0.83857	1.0334	0.19484	0.79792	1.0615	-3.2894	1
10	4	a	-0.036735	0.29166	0.32839	0.0008758	0.0088854	0.0080096	4.2554	5.2865	-1.0311	0.80221	-3.113	-1.7992	1
10	4	a	0.15084	0.3759	0.22506	0.00081759	0.0091716	0.0083541	-4.7618	0.50119	-5.263	0.81735	1.0686	2.8293	1
10	4	a	0.0081179	0.23383	0.22571	0.00047202	0.0073138	0.0068418	2.3258	-4.3489	-2.0231	0.80152	-0.79213	-2.8675	1
10	4	a	-0.0024036	0.2885	0.29091	0.00419	0.0093009	0.0051108	-1.6731	-2.8872	-4.5603	0.80005	2.5295	2.2397	1
10	4	a	0.0014966	0.26181	0.26032	-0.0026101	0.006726	0.0093361	-3.299	2.9513	-6.2502	0.79769	-1.6881	-5.8113	1
10	4	a	-0.013492	0.26247	0.27596	3.3248e-05	0.0072952	0.007262	2.6092	-3.1105	-0.50128	0.81386	3.3559	3.4276	0
10	4	a	-0.15295	0.20519	0.35814	-0.00088874	0.0085362	0.0094249	2.7741	-3.1661	0.39205	0.78674	4.5341	-3.2155	0
10	4	a	-0.075374	0.30612	0.3815	-0.00038541	0.0087436	0.009129	-3.4493	-0.9848	4.4341	0.80057	1.443	-3.629	0
10	4	a	0.012472	0.27603	0.26356	0.00083214	0.005635	0.0048029	-2.1392	1.1425	3.2817	0.81136	1.3316	-2.7353	0
10	4	a	0.019138	0.37236	0.35322	-0.0039702	0.0058463	0.0098164	4.0767	5.2021	1.1254	0.80564	4.0006	-1.1945	1
10	4	a	0.068481	0.35601	0.28753	-0.00065523	0.0060379	0.0066932	1.2655	-3.3035	2.038	0.7823	-1.5434	2.7096	1
10	4	a	0.00072562	0.21313	0.2124	0.0039798	0.0090353	0.0050555	4.1421	7.9926	-3.8505	0.8088	0.073143	-0.60499	1
10	4	a	-0.02898	0.30381	0.33279	-0.001425	0.0063282	0.0077532	-4.9102	-2.2417	-7.1519	0.79321	2.3695	4.1089	1
10	4	a	-0.08805	0.24376	0.33181	-0.00267	0.0074304	0.0101	1.1434	5.6756	4.5322	0.81864	-0.081986	-2.5918	0
10	4	a	0.062698	0.32694	0.26424	-0.0030449	0.0057716	0.0088165	2.6744	5.554	-2.8796	0.79401	-5.7544	0.49249	1
10	4	a	-0.041723	0.36154	0.40327	-0.0023421	0.0053172	0.0076593	-5.1578	0.75886	5.9167	0.78999	2.9639	-2.724	0
10	4	a	-0.050703	0.26937	0.32007	0.00068518	0.0058528	0.0051676	0.4891	-2.4745	1.9854	0.80655	1.7481	-1.7737	0
10	4	a	-0.035782	0.29492	0.3307	-1.6466e-06	0.0051765	0.0051781	-2.8611	1.1648	-4.026	0.79626	2.0176	0.75523	0
10	4	a	-0.082494	0.19494	0.27744	0.00097916	0.007486	0.0065068	-5.4953	-2.0662	7.5615	0.79733	3.8461	-3.2344	0
10	4	a	-0.11853	0.22512	0.34365	-0.0017603	0.0080617	0.009822	-1.7541	2.2632	-4.0174	0.80254	-2.0185	3.2912	0
10	4	a	0.048118	0.32703	0.27891	-0.0036051	0.0064192	0.010024	-3.325	1.8452	5.1702	0.81738	1.1456	2.1713	1
10	4	a	-0.024308	0.33744	0.36175	0.00032949	0.0063667	0.0060373	-2.3513	0.12049	2.4718	0.81433	-1.1189	-4.0833	1
10	4	a	-0.067551	0.27764	0.34519	-0.00039081	0.005267	0.0056578	3.5421	4.7933	-1.2512	0.7905	1.622	1.8559	0
10	4	a	0.01195	0.21834	0.20639	0.0059898	0.010397	0.004407	-4.6601	-1.4078	-6.0679	0.81092	-1.6018	-0.28041	1
10	4	a	0.13995	0.33574	0.19578	-0.0023185	0.0046666	0.0069851	0.86672	2.0561	-1.1893	0.78422	0.61206	-4.8794	1
10	4	a	-0.0021088	0.25406	0.25617	-0.0022466	0.0055219	0.0077685	-4.0263	-0.58153	-4.6079	0.78401	3.5936	2.4514	1
10	4	a	0.034512	0.23383	0.19932	0.0020069	0.007872	0.0058651	4.1394	6.3439	-2.2045	0.7972	0.99305	1.2729	1
10	4	a	0.086236	0.41687	0.33063	0.0013975	0.0073188	0.0059214	-0.71481	-2.8165	3.5313	0.79234	4.1964	1.4638	1
10	4	a	-0.17764	0.21304	0.39068	0.0040117	0.0085019	0.0044902	3.2756	-3.451	-0.17546	0.81591	5.4322	-3.3854	0
10	4	a	0.051905	0.31533	0.26342	0.0026601	0.0077317	0.0050716	-0.0032533	4.6595	-4.6627	0.80603	4.1573	-3.8166	0
10	4	a	-0.054104	0.28444	0.33855	-0.0026263	0.0067813	0.0094075	1.9083	-3.9031	-1.9948	0.80864	0.75719	-1.8411	1
10	4	a	0.023311	0.33107	0.30776	0.0003555	0.0050194	0.0046639	0.34956	1.1331	0.78355	0.80559	2.0962	2.4886	1
10	4	a	0.024512	0.41973	0.39522	-0.00081747	0.0048295	0.005647	-0.40706	1.8996	-2.3066	0.79306	3.3471	-0.26992	1
10	4	a	-0.0071202	0.40671	0.41383	-0.0014827	0.0058102	0.0072928	-4.1898	-0.74194	4.9317	0.78954	2.1703	-3.487	1
10	4	a	-0.063039	0.2283	0.29134	-0.0017945	0.0076236	0.0094181	0.088043	3.0372	2.9491	0.80182	-0.28217	0.47524	0
10	4	a	0.010771	0.2941	0.28333	0.0048943	0.0098702	0.0049759	3.1747	5.7613	2.5866	0.78166	2.6178	-3.5363	0
10	4	a	-0.10848	0.20644	0.31492	0.00041689	0.0074272	0.0070103	2.301	6.0585	-3.7575	0.80887	-0.97287	0.83703	0
10	4	a	0.11188	0.30247	0.19059	-0.0011428	0.0057115	0.0068543	-4.2764	1.5937	5.8702	0.81763	-5.0458	-3.7653	1
10	4	a	0.017664	0.3198	0.30213	0.0023337	0.0089051	0.0065714	5.1833	-6.485	1.3017	0.80269	3.861	-3.5086	0
10	4	a	-0.015193	0.27546	0.29066	-0.00049757	0.0062595	0.006757	-2.9889	-1.4187	-4.4077	0.80041	-4.6966	2.4257	1
10	4	a	0.10061	0.44213	0.34152	-0.00013069	0.0071355	0.0072662	1.5202	-2.8404	-1.3202	0.80133	-1.4588	-0.41239	1
10	4	a	-0.002517	0.34077	0.34329	0.00074354	0.0085448	0.0078012	2.8885	3.0009	-0.11247	0.78759	1.4968	1.6472	0
10	4	a	0.016485	0.32605	0.30957	-0.0015487	0.0065934	0.0081421	6.5612	7.7253	-1.164	0.81652	1.4144	0.054478	0
10	4	a	-0.047302	0.20608	0.25338	-5.1749e-05	0.0079337	0.0079854	-5.2681	1.2663	6.5344	0.80249	-1.3276	2.9393	0
10	4	a	-0.087143	0.29991	0.38705	-0.0018512	0.0083442	0.010195	3.0103	-4.1764	1.166	0.81563	-2.3149	3.1674	0
10	4	a	-0.052086	0.28912	0.3412	-0.0034447	0.0065871	0.010032	1.1561	2.7839	-1.6278	0.79477	1.2935	-0.87772	1
10	4	a	-0.0036735	0.28796	0.29163	-0.0022037	0.0061314	0.0083351	0.92605	1.4698	0.54373	0.80478	1.1472	-0.070959	1
10	4	a	-0.034921	0.20587	0.24079	-0.00083444	0.0064572	0.0072916	4.112	5.1046	-0.99262	0.80076	4.0788	1.5498	1
10	4	a	-0.061202	0.32093	0.38213	0.00074916	0.0078255	0.0070764	1.7382	-1.918	0.17976	0.80471	3.9893	0.81601	0
10	4	a	-0.097347	0.35358	0.45093	0.0021382	0.0071085	0.0049704	0.72095	4.9109	4.1899	0.79532	-1.7059	-2.6742	0
10	4	a	-0.21229	0.20274	0.41503	-0.00073977	0.0065412	0.007281	0.89838	0.90901	-0.010623	0.8093	-0.31782	2.92	0
10	4	a	-0.00678	0.36932	0.3761	0.0004886	0.0092339	0.0087453	-0.24365	0.45548	-0.69914	0.78384	-3.7415	-1.2896	0
10	4	a	-0.058866	0.27875	0.33762	-0.0015547	0.0064885	0.0080432	-1.3604	2.0608	-3.4213	0.79279	2.9328	-0.91185	0
10	4	a	-0.10746	0.24902	0.35649	-0.0013712	0.0071468	0.008518	1.8796	5.417	3.5375	0.79906	2.0408	1.4088	0
10	4	a	0.098005	0.37864	0.28063	0.00085667	0.0051211	0.0042644	-2.3863	-3.4719	-5.8582	0.79594	0.45998	0.81783	1
10	4	a	0.10494	0.33061	0.22567	0.0045329	0.010325	0.0057924	1.5293	-3.0454	1.5161	0.80596	-0.81141	3.3338	1
10	4	a	-0.022812	0.29376	0.31658	-0.0014076	0.0053609	0.0067685	0.0042344	4.7178	4.7136	0.80142	0.93176	1.6361	1
10	4	a	-0.12331	0.27138	0.39469	-0.0002406	0.006035	0.0062756	-1.794	1.5252	3.3192	0.78954	-2.2173	-0.048003	0
10	4	a	-0.013991	0.26383	0.27782	-0.001761	0.0057455	0.0075065	0.64139	3.1315	-2.4901	0.79868	1.1728	-0.85552	1
10	4	a	-0.05941	0.22256	0.28197	-0.00053517	0.0060343	0.0065695	2.3765	-5.3047	2.9282	0.80544	1.586	5.77	1
10	4	a	0.14796	0.36467	0.21671	-0.00021127	0.0048263	0.0050376	3.4327	5.4348	-2.0021	0.79677	-3.347	-0.60111	1
10	4	a	-0.067823	0.22481	0.29263	-0.0015881	0.0070239	0.0086121	-0.2088	-0.53988	0.74868	0.79558	3.6963	0.32647	1
10	4	a	0.092744	0.44429	0.35154	0.0029176	0.0084099	0.0054923	2.2503	-5.42	-3.1697	0.80064	-1.0115	-0.11756	0
10	4	a	0.06966	0.24964	0.17998	-0.0020492	0.0058077	0.0078569	0.062344	-4.1121	4.0498	0.80158	4.1295	-0.2979	1
10	4	a	0.14846	0.36383	0.21537	-0.0031283	0.0058743	0.0090026	-0.48778	2.0167	2.5045	0.79008	-3.8572	1.1193	1
10	4	a	-0.074694	0.29215	0.36685	-0.0020553	0.0084319	0.010487	3.1409	6.2887	-3.1478	0.80003	3.6847	1.0636	1
10	4	a	0.056848	0.33338	0.27653	0.0037311	0.0092629	0.0055318	-2.1394	0.31325	-2.4526	0.79175	-0.60797	1.5705	1
10	4	a	-0.1839	0.22995	0.41385	-0.0011218	0.004711	0.0058328	1.6846	3.687	2.0024	0.78684	-1.224	2.3422	0
10	4	a	-0.062857	0.33027	0.39313	0.0011896	0.0073408	0.0061512	0.15092	-4.0974	-3.9465	0.8028	2.3667	0.11372	0
10	4	a	0.014785	0.35048	0.33569	-0.0027539	0.0074815	0.010235	-0.40651	-4.9803	5.3868	0.79227	-1.622	-1.1093	1
10	4	a	0.14537	0.42247	0.2771	0.00092961	0.0058781	0.0049485	1.3624	2.5936	-1.2311	0.80437	3.7934	-4.3173	1
10	4	a	0.044603	0.2712	0.2266	-0.0013896	0.0073274	0.008717	-4.0554	-2.4955	-6.5509	0.78692	-3.6669	2.4628	1
10	4	a	0.131	0.4071	0.2761	-0.0016834	0.0066806	0.008364	2.4147	-3.0338	-0.61913	0.8077	3.7074	1.4348	1
10	4	a	-0.017256	0.25662	0.27388	0.0016464	0.0080184	0.006372	-0.95206	-0.11881	1.0709	0.81606	0.12768	-3.2566	0
10	4	a	0.15778	0.38714	0.22937	0.0023514	0.0074468	0.0050955	-0.387	-1.5166	-1.9036	0.79368	5.7731	-0.41954	1
10	4	a	-0.10741	0.2015	0.30891	0.00037716	0.0060983	0.0057211	0.47331	-3.4359	-2.9626	0.79998	-4.9818	2.2026	0
10	4	a	-0.023379	0.36653	0.38991	-0.00077078	0.0063186	0.0070894	-0.87778	-0.5497	-1.4275	0.80733	-0.97278	2.8045	0
10	4	a	-0.23524	0.17984	0.41508	-0.0015855	0.0064279	0.0080133	-1.8276	2.4601	4.2877	0.79768	-1.9327	-3.441	0
10	4	a	0.12737	0.3519	0.22454	-0.00032199	0.0050269	0.0053489	-1.949	-0.15352	-2.1025	0.79907	5.6093	4.244	1
10	4	a	-0.042812	0.21841	0.26122	0.0024751	0.0099401	0.007465	0.25648	2.4149	-2.1585	0.79931	-0.99925	0.18972	0
10	4	a	0.11068	0.37524	0.26456	0.0015873	0.0080378	0.0064505	5.7036	-7.7365	-2.0329	0.81019	-1.868	-2.9485	1
10	4	a	-4.5351e-05	0.27433	0.27438	0.00033443	0.0067137	0.0063793	2.5095	3.2847	-0.7752	0.79886	1.7431	-5.0968	1
10	4	a	0.059909	0.36794	0.30803	-0.0007906	0.0056328	0.0064234	1.7312	7.6459	-5.9147	0.7933	-4.2397	-1.4558	1
10	4	a	-0.076644	0.24921	0.32585	-0.0028216	0.0062353	0.0090569	-1.0776	2.1627	-3.2402	0.79875	1.5814	-5.7728	1
10	4	a	0.038322	0.33016	0.29184	-0.0028651	0.0068765	0.0097416	-2.9021	-0.66032	-3.5624	0.80297	4.2696	1.7272	1
10	4	a	-0.0096145	0.32227	0.33188	-0.0021469	0.0063634	0.0085102	3.8488	6.0135	-2.1647	0.80817	-3.0707	-0.25839	1
10	4	a	-0.037188	0.30356	0.34075	-0.0020404	0.0044188	0.0064592	0.27653	4.649	4.3724	0.79014	4.1257	1.1305	1
10	4	a	0.10272	0.29912	0.19639	-0.0020236	0.0049867	0.0070103	0.57801	1.1907	-0.61273	0.79478	1.6683	-2.9538	1
10	4	a	0.031088	0.33188	0.30079	-0.0013587	0.0072476	0.0086063	2.2526	4.1694	1.9168	0.81254	-3.0282	3.8234	0
10	4	a	0.047415	0.34227	0.29485	-1.4136e-05	0.0059083	0.0059224	-1.7741	2.896	4.6701	0.81137	0.8981	0.19225	1
10	4	a	0.083288	0.37029	0.28701	-0.00063401	0.0080598	0.0086938	3.4565	-5.0513	-1.5948	0.79379	3.6057	2.1485	1
10	4	a	-0.14048	0.18642	0.32689	-0.0017633	0.0060232	0.0077865	1.5978	2.3472	0.74941	0.78891	-0.44079	4.87	0
10	4	a	-0.014376	0.29685	0.31122	-0.00027209	0.0056043	0.0058764	-0.76774	1.1156	1.8834	0.80925	1.0289	-4.4321	1
10	4	a	-0.054218	0.27259	0.3268	0.00071861	0.0066603	0.0059417	3.2205	3.275	0.054456	0.803	0.44466	-1.5357	0
10	4	a	0.034512	0.2649	0.23039	-0.0029268	0.0044919	0.0074187	-2.5482	-2.9758	-5.524	0.78995	0.88131	2.9372	1
10	4	a	-0.021723	0.25773	0.27946	-0.0037788	0.0044429	0.0082216	-1.3949	-0.54026	-1.9351	0.79177	-1.4317	-4.9389	1
10	4	a	-0.10644	0.22435	0.33079	-0.0011063	0.0074637	0.0085701	-3.813	-3.6344	7.4473	0.79959	3.5256	0.28324	0
10	4	a	0.16367	0.43692	0.27324	0.0014288	0.0095197	0.0080909	-4.6692	2.4409	-7.1102	0.79274	-0.90915	-4.5696	1
10	4	a	-0.013061	0.28327	0.29633	0.0030347	0.0076654	0.0046308	1.1816	1.6257	0.44411	0.81097	-3.0063	-3.0255	0
10	4	a	-0.093243	0.25955	0.35279	-0.0015617	0.0050917	0.0066535	-0.09021	0.98443	-1.0746	0.79035	1.9388	5.1995	0
10	4	a	-0.06263	0.21862	0.28125	0.00022291	0.009922	0.0096991	0.30416	-2.0024	-1.6982	0.80394	4.4769	-0.048468	1
10	4	a	0.091043	0.36152	0.27048	-0.0014148	0.0050308	0.0064456	2.3737	-4.3076	1.9339	0.81044	-0.25237	-1.6888	1
10	4	a	-0.014308	0.27229	0.2866	-0.00086394	0.0064834	0.0073473	-3.0371	0.38203	-3.4192	0.81958	2.1965	2.2202	0
10	4	a	0.15791	0.4283	0.27039	0.0027195	0.0075503	0.0048308	5.6105	-6.8256	1.2151	0.81565	0.13241	1.6769	1
10	4	a	0.092472	0.339	0.24653	-0.0019627	0.0053003	0.007263	1.7771	-3.5439	1.7668	0.80892	1.0161	2.7816	1
10	4	a	-0.055624	0.31583	0.37145	0.00090242	0.0054509	0.0045485	-1.711	2.7701	4.4812	0.80576	-0.56177	-0.61161	0
10	4	a	0.073696	0.32027	0.24658	0.0010586	0.0085308	0.0074723	1.357	7.2952	-5.9382	0.79829	4.3848	-0.24046	1
10	4	a	0.12853	0.31315	0.18463	0.00074662	0.0060235	0.0052769	-1.753	0.48732	-2.2403	0.79959	1.5795	1.6762	1
10	4	a	0.17971	0.34327	0.16356	-0.0015646	0.0055836	0.0071482	3.5469	6.7224	3.1755	0.80995	3.1163	-1.8442	1
10	4	a	-0.12807	0.30689	0.43497	0.00033487	0.0077084	0.0073735	3.2154	4.5947	-1.3792	0.80675	-0.68592	-0.82678	0
10	4	a	-0.11361	0.26218	0.37578	0.0026127	0.0074919	0.0048792	1.5775	-3.5056	-1.9281	0.78945	4.2786	-2.2177	0
10	4	a	0.096621	0.36739	0.27077	0.0020947	0.0085444	0.0064498	-1.0722	-2.0377	-3.1099	0.80481	-2.2088	-3.3736	1
10	4	a	-0.10961	0.32043	0.43005	-0.0048821	0.0049293	0.0098114	-4.1816	-0.20445	4.386	0.80004	-1.7961	-1.5126	0
10	4	a	-0.051315	0.37821	0.42952	0.0017407	0.0077491	0.0060084	0.019434	-7.6621	-7.6426	0.79148	1.2588	-3.7185	0
10	4	a	0.098118	0.43862	0.3405	-0.0035282	0.0052012	0.0087294	6.1809	7.0219	-0.841	0.81235	2.3732	1.8199	1
10	4	a	0.010726	0.25791	0.24719	0.0024866	0.0095568	0.0070703	-1.8421	0.45341	2.2955	0.79276	-3.005	-2.0619	1
10	4	a	0.10762	0.40825	0.30063	-0.0018989	0.0066928	0.0085917	-0.018782	0.28438	0.30316	0.81358	0.12799	-5.3937	1
10	4	a	0.0006576	0.27109	0.27043	0.00012553	0.0057667	0.0056412	-1.0907	-0.73613	1.8268	0.80102	-4.71	-1.3598	1
10	4	a	0.001542	0.33091	0.32937	-0.00064556	0.0071944	0.0078399	-0.099913	0.31321	-0.41313	0.80051	-1.5105	-1.3226	1
10	4	a	0.077211	0.31249	0.23528	0.0040563	0.0082672	0.0042109	1.0691	4.5039	3.4347	0.7951	-0.34537	4.5995	1
10	4	a	0.15138	0.3798	0.22841	0.0004224	0.0071665	0.0067441	-3.965	0.26034	4.2253	0.79745	2.6105	-2.5142	1
10	4	a	-0.18995	0.1722	0.36215	-0.00069224	0.0061445	0.0068367	1.4194	-2.6178	1.1984	0.78922	-1.8786	1.6519	0
10	4	a	0.12349	0.37596	0.25247	0.0031641	0.0076725	0.0045084	-1.4928	-0.0037017	-1.4965	0.80887	-2.0509	-2.1257	0
10	4	a	0.0060544	0.31141	0.30535	0.00059812	0.0064878	0.0058897	-0.043836	-4.6509	-4.6947	0.80037	3.2816	4.0499	1
10	4	a	-0.017438	0.2568	0.27424	0.0030596	0.0091639	0.0061043	-0.68349	-1.2631	1.9465	0.79807	-3.6806	0.15554	0
10	4	a	-0.0031066	0.27599	0.27909	-8.9973e-05	0.0067337	0.0068236	-2.2914	0.54899	2.8403	0.79382	0.12745	3.7533	0
10	4	a	-0.063084	0.26621	0.3293	-0.0012025	0.0070384	0.0082408	1.7178	4.3386	2.6208	0.8074	3.7344	0.76328	0
10	4	a	-0.0011565	0.34592	0.34707	-3.0386e-05	0.0082368	0.0082672	-3.2778	0.38053	-3.6584	0.79295	4.5333	1.7646	1
10	4	a	-0.0097279	0.23562	0.24535	-0.0016909	0.00621	0.0079009	0.051521	-3.857	-3.8055	0.79275	-0.66869	-2.98	1
10	4	a	-0.099365	0.26653	0.3659	-0.0026081	0.0048589	0.007467	4.4513	-4.4992	-0.047847	0.79537	4.0734	1.3957	0
10	4	a	0.0035828	0.36465	0.36107	0.00098207	0.0074391	0.006457	-3.3782	-2.226	-5.6043	0.80228	5.2642	0.78373	1
10	4	a	-0.0078912	0.29179	0.29968	0.00044618	0.0062236	0.0057774	-1.8104	2.6243	-4.4347	0.78743	1.2444	1.9416	1
10	4	a	0.0012472	0.2312	0.22995	0.0019041	0.0088736	0.0069695	1.1103	-3.4153	-2.3051	0.80171	-0.51064	4.1971	1
10	4	a	-6.8027e-05	0.30696	0.30703	0.0037925	0.0095896	0.0057971	-1.5182	-0.52287	2.0411	0.79333	3.0038	4.8164	0
10	4	a	-0.0093424	0.24782	0.25717	0.0015921	0.0063535	0.0047614	-0.41816	-0.27574	-0.6939	0.80459	-0.19312	1.1588	1
10	4	a	-0.054127	0.29662	0.35075	-0.0014887	0.0063089	0.0077975	-1.862	-0.61586	-2.4778	0.80171	-4.7416	-2.534	1
10	4	a	0.20102	0.37644	0.17542	-0.0012476	0.0052494	0.0064971	5.392	-5.4136	0.021661	0.79833	0.99668	-2.9271	1
10	4	a	0.05322	0.27163	0.21841	0.0022177	0.0078131	0.0055953	2.5124	5.0264	-2.514	0.78104	5.03	0.097736	0
10	4	a	0.087846	0.35374	0.2659	-0.0017802	0.0047197	0.0064999	-3.5109	2.0673	-5.5782	0.80066	0.51419	-3.2439	1
10	4	a	0.028844	0.30197	0.27313	0.00013689	0.0053007	0.0051639	0.2226	-3.6282	3.4055	0.79044	2.3386	-1.8609	0
10	4	a	-0.11692	0.31063	0.42755	-0.0014091	0.0043769	0.005786	-3.3448	1.2305	-4.5753	0.80063	3.7499	0.90348	0
10	4	a	0.07873	0.37814	0.29941	-0.00045144	0.009224	0.0096754	-6.1152	0.23864	-6.3538	0.79663	-0.05974	1.5657	1
10	4	a	0.10914	0.34224	0.23311	-0.0033504	0.0052852	0.0086356	4.5967	5.1207	0.52403	0.81139	3.5899	-4.6208	1
10	4	a	-0.0073016	0.34057	0.34787	0.0019749	0.0089564	0.0069816	-1.3462	-5.3675	-6.7137	0.80864	-0.63273	1.7296	0
10	4	a	0.026599	0.34279	0.31619	-0.0021387	0.0052967	0.0074354	-3.2852	4.6085	7.8937	0.80521	0.19135	-1.6783	1
10	4	a	0.085306	0.36562	0.28032	0.0021521	0.0069112	0.0047591	-0.87384	2.4158	3.2896	0.80045	1.6574	5.8186	1
10	4	a	0.041655	0.36032	0.31866	8.2205e-05	0.0056282	0.005546	-5.9311	-1.3807	7.3119	0.79806	1.5237	-0.71523	1
10	4	a	-0.2271	0.1873	0.4144	0.0025777	0.0098572	0.0072795	1.8772	-4.9139	3.0368	0.79977	4.2709	-3.7254	0
10	4	a	-0.0090476	0.25014	0.25918	-5.4018e-05	0.0071462	0.0072002	-0.76307	-0.0037638	0.76684	0.79809	-2.7765	3.0605	1
10	4	a	-0.058413	0.22503	0.28345	-0.0026606	0.0050155	0.007676	1.9337	4.5317	2.5981	0.79172	-5.2391	0.04721	0
10	4	a	-0.043084	0.32222	0.36531	-0.00017925	0.0051152	0.0052944	-0.2898	0.41253	-0.70232	0.80279	-2.3297	4.7218	0
10	4	a	-0.005805	0.27454	0.28034	-0.001018	0.004821	0.005839	3.6012	-4.1518	-0.55059	0.80652	0.98986	-0.97649	1
10	4	a	0.00061224	0.26912	0.2685	0.00053974	0.0056053	0.0050656	1.151	-2.2012	-1.0501	0.80498	1.6744	2.9023	1
10	4	a	-0.10143	0.21717	0.31859	-0.0021602	0.00723	0.0093901	0.62249	-3.0197	2.3972	0.78776	2.2905	-3.7477	1
10	4	a	0.091247	0.2744	0.18315	0.0025302	0.010162	0.0076321	0.71068	-1.9639	-1.2533	0.79021	-2.0232	-2.0582	1
10	4	a	0.013061	0.27077	0.25771	0.0022518	0.006773	0.0045213	0.84008	1.0175	0.17744	0.80197	-4.6909	5.2003	0
10	4	a	0.099365	0.40247	0.30311	0.00088261	0.0061128	0.0052302	4.3948	-5.9297	1.5349	0.8035	-3.1575	3.9149	0
10	4	a	0.02415	0.25478	0.23063	0.0037895	0.0088043	0.0050148	2.695	3.1112	0.41622	0.80407	0.70233	2.4357	0
10	4	a	0.085533	0.27592	0.19039	0.0045424	0.0098464	0.005304	-3.9159	-1.2359	-5.1518	0.80414	0.07479	1.0846	1
10	4	a	0.19331	0.39673	0.20342	0.001971	0.0076285	0.0056575	-0.8579	-1.3943	2.2522	0.80099	3.1926	0.88611	1
10	4	a	-0.11821	0.22549	0.3437	0.00118	0.0080514	0.0068715	2.5294	-3.3529	-0.82357	0.81314	2.6476	-0.049101	1
10	4	a	0.18261	0.37533	0.19272	0.0018759	0.007228	0.0053521	1.755	1.9273	-0.17234	0.80952	-0.94079	0.60076	1
10	4	a	-0.02644	0.24302	0.26946	-1.828e-06	0.0071501	0.007152	-4.5473	1.5825	6.1298	0.80654	1.6671	1.4365	0
10	4	a	0.13181	0.38442	0.25261	0.00075609	0.0074341	0.006678	0.51055	4.8502	4.3397	0.7956	-1.2556	-3.4688	1
10	4	a	0.041134	0.38764	0.34651	-0.0001945	0.0071786	0.0073731	2.0073	-2.4234	0.41608	0.79783	-4.6517	1.2897	0
10	4	a	0.04585	0.39465	0.3488	0.0014745	0.010419	0.0089446	5.1813	-5.7965	0.61518	0.78812	0.75917	2.6222	1
10	4	a	-0.0098413	0.2366	0.24644	0.0025009	0.0069878	0.0044869	3.4711	-7.8223	-4.3512	0.81024	0.30707	0.77574	0
10	4	a	-0.05322	0.24027	0.29349	-0.0011797	0.006004	0.0071838	-3.3961	-3.0911	-6.4872	0.80526	4.0396	-4.5369	0
10	4	a	0.034853	0.36932	0.33447	-0.0030776	0.0059634	0.009041	1.6793	2.2075	0.52821	0.79732	0.68536	3.4972	0
11	4	a	0.11202	0.35719	0.24517	-0.00036389	0.0057647	0.0061286	-0.20077	-2.4297	-2.6305	0.80468	-1.5066	-1.4771	1
11	4	a	-0.16646	0.202	0.36846	0.004008	0.0087958	0.0047879	0.91113	-3.6033	-2.6921	0.78396	0.30171	3.7603	0
11	4	a	0.0023129	0.38057	0.37825	0.0019398	0.0079434	0.0060036	3.9842	-4.2369	-0.25272	0.81316	5.9185	-0.20339	0
11	4	a	0.11324	0.41431	0.30107	-0.0020343	0.0049729	0.0070072	5.6775	7.6452	1.9676	0.81895	2.5643	-3.2369	1
11	4	a	0.0037868	0.33154	0.32776	-0.0017736	0.0055273	0.0073008	0.14698	-2.7741	2.6271	0.81653	-0.24136	-2.9416	1
11	4	a	0.023764	0.31889	0.29512	-0.00058686	0.0086269	0.0092138	1.0738	-3.4913	-2.4175	0.80282	2.5174	-0.87682	0
11	4	a	0.094444	0.30184	0.20739	-0.0027838	0.005488	0.0082717	-3.6761	0.064737	-3.7408	0.81492	-1.1186	2.1451	1
11	4	a	0.092449	0.36141	0.26896	-0.00077706	0.0061251	0.0069021	1.2227	-2.9545	1.7318	0.78906	1.6706	-2.5747	1
11	4	a	-0.099274	0.26077	0.36005	-0.0013443	0.0046581	0.0060024	3.4823	-4.1926	0.71033	0.80998	-1.0114	3.007	0
11	4	a	-0.0061451	0.27961	0.28576	5.4576e-06	0.0062227	0.0062173	-1.512	1.7146	-3.2267	0.80991	-1.9661	1.8326	0
11	4	a	0.074422	0.2954	0.22098	-0.0015607	0.0084872	0.010048	1.2438	4.5168	-3.2729	0.79754	3.8792	1.1589	1
11	4	a	-0.17399	0.20608	0.38007	0.0012632	0.0067071	0.0054438	1.8839	5.7497	3.8657	0.79687	-3.3378	-0.060703	0
11	4	a	0.078141	0.36052	0.28238	-0.0048287	0.0052519	0.010081	5.3176	-6.5733	-1.2557	0.80953	3.8372	4.6557	1
11	4	a	-0.060068	0.25002	0.31009	-0.0014196	0.0058098	0.0072294	0.36448	-3.6425	3.278	0.78432	2.5566	2.2888	0
11	4	a	0.017755	0.33347	0.31571	0.0046271	0.0090134	0.0043863	-1.9025	0.37637	-2.2789	0.79829	0.74875	-4.0444	0
11	4	a	-0.22379	0.21766	0.44145	0.00093464	0.0080591	0.0071245	-2.6343	-1.5147	-4.1489	0.80132	1.2915	0.99006	0
11	4	a	0.087664	0.31122	0.22356	-0.00035036	0.0064328	0.0067832	6.4245	7.9531	1.5286	0.81388	0.50879	-1.2195	1
11	4	a	-0.13029	0.32229	0.45259	0.0019176	0.0094792	0.0075615	-2.6769	0.3738	3.0507	0.80994	0.79549	0.40148	0
11	4	a	-0.017982	0.33472	0.3527	0.000558	0.0071226	0.0065646	-6.5203	0.70603	-7.2263	0.80799	-1.5482	2.7995	1
11	4	a	0.071179	0.36875	0.29757	0.00061869	0.0058538	0.0052351	-3.0793	0.66534	3.7446	0.78684	-1.8469	-4.787	1
11	4	a	-0.038798	0.34644	0.38524	-0.0014245	0.0063024	0.0077269	-0.9364	-2.1404	3.0767	0.79723	-4.754	4.5935	0
11	4	a	0.098549	0.42181	0.32327	0.00031021	0.005787	0.0054768	1.1487	2.9295	-1.7807	0.78847	-2.1183	2.4293	1
11	4	a	-0.040181	0.17435	0.21454	-0.0015569	0.005831	0.0073879	0.027883	3.6746	-3.6467	0.80422	-4.0893	-2.24	1
11	4	a	0.09966	0.31361	0.21395	-0.00060961	0.0051674	0.005777	0.88814	5.2561	-4.3679	0.79822	-1.0594	-1.3432	1
11	4	a	-0.051587	0.40109	0.45268	-0.001015	0.0045149	0.0055299	-0.96191	3.2982	-4.2601	0.7906	-3.5046	1.5733	0
11	4	a	0.25497	0.41544	0.16048	0.00025474	0.0072881	0.0070334	-5.7696	-0.0035896	5.7732	0.80239	2.5462	-0.71598	1
11	4	a	-0.005805	0.35592	0.36172	-0.00038649	0.0069959	0.0073824	2.678	3.4137	0.7357	0.81083	1.1812	-3.739	1
11	4	a	0.14202	0.31406	0.17204	-0.0012252	0.0049209	0.0061461	2.9243	4.3743	1.45	0.79105	2.9582	-3.8512	1
11	4	a	-0.055624	0.22857	0.2842	0.0028261	0.0073708	0.0045447	-7.2748	-0.48695	-7.7618	0.80278	2.9235	3.1728	0
11	4	a	-0.14551	0.26937	0.41488	-0.0039326	0.005522	0.0094546	1.3002	5.0244	3.7242	0.81604	0.15853	3.1842	0
11	4	a	0.21009	0.36971	0.15961	-0.0037246	0.0046934	0.008418	3.1225	-4.8404	1.7179	0.79493	-0.3967	-0.84171	1
11	4	a	-0.062993	0.31181	0.37481	-0.00069479	0.0051118	0.0058065	-6.0727	-0.55955	6.6322	0.79264	-1.151	3.2483	0
11	4	a	0.078912	0.39975	0.32084	0.0013449	0.0074041	0.0060592	-3.7285	-1.3381	-5.0666	0.79616	1.7865	-1.0456	1
11	4	a	0.032925	0.43669	0.40376	-0.0017372	0.0052797	0.0070169	-2.6964	4.1608	6.8572	0.80185	-2.5677	2.3482	1
11	4	a	0.0070068	0.24624	0.23923	-0.0013307	0.0046777	0.0060084	1.9286	6.7852	4.8566	0.81216	4.1017	-3.7534	1
11	4	a	0.057166	0.34923	0.29206	-0.003036	0.0070424	0.010078	3.3005	6.2014	-2.9008	0.79925	1.5086	4.4628	1
11	4	a	0.11175	0.41134	0.29959	0.0013464	0.0074859	0.0061395	-1.6357	-4.7004	-6.3361	0.8082	0.37958	0.48454	1
11	4	a	0.089297	0.3717	0.2824	0.0028774	0.0086488	0.0057715	-2.0975	0.78687	2.8844	0.80623	-0.52464	4.6876	1
11	4	a	-0.0080499	0.30526	0.31331	-0.00041884	0.0078269	0.0082457	-0.29159	0.048391	0.33998	0.78517	-5.3477	-0.070666	1
11	4	a	0.18816	0.37261	0.18444	0.0023521	0.0081168	0.0057647	0.58094	2.7369	-2.156	0.81999	-3.2295	-3.4666	1
11	4	a	0.11413	0.28381	0.16968	-0.00036091	0.0061699	0.0065308	0.5616	-1.4155	0.85394	0.78671	5.1284	-3.9131	1
11	4	a	-0.031247	0.26626	0.29751	-1.8708e-05	0.0050262	0.005045	-0.14935	-2.0851	-2.2344	0.79856	-2.0476	-2.0903	0
11	4	a	-0.070045	0.17816	0.24821	-0.0028546	0.0071115	0.0099661	-1.0861	-2.5095	3.5956	0.80315	-1.9539	-3.9252	0
11	4	a	0.17503	0.3639	0.18887	0.0043092	0.009577	0.0052678	-5.1091	0.70142	-5.8106	0.79813	-1.6629	2.0696	1
11	4	a	0.11943	0.37517	0.25574	0.0024015	0.0072258	0.0048243	5.8223	-6.2053	-0.38301	0.81587	-4.8866	0.71376	0
11	4	a	0.020862	0.32381	0.30295	-0.00073425	0.0087491	0.0094833	-1.1421	-0.66211	1.8042	0.81116	0.65784	4.9601	0
11	4	a	-0.054104	0.26834	0.32245	0.0033542	0.0095682	0.0062141	-4.5112	-1.816	-6.3272	0.80398	0.90968	-3.4834	0
11	4	a	0.24059	0.41703	0.17644	-0.00013878	0.0071943	0.0073331	-2.7498	-2.6792	-5.429	0.80725	-2.3812	-0.75914	1
11	4	a	-0.025193	0.26764	0.29283	-0.0029787	0.0051564	0.0081351	1.2377	-3.8694	-2.6317	0.81652	2.8779	-3.8299	0
11	4	a	0.075805	0.321	0.24519	-0.0049522	0.0044588	0.009411	-3.33	0.34042	-3.6704	0.81321	-3.3489	-5.5907	1
11	4	a	0.034059	0.31116	0.2771	-0.0033585	0.0048032	0.0081617	2.93	-5.0376	2.1076	0.80013	1.0116	0.85297	1
11	4	a	-0.14957	0.25197	0.40154	-0.00064933	0.0053601	0.0060095	-3.8931	-0.51451	4.4076	0.80651	2.1379	-2.5988	0
11	4	a	0.034694	0.31018	0.27549	0.0027567	0.0088786	0.0061219	2.7887	3.2347	0.44604	0.79825	0.75185	5.0929	0
11	4	a	-0.0039002	0.27372	0.27762	0.00045458	0.0073993	0.0069448	1.1507	-1.9868	0.8361	0.79049	0.68416	-1.4069	0
11	4	a	-0.059388	0.22406	0.28345	-0.0011606	0.0059404	0.007101	2.4186	5.3622	2.9436	0.79508	2.8595	1.2372	0
11	4	a	0.091497	0.39939	0.30789	0.00026471	0.0070086	0.0067439	-4.5469	1.1621	5.709	0.81941	4.3559	-3.0829	1
11	4	a	-0.0013832	0.24578	0.24717	0.0035995	0.008186	0.0045864	-2.0242	-2.4852	-4.5094	0.79176	-1.9859	-1.2938	1
11	4	a	0.00161	0.33317	0.33156	0.00073627	0.0092526	0.0085163	0.1092	-2.634	2.5248	0.81692	-4.4601	4.154	0
11	4	a	-0.10696	0.20438	0.31134	0.0012211	0.007846	0.0066249	2.7694	-3.0759	0.30647	0.81263	2.3628	3.1995	0
11	4	a	-0.1249	0.26692	0.39181	0.004042	0.0092032	0.0051613	-2.3354	-0.40968	2.7451	0.81378	0.49299	-1.7434	0
11	4	a	-0.017664	0.30642	0.32408	-0.0048942	0.0046708	0.009565	1.4608	5.4411	3.9803	0.79705	-3.2574	-2.6606	1
11	4	a	-0.046644	0.25605	0.3027	0.00072788	0.0059548	0.0052269	-1.4853	-1.612	3.0973	0.79618	-4.7153	0.72739	0
11	4	a	0.013197	0.27279	0.25959	0.0020286	0.0081064	0.0060779	1.8642	6.9854	5.1212	0.79498	3.4329	-2.4417	1
11	4	a	0.10637	0.3788	0.27243	0.00076332	0.0075738	0.0068105	0.64433	-0.83764	0.1933	0.80111	0.73135	2.2298	1
11	4	a	-0.2107	0.22565	0.43635	-0.0015285	0.0046193	0.0061478	1.924	3.2431	1.3191	0.8158	0.18173	0.55766	0
11	4	a	-0.090975	0.24689	0.33787	-0.0036458	0.00525	0.0088958	2.1095	-3.1875	1.078	0.80861	4.9725	4.2173	0
11	4	a	0.12054	0.40494	0.2844	0.002843	0.0075107	0.0046677	-0.36501	2.4781	2.8431	0.79984	-4.966	-2.4565	1
11	4	a	0.034172	0.32383	0.28966	0.0015669	0.0073619	0.0057951	0.88594	-3.3479	-2.4619	0.79204	1.5636	-1.3832	0
11	4	a	-0.046485	0.24188	0.28837	-0.0022989	0.0054957	0.0077946	0.89683	-1.3802	0.48338	0.79456	0.28202	2.1216	0
11	4	a	-0.036689	0.26943	0.30612	-0.0010713	0.0079243	0.0089956	-3.2266	0.13525	-3.3619	0.7925	-0.084588	-1.1413	0
11	4	a	0.16921	0.4261	0.25689	-5.1104e-05	0.0065654	0.0066165	-3.3465	2.7175	-6.064	0.78543	3.6187	1.7233	1
11	4	a	0.044989	0.24571	0.20073	0.00037489	0.0066386	0.0062637	-0.4637	-3.1117	-3.5754	0.80076	-0.87255	-0.66093	1
11	4	a	0.024512	0.19667	0.17215	0.00018143	0.0057827	0.0056013	-5.2945	-0.73323	6.0277	0.79534	-1.3219	-1.1165	1
11	4	a	0.10138	0.3973	0.29592	0.00090706	0.0079584	0.0070513	0.13332	2.0029	1.8696	0.7974	-0.063063	3.5288	1
11	4	a	-0.12288	0.26528	0.38816	0.00098067	0.0062328	0.0052521	1.9343	6.9049	-4.9706	0.81327	-2.5832	-1.6728	0
11	4	a	-0.12345	0.2078	0.33125	0.00012368	0.0064922	0.0063685	-0.0046509	-1.4494	-1.454	0.7972	2.4578	-5.6634	0
11	4	a	-0.054082	0.29603	0.35011	-0.0012855	0.0055863	0.0068718	-2.1376	-1.5932	-3.7308	0.80748	2.0301	-3.6534	1
11	4	a	0.036213	0.32812	0.2919	0.0014026	0.0059658	0.0045631	-1.5148	0.11152	1.6263	0.80482	1.815	-1.713	1
11	4	a	0.042245	0.34991	0.30766	0.0014336	0.0067485	0.0053149	2.2997	-4.8108	2.5111	0.80931	-1.5191	1.5892	0
11	4	a	-0.063016	0.28596	0.34898	-8.4939e-05	0.0064964	0.0065813	-0.51052	-1.4562	-1.9667	0.78493	-4.303	0.14109	0
11	4	a	-0.086939	0.2507	0.33764	0.00040696	0.0071594	0.0067525	0.55866	-3.3096	-2.7509	0.80646	0.35787	1.8904	0
11	4	a	-0.19599	0.18782	0.38381	-0.0016135	0.0075177	0.0091312	-2.6548	1.0069	-3.6617	0.81043	0.01737	-0.67756	0
11	4	a	-0.037415	0.26032	0.29773	-0.0011295	0.004825	0.0059545	4.0035	-4.0994	-0.095876	0.80173	-3.6587	3.1905	0
11	4	a	-0.11283	0.18442	0.29726	-0.001848	0.0055969	0.0074448	-2.5509	1.9189	-4.4698	0.80602	-1.5544	1.6436	0
11	4	a	-0.0061224	0.28703	0.29315	0.0021529	0.0089792	0.0068263	1.1511	-3.0321	1.8809	0.80643	-3.0057	1.8992	0
11	4	a	0.024898	0.32989	0.30499	0.00015055	0.0061329	0.0059824	3.3839	4.0345	0.65058	0.8125	0.52387	-0.36462	1
11	4	a	0.1105	0.30517	0.19467	-0.0036682	0.0048459	0.0085141	-2.6322	-1.8635	4.4957	0.80476	2.318	1.3553	1
11	4	a	-0.10934	0.34317	0.45252	0.00035696	0.0079806	0.0076236	-4.3796	-3.5184	7.898	0.79235	5.516	2.4498	0
11	4	a	-0.015488	0.26469	0.28018	-0.0013968	0.0047276	0.0061243	-2.0954	-2.784	4.8795	0.79592	-5.5512	2.0723	1
11	4	a	0.023288	0.19964	0.17635	0.00036186	0.0066544	0.0062926	-2.2082	-1.7043	-3.9125	0.78354	3.4987	-0.80698	1
11	4	a	0.076848	0.36503	0.28819	-0.00026467	0.0077688	0.0080335	-2.9037	1.0047	3.9083	0.80444	0.80837	-0.83309	1
11	4	a	-0.023107	0.38424	0.40735	0.0007541	0.0077144	0.0069603	-2.2554	4.1596	6.415	0.78529	-2.152	2.3046	0
11	4	a	0.055964	0.29476	0.2388	-0.0010002	0.0045507	0.0055509	4.5598	-6.2243	-1.6646	0.8029	-4.239	-1.2444	1
11	4	a	0.1124	0.40764	0.29524	-0.0028427	0.0055841	0.0084268	-0.65871	-1.1962	-1.855	0.78709	-3.4987	0.63367	1
11	4	a	0.052608	0.33583	0.28322	-9.4436e-05	0.005692	0.0057864	-1.8529	0.31412	2.167	0.79424	0.95627	-0.023643	1
11	4	a	0.023878	0.31698	0.29311	-0.0010241	0.0081283	0.0091524	0.52908	-2.298	-1.7689	0.7937	-0.39228	-0.20939	1
11	4	a	0.014921	0.3144	0.29948	0.0025994	0.0071495	0.0045501	-2.8981	1.5816	4.4797	0.80478	2.2098	2.7551	1
11	4	a	-0.032585	0.38009	0.41268	0.0047744	0.0097471	0.0049727	0.26232	0.74745	0.48513	0.79004	-3.2016	0.90739	0
11	4	a	0.0047619	0.31608	0.31132	-0.00099041	0.0053633	0.0063538	1.5388	1.7549	0.21612	0.80514	0.48331	4.6665	1
11	4	a	0.056893	0.29166	0.23476	0.0024618	0.0083265	0.0058647	1.5162	-4.0093	-2.4931	0.79082	0.057636	1.8356	1
11	4	a	-0.036712	0.32732	0.36404	-0.0012924	0.0053653	0.0066577	-4.8754	-0.28867	5.1641	0.8	0.0058815	1.8103	0
11	4	a	-0.14952	0.17059	0.32011	0.00079835	0.0063192	0.0055209	-0.27306	0.99953	1.2726	0.79919	-2.2667	-1.79	0
11	4	a	-0.069841	0.30839	0.37823	0.00042793	0.007703	0.0072751	0.44363	-2.4086	-1.965	0.81252	-2.4695	1.8554	0
11	4	a	0.049388	0.39449	0.3451	0.0006049	0.0063633	0.0057584	-1.7083	0.67059	2.3789	0.79614	2.0979	1.8188	0
11	4	a	-0.004127	0.34202	0.34615	0.0024829	0.0067066	0.0042238	-2.2245	-1.1524	-3.3769	0.78984	-3.3175	-5.3515	0
11	4	a	0.14054	0.32127	0.18073	9.2379e-05	0.0063263	0.0062339	0.39567	4.1417	-3.746	0.78961	1.3295	2.2024	1
11	4	a	-0.10993	0.26576	0.37569	-0.00054496	0.0068212	0.0073661	2.015	2.59	-0.57507	0.80606	1.3474	-3.1392	0
11	4	a	-0.045714	0.34619	0.3919	0.00074586	0.0055845	0.0048386	-0.19682	1.0167	-1.2135	0.80726	2.6042	-5.8575	0
11	4	a	0.058889	0.2717	0.21281	-0.0017105	0.0047658	0.0064764	-4.0484	-0.49021	4.5386	0.79212	5.6258	1.5862	1
11	4	a	0.098821	0.37814	0.27932	0.001048	0.007717	0.006669	-7.1346	0.066473	-7.201	0.81018	0.58356	0.77868	1
11	4	a	-0.11168	0.3254	0.43707	0.0045659	0.0099112	0.0053453	0.036838	3.9504	3.9136	0.80323	3.5656	0.85864	0
11	4	a	0.1724	0.3807	0.2083	0.0026922	0.0086448	0.0059527	2.3962	-2.9668	0.57063	0.81689	2.3505	-2.9555	1
11	4	a	0.026553	0.34565	0.31909	-0.00040281	0.0066939	0.0070967	1.3536	6.0164	-4.6628	0.80383	-5.4873	-0.76558	0
11	4	a	-0.095329	0.22957	0.3249	-0.00088626	0.0057629	0.0066491	0.30862	3.5291	3.2205	0.80592	2.6849	1.1803	0
11	4	a	-0.072585	0.29408	0.36667	0.0018771	0.007363	0.0054858	0.96775	-4.6335	3.6657	0.80343	-3.2024	-2.6381	0
11	4	a	-0.075714	0.34388	0.41959	0.0016434	0.006032	0.0043886	-2.4235	-2.2632	4.6867	0.79346	-0.20063	0.56823	0
11	4	a	0.0028798	0.25204	0.24916	0.0038734	0.010102	0.006229	5.0109	-5.071	0.060077	0.7929	-2.9639	-3.4125	1
11	4	a	-0.054172	0.24249	0.29667	-0.00057038	0.005511	0.0060814	-0.34323	-4.3179	4.6611	0.78899	-3.1284	-1.8806	0
11	4	a	0.07381	0.35961	0.2858	-0.0024792	0.0057217	0.0082009	-1.8667	3.0406	4.9073	0.78404	-3.4965	-0.11912	1
11	4	a	0.14585	0.42567	0.27982	-0.0048243	0.0042242	0.0090485	1.7909	-4.6458	2.8549	0.8149	1.0685	-0.7573	1
11	4	a	-0.0072109	0.25662	0.26383	0.0036257	0.0086067	0.004981	5.0374	-6.8838	1.8464	0.80584	-4.9051	-2.9674	0
11	4	a	0.09483	0.44612	0.35129	0.00069144	0.0058691	0.0051777	-5.1335	-0.34069	-5.4742	0.80327	5.0337	-2.3015	1
11	4	a	-0.084807	0.26522	0.35002	-0.0015445	0.0059224	0.0074669	0.42183	4.4636	4.0417	0.80518	2.5839	-5.5305	1
11	4	a	0.12084	0.4493	0.32846	-0.00040563	0.008478	0.0088836	-0.31406	-2.2196	-2.5336	0.79171	1.3759	0.25695	1
11	4	a	0.0065533	0.36447	0.35791	-0.00052427	0.0076106	0.0081349	5.7254	-6.1146	0.38916	0.79443	-4.4404	-4.5399	0
11	4	a	0.078571	0.26757	0.189	0.00087387	0.0078735	0.0069996	2.1507	-2.2657	0.11496	0.79024	-3.325	1.0513	1
11	4	a	-0.070091	0.28356	0.35365	0.00302	0.0086332	0.0056133	3.5763	3.6641	0.08779	0.79578	-1.0832	5.686	0
11	4	a	-0.19025	0.2266	0.41685	0.0036326	0.0090644	0.0054318	-5.6037	0.194	-5.7977	0.79162	-4.2332	0.41474	0
11	4	a	0.14163	0.38141	0.23977	0.0011532	0.010038	0.0088851	2.1786	-3.0452	0.86655	0.80322	5.6179	2.9241	1
11	4	a	-0.1241	0.21451	0.33862	-0.001502	0.0076508	0.0091529	4.6846	-4.9637	0.27909	0.81142	3.5169	-0.67325	0
11	4	a	-0.022744	0.29649	0.31923	-0.0043816	0.0055937	0.0099753	-0.066635	-0.0099721	-0.076607	0.78403	-1.4805	2.5008	1
11	4	a	0.12653	0.34966	0.22313	-0.0044877	0.0056601	0.010148	1.0869	4.0797	-2.9929	0.81804	2.3322	3.2653	1
11	4	a	0.058413	0.36535	0.30694	0.0019273	0.0089055	0.0069782	-0.37361	-1.5514	-1.925	0.79934	-4.5093	4.9579	0
11	4	a	-0.005805	0.29252	0.29832	-0.0027305	0.0053343	0.0080648	5.6015	-6.5594	0.95796	0.80988	-1.1154	-0.2354	0
11	4	a	0.19404	0.39367	0.19964	-0.0028369	0.0077167	0.010554	-2.7075	-2.6252	5.3327	0.80583	-0.60281	4.3135	1
11	4	a	0.00040816	0.2654	0.26499	0.0012641	0.0055371	0.004273	1.6128	2.0696	-0.45685	0.79217	2.6749	-0.82262	1
11	4	a	-0.088503	0.2563	0.34481	-0.0011921	0.0059894	0.0071815	6.8613	-7.9609	-1.0996	0.81219	2.8257	-5.675	0
11	4	a	2.2676e-05	0.42338	0.42336	0.0018551	0.0060584	0.0042033	-1.0416	-3.6791	-4.7207	0.79938	2.9938	-0.25444	1
11	4	a	-0.073243	0.18442	0.25766	-0.00097036	0.0066094	0.0075798	2.38	2.7469	0.3669	0.81155	-3.0188	0.87896	0
11	4	a	-0.016417	0.24068	0.2571	0.0013165	0.0072973	0.0059808	2.1108	-5.1931	-3.0823	0.80179	-2.2837	1.4742	0
11	4	a	-0.11118	0.23776	0.34893	-0.0026137	0.0053167	0.0079305	3.348	5.3	-1.952	0.79404	-1.093	5.6045	0
11	4	a	0.21361	0.39274	0.17914	0.0031718	0.0081807	0.0050089	-4.3004	-0.51295	4.8133	0.78714	0.077604	-2.0844	1
11	4	a	0.069138	0.2773	0.20816	-0.001265	0.0054508	0.0067158	2.3092	2.8001	0.49089	0.79494	-3.0137	0.12993	1
11	4	a	-0.096032	0.29676	0.39279	-0.0040561	0.0048664	0.0089225	0.78388	-2.3094	-1.5255	0.79848	4.1745	-0.58599	0
11	4	a	0.03839	0.2488	0.21041	0.00038968	0.0057833	0.0053936	0.55612	-1.0858	-0.52969	0.80672	-5.2211	1.3482	1
11	4	a	-0.017392	0.26937	0.28676	0.00028027	0.0057345	0.0054542	-6.3215	1.0288	7.3504	0.80223	-2.369	-1.0847	0
11	4	a	-0.069637	0.3341	0.40374	0.0020135	0.0079537	0.0059402	-0.33723	-0.61368	0.95091	0.81692	-2.2682	2.9933	0
11	4	a	0.19306	0.37474	0.18168	-0.00013173	0.0074977	0.0076294	-2.1389	-3.1958	5.3347	0.79795	0.87869	2.8126	1
11	4	a	0.0422	0.2854	0.2432	-0.0014762	0.0047576	0.0062338	0.69433	-1.2641	-0.56976	0.80369	3.9002	-2.0275	1
11	4	a	0.012404	0.24787	0.23546	0.00061493	0.0063535	0.0057386	-1.0158	-0.76791	-1.7837	0.7969	-0.34404	-2.6128	0
11	4	a	0.16435	0.432	0.26764	-1.7594e-05	0.0078536	0.0078712	0.10521	-0.16819	-0.062979	0.79477	-0.88059	2.1414	1
11	4	a	-0.070317	0.33222	0.40254	8.6008e-05	0.0069339	0.0068479	-2.1369	2.2628	4.3997	0.80073	-1.2845	-0.071921	0
11	4	a	0.10583	0.40238	0.29655	0.0016964	0.0089391	0.0072428	1.2205	-2.8696	1.6491	0.79458	0.11083	-0.4483	1
11	4	a	0.12515	0.41281	0.28766	0.00036714	0.0067693	0.0064022	-3.2008	1.1839	-4.3848	0.79109	-2.3495	3.6664	1
11	4	a	0.056213	0.35127	0.29506	-0.0010439	0.0056632	0.0067071	1.2791	-1.7466	0.46747	0.78804	-3.8902	-1.1333	1
11	4	a	-0.0011338	0.30549	0.30662	-0.00028412	0.0050067	0.0052908	0.035627	-2.0186	1.983	0.80278	1.6187	3.4471	0
11	4	a	0.030748	0.29336	0.26261	0.0042551	0.0097723	0.0055173	-5.4033	-0.86279	6.2661	0.80425	-5.3751	-4.288	0
11	4	a	-0.16703	0.19782	0.36485	-0.0027997	0.0068215	0.0096212	-1.0312	-3.9786	-5.0098	0.79104	1.3891	-2.2263	0
11	4	a	0.14946	0.3134	0.16395	-0.0011206	0.0071283	0.0082489	-2.0974	2.2322	4.3296	0.81303	-0.46269	2.263	1
11	4	a	-0.12166	0.21206	0.33372	-0.0017544	0.007076	0.0088304	-2.1684	2.5747	4.7431	0.7973	-2.2099	-0.28249	0
11	4	a	-0.0007483	0.28744	0.28819	0.00055602	0.0075987	0.0070427	2.3812	4.5971	2.216	0.79522	2.644	-1.3131	0
11	4	a	0.218	0.39789	0.17989	-0.00025732	0.0064168	0.0066742	-0.019756	-2.5466	2.5664	0.79932	-2.9586	3.8388	1
11	4	a	-0.0030159	0.36018	0.3632	-0.0011788	0.0055432	0.0067221	-1.3466	1.0204	-2.3671	0.7895	-0.11846	-0.18343	0
11	4	a	0.038118	0.25796	0.21984	0.0034689	0.0085965	0.0051276	-5.0393	-0.83249	-5.8718	0.79255	0.62987	1.3012	1
11	4	a	-0.073878	0.20465	0.27853	0.0010446	0.0060289	0.0049843	-1.6319	2.1731	3.8049	0.79935	-5.5254	4.9722	0
11	4	a	-0.05576	0.28853	0.34429	0.0002205	0.010339	0.010119	3.0125	4.3562	-1.3437	0.78864	3.9995	-0.56132	0
11	4	a	0.019569	0.27728	0.25771	0.00092126	0.008509	0.0075877	6.3668	7.9133	1.5465	0.79875	-0.61875	-1.8159	1
11	4	a	0.0098639	0.28671	0.27685	-0.0014934	0.0056235	0.0071168	-0.7914	-1.8411	2.6325	0.79239	-3.1551	0.32735	0
11	4	a	0.082177	0.39676	0.31458	-0.0027622	0.0042249	0.0069871	-0.87475	2.4466	-3.3214	0.78428	1.6068	1.5939	1
11	4	a	-0.069456	0.23723	0.30669	0.00034435	0.0070189	0.0066746	2.2997	4.3191	2.0194	0.79773	-0.20578	2.1099	0
11	4	a	0.15043	0.39512	0.24469	-0.0012725	0.0055648	0.0068373	-6.1542	0.034551	6.1887	0.79877	3.77	2.6019	1
11	4	a	-0.027959	0.22104	0.249	-0.0019903	0.0051398	0.0071301	-2.2036	-0.39525	2.5989	0.79769	-3.6475	-3.009	1
11	4	a	0.023016	0.31347	0.29045	-0.00055711	0.0055007	0.0060578	-0.14424	-2.5189	2.6632	0.80246	4.8866	1.3819	0
11	4	a	0.0039229	0.26789	0.26397	-0.00036443	0.0052596	0.005624	1.3589	-3.5924	2.2335	0.79811	-0.56224	-0.98371	0
11	4	a	-0.012857	0.27673	0.28959	-0.00037778	0.0079074	0.0082852	-2.5457	-1.1208	-3.6665	0.79079	1.5292	-0.30228	0
11	4	a	0.16574	0.35138	0.18565	0.0011233	0.0061657	0.0050424	-3.7297	-1.339	5.0687	0.79009	-4.0078	-0.64819	1
11	4	a	0.12494	0.44766	0.32272	-0.0011177	0.0056018	0.0067195	0.098123	1.8781	-1.78	0.79139	-3.0064	0.072643	1
11	4	a	0.081156	0.37122	0.29007	-0.00027802	0.0075802	0.0078582	-2.4773	1.029	3.5064	0.80123	2.0585	4.2911	1
11	4	a	-0.065147	0.23839	0.30354	0.0022802	0.0074515	0.0051713	-2.5773	-2.6944	5.2717	0.80904	-2.8431	-0.97343	0
11	4	a	0.068844	0.30259	0.23374	0.00015245	0.0074503	0.0072978	4.9165	6.9306	-2.0141	0.80579	-0.25037	5.2301	1
11	4	a	0.00070295	0.27057	0.26986	1.7012e-05	0.0067637	0.0067467	5.0942	-5.2182	0.12398	0.80271	0.90136	3.7453	1
11	4	a	-0.011701	0.28998	0.30168	0.00015099	0.0065926	0.0064416	-1.6541	-2.0698	3.7239	0.81627	-1.8778	1.6009	0
11	4	a	-0.20134	0.17855	0.37989	-0.0014626	0.007165	0.0086276	4.1607	-5.5274	-1.3667	0.79965	-0.1686	-1.52	0
11	4	a	-0.0026304	0.288	0.29063	6.3531e-05	0.0072102	0.0071467	-5.7546	2.1078	-7.8624	0.81193	-0.96095	-1.3202	0
11	4	a	0.17839	0.40492	0.22653	-0.0038949	0.0059642	0.0098591	0.63196	2.4934	1.8614	0.80862	-1.2454	1.7972	1
11	4	a	-0.062222	0.22717	0.28939	0.00077973	0.0061396	0.0053598	-0.086154	0.27633	0.36248	0.80746	0.91105	0.40479	0
11	4	a	0.090748	0.37757	0.28683	-0.0011918	0.0072598	0.0084516	-0.9987	-0.74974	1.7484	0.79722	-3.9917	-0.42933	1
11	4	a	0.10025	0.38206	0.28181	-0.00016353	0.0059697	0.0061332	-1.0431	-1.2897	2.3328	0.79313	1.2711	0.41001	1
11	4	a	0.099819	0.2922	0.19238	-0.00088227	0.005324	0.0062063	3.7205	3.8762	0.15571	0.80603	0.22433	2.154	1
11	4	a	-0.041429	0.26882	0.31025	-0.0042408	0.0061093	0.01035	-4.4108	-0.11416	-4.525	0.7905	2.9816	-2.3105	1
11	4	a	0.029297	0.35093	0.32163	-0.0023213	0.0057589	0.0080801	-3.7275	2.5871	-6.3146	0.79029	0.22242	0.81071	1
11	4	a	-0.12621	0.23823	0.36444	-0.0027168	0.0052117	0.0079285	4.1009	5.696	1.5951	0.79543	-1.7666	-1.9002	0
11	4	a	-0.028934	0.25249	0.28143	-0.0043068	0.0047737	0.0090806	1.8196	3.0238	1.2043	0.80235	-0.14185	-2.2958	1
11	4	a	0.10603	0.32683	0.22079	0.001025	0.0083816	0.0073566	0.53149	-1.2643	-0.73277	0.81179	0.86976	2.5895	1
11	4	a	0.1166	0.32506	0.20846	0.0027686	0.0092852	0.0065167	-1.0556	-0.76694	-1.8225	0.80186	-3.056	-3.1983	1
11	4	a	-0.05576	0.3871	0.44286	-0.0025618	0.0059544	0.0085162	1.1692	-1.226	-0.056734	0.80044	-1.3079	-1.9451	0
11	4	a	-0.0022676	0.30637	0.30864	0.00076024	0.0074737	0.0067135	-3.0819	-1.62	-4.7019	0.79776	0.14277	-1.7521	0
11	4	a	-0.015238	0.27306	0.2883	-0.00016842	0.0094445	0.0096129	3.0071	4.3618	1.3546	0.80396	-1.4231	0.89962	0
11	4	a	-0.15542	0.28764	0.44306	0.0028331	0.0079969	0.0051637	2.2397	-5.781	3.5413	0.81215	-2.3849	-4.5669	0
11	4	a	-0.077347	0.21186	0.28921	-0.00062142	0.0064356	0.007057	2.2507	3.3304	1.0797	0.79861	3.7025	3.853	0
11	4	a	-0.07941	0.16336	0.24277	0.0017121	0.0071101	0.005398	-0.4465	1.2312	1.6777	0.79974	0.94607	1.3259	0
11	4	a	0.05619	0.31766	0.26147	-0.001686	0.0064828	0.0081687	-1.6766	0.33687	-2.0135	0.79701	0.13629	0.10542	1
11	4	a	-0.099705	0.21909	0.3188	-0.0019172	0.0048755	0.0067927	-0.16493	2.2644	2.4293	0.80709	-3.0018	3.5834	0
11	4	a	-0.035556	0.28356	0.31912	-0.0013841	0.0072702	0.0086543	-1.118	-3.0416	4.1596	0.81008	-1.0752	1.7226	0
11	4	a	0.0088435	0.32247	0.31363	-0.00062247	0.0046083	0.0052308	2.3769	-3.6624	1.2856	0.80592	0.99267	-5.7332	1
11	4	a	-0.0061678	0.34159	0.34776	-0.00083261	0.0044359	0.0052685	-1.5548	-0.4841	-2.0389	0.80571	2.2274	1.4225	0
11	4	a	-0.042449	0.26673	0.30918	-0.0015347	0.0047763	0.006311	0.10112	-4.7817	-4.6805	0.81253	3.81	-0.43537	0
11	4	a	0.17399	0.40503	0.23104	0.0019132	0.0091998	0.0072866	-6.1722	-1.3166	7.4888	0.79916	-3.3947	2.1225	1
11	4	a	0.13154	0.37188	0.24034	0.0018578	0.0074466	0.0055888	1.4124	1.784	-0.37161	0.80288	1.0403	-1.9864	1
11	4	a	-0.046417	0.24705	0.29347	0.0014443	0.0066833	0.005239	-0.3103	1.0429	-1.3532	0.79898	-1.1878	1.0606	0
11	4	a	0.066054	0.40345	0.33739	-7.6637e-05	0.0077947	0.0078713	1.7544	5.2044	3.45	0.79959	2.5437	0.29034	1
11	4	a	-0.072585	0.22628	0.29887	0.0018626	0.0066865	0.0048239	2.9239	5.5885	-2.6646	0.79344	-0.32137	1.3851	0
11	4	a	-0.028753	0.29438	0.32313	0.0037612	0.0079632	0.004202	-0.54178	1.5914	2.1332	0.80814	0.1062	-0.11396	0
11	4	a	0.097891	0.3354	0.23751	-0.0016246	0.0044716	0.0060962	-1.6481	-0.12506	1.7732	0.81098	1.4824	1.3998	1
11	4	a	-0.020431	0.40023	0.42066	0.00077919	0.0054857	0.0047065	-4.6963	1.6453	6.3416	0.79398	2.9514	-0.5366	0
11	4	a	0.097166	0.37515	0.27798	0.0013993	0.0081862	0.0067869	2.4995	4.3475	1.8479	0.79579	1.5107	-3.314	1
11	4	a	0.011429	0.39553	0.3841	0.0026295	0.0088239	0.0061944	3.9772	4.7652	-0.78799	0.80502	-4.9509	1.0856	0
11	4	a	-0.099478	0.21236	0.31184	-0.00096001	0.0048265	0.0057865	-3.3808	-1.713	-5.0938	0.80272	-0.2276	-4.3246	0
11	4	a	-0.014399	0.30497	0.31937	-0.00098651	0.0059991	0.0069856	-3.0528	3.388	6.4408	0.79297	0.36293	-3.7219	1
11	4	a	-0.062971	0.32401	0.38698	-0.0012603	0.0053181	0.0065785	-1.4795	2.6225	4.102	0.79778	-0.18872	-0.27584	0
11	4	a	-0.12435	0.19415	0.3185	-0.00063539	0.0069485	0.0075839	1.427	1.8053	0.3783	0.78917	-0.44027	3.11	0
11	4	a	-0.065782	0.26875	0.33454	-0.0004701	0.0055252	0.0059953	1.793	6.7158	4.9228	0.79102	-3.1727	1.6361	0
11	4	a	0.018435	0.31395	0.29551	0.00094839	0.0087254	0.007777	2.6494	-2.9403	0.29097	0.7954	-1.6513	5.0687	0
11	4	a	0.06127	0.31032	0.24905	-0.0014642	0.0054764	0.0069406	1.1713	5.2623	4.091	0.80141	3.5246	-1.4372	1
11	4	a	0.16871	0.42299	0.25429	0.0020462	0.0075953	0.005549	0.26126	5.7305	-5.4693	0.80638	1.183	3.0128	1
11	4	a	0.036621	0.33834	0.30172	-4.2734e-05	0.0055465	0.0055892	-0.39357	-0.24208	0.63565	0.80658	2.3983	-2.258	1
11	4	a	-0.052494	0.24773	0.30023	0.0018369	0.0075035	0.0056666	3.4499	-4.7552	1.3053	0.78388	5.0287	0.26481	0
11	4	a	0.00099773	0.27535	0.27435	-0.0016906	0.0052003	0.0068909	-2.8182	1.7291	4.5472	0.80744	-2.8528	1.4583	0
11	4	a	-0.042336	0.18599	0.22832	5.8841e-05	0.0056392	0.0055803	-1.3224	1.0945	2.4169	0.80188	-3.8163	0.10124	0
11	4	a	0.0085034	0.37211	0.36361	0.00038592	0.0079627	0.0075767	4.9224	-6.4798	-1.5574	0.80583	-3.356	-4.5817	0
11	4	a	-0.0063719	0.24304	0.24941	-0.00040365	0.0056829	0.0060866	3.9995	4.9806	0.9811	0.788	-0.73442	-2.3266	1
11	4	a	-0.019116	0.27567	0.29478	-0.00041134	0.0064563	0.0068677	3.1657	5.918	2.7523	0.79423	0.86084	-3.0035	1
11	4	a	-0.040023	0.28866	0.32868	0.00048151	0.0069307	0.0064491	4.1718	5.9978	1.8259	0.78724	3.9882	0.3773	1
11	4	a	-0.089705	0.21506	0.30476	-0.0029879	0.0071874	0.010175	1.3736	2.8918	1.5181	0.7811	1.0235	-1.2673	0
11	4	a	-0.032472	0.31116	0.34363	0.00098621	0.007592	0.0066058	-0.27352	-2.2796	-2.5531	0.78103	-3.1126	3.2629	0
11	4	a	-0.15649	0.21497	0.37145	-0.0038784	0.0056553	0.0095338	2.7279	-3.997	1.2691	0.79735	-4.2738	0.24556	0
11	4	a	-0.05424	0.3346	0.38884	0.0010597	0.0071505	0.0060908	2.9735	-6.1417	3.1682	0.81095	1.0345	-4.8835	0
11	4	a	-0.05381	0.31653	0.37034	0.00174	0.0063305	0.0045906	-0.4987	-3.9454	4.4441	0.78908	-3.2595	5.3967	0
11	4	a	0.020612	0.36481	0.3442	-0.0021217	0.0071894	0.0093111	0.81669	4.7148	-3.8981	0.80298	-1.8403	-0.36179	1
11	4	a	0.1378	0.34587	0.20807	-0.00064829	0.0070585	0.0077068	-1.5599	-0.32326	-1.8832	0.80602	0.17362	-0.042023	1
11	4	a	0.0031746	0.33485	0.33168	0.00089765	0.0063347	0.0054371	3.191	3.2489	-0.057918	0.78089	-4.9713	2.9917	0
11	4	a	0.055578	0.35372	0.29814	-0.00092214	0.0084204	0.0093426	-2.9274	-1.2498	4.1772	0.78349	0.41494	-1.158	1
11	4	a	0.068594	0.36372	0.29512	0.0012171	0.006498	0.0052809	-2.3728	-2.1539	-4.5267	0.80511	-4.6668	0.71626	1
11	4	a	0.066576	0.31075	0.24417	-0.001999	0.0073976	0.0093966	-0.83579	-0.44269	1.2785	0.80129	3.718	4.4725	1
11	4	a	-0.08771	0.32136	0.40907	-0.0015599	0.0068421	0.008402	-4.4853	-3.0508	-7.5361	0.7979	-3.4823	-1.3864	0
11	4	a	-0.11238	0.2249	0.33728	-0.0016736	0.0046896	0.0063632	-1.2141	-2.9242	-4.1383	0.80135	-2.4375	-1.1674	0
11	4	a	0.029002	0.38912	0.36011	-0.0044689	0.0058138	0.010283	2.9157	-4.2017	-1.286	0.7999	-2.387	1.4266	1
11	4	a	0.15812	0.39073	0.23261	0.0030118	0.0086826	0.0056708	-0.73331	0.25341	-0.98672	0.79438	-1.4463	-2.8276	1
11	4	a	-0.0053515	0.23923	0.24458	0.0012041	0.0088481	0.0076441	3.5116	-3.8642	0.35261	0.81413	2.6315	1.0857	0
11	4	a	-0.080726	0.29896	0.37968	0.00077159	0.0080813	0.0073097	-1.3487	-1.4475	2.7962	0.80243	2.8486	-2.7583	0
11	4	a	0.19324	0.36478	0.17154	-0.0030581	0.0047363	0.0077944	0.64448	-1.7515	-1.1071	0.81216	-3.6818	0.31503	1
11	4	a	0.13862	0.38295	0.24433	0.0016803	0.010386	0.0087056	-0.056288	3.829	-3.8853	0.79935	-0.43656	-2.9188	1
11	4	a	0.20639	0.39268	0.18628	-0.0014462	0.0057187	0.0071649	3.7709	5.2326	-1.4617	0.79955	-4.7292	-0.5562	1
11	4	a	-0.087846	0.2554	0.34324	-0.0057983	0.0047354	0.010534	-3.8081	-3.4108	7.2189	0.79805	3.8788	-1.5787	0
11	4	a	0.0026984	0.29921	0.29651	-0.0029483	0.0050789	0.0080272	0.3871	2.7625	2.3754	0.80795	-1.8275	-1.7843	0
11	4	a	0.12517	0.41501	0.28984	0.0021955	0.0065869	0.0043915	-0.62964	-0.20411	-0.83375	0.80241	-1.4187	-2.144	1
11	4	a	-0.21469	0.16986	0.38456	0.0023634	0.0073896	0.0050262	-7.1165	0.78691	-7.9034	0.80258	2.5786	0.37498	0
11	4	a	0.07093	0.33955	0.26862	-0.00099714	0.0045993	0.0055965	5.1795	-6.0231	0.84361	0.79694	1.5455	-4.5276	1
11	4	a	-0.005737	0.26172	0.26746	0.0035097	0.0084792	0.0049696	-0.19476	3.2625	3.4573	0.79643	-3.0491	-2.6227	0
11	4	a	-0.10311	0.25093	0.35404	-0.0015203	0.0057044	0.0072248	1.3073	-1.614	-0.3067	0.79363	-4.2476	5.0061	0
11	4	a	-0.024785	0.28667	0.31145	-0.0020897	0.0065692	0.0086589	2.8436	5.8597	-3.016	0.7871	-4.5554	3.3465	0
11	4	a	0.039297	0.37127	0.33197	0.0011189	0.0068952	0.0057763	-2.2942	-4.827	7.1212	0.81276	-1.4763	2.3062	0
11	4	a	0.050884	0.29707	0.24619	0.0024461	0.0092879	0.0068418	3.1566	-5.2777	-2.1212	0.79517	5.1292	3.712	1
11	4	a	-0.072313	0.36011	0.43243	-0.0010067	0.0079964	0.0090031	0.74177	-2.6087	-1.8669	0.79758	-5.7239	-0.085359	0
11	4	a	-0.15315	0.20571	0.35887	-0.00074847	0.004698	0.0054465	1.6877	4.4363	2.7486	0.79474	-1.8735	3.3595	0
11	4	a	0.18698	0.42567	0.23868	-0.0011147	0.0071242	0.0082388	4.076	-6.7817	2.7056	0.80397	3.3857	3.4571	1
11	4	a	0.043333	0.32494	0.28161	-0.00041724	0.0053387	0.005756	-1.199	3.0111	-4.2101	0.8001	-3.9499	2.2195	0
11	4	a	-0.025578	0.33633	0.3619	0.00053063	0.0063745	0.0058439	2.7848	5.5108	2.726	0.8088	-1.9763	1.3754	0
11	4	a	0.035918	0.32812	0.2922	0.00064437	0.0078241	0.0071797	-2.8323	2.8789	5.7112	0.80059	4.7148	1.4812	0
11	4	a	0.068934	0.4039	0.33497	-0.0004777	0.0065193	0.006997	-3.1002	-2.6812	-5.7814	0.79927	0.43723	-0.19761	1
11	4	a	-0.18184	0.17712	0.35896	-0.0010792	0.0065662	0.0076454	2.6839	-7.648	-4.9641	0.79891	0.45939	-2.4223	0
11	4	a	-0.13023	0.16871	0.29893	0.001794	0.0080265	0.0062325	1.23	-3.7536	-2.5236	0.79613	1.4763	2.1346	0
11	4	a	-0.1942	0.18406	0.37825	-0.0028258	0.0047384	0.0075642	4.8671	-5.9056	-1.0385	0.80803	0.049561	-0.23489	0
11	4	a	-0.052676	0.21485	0.26753	0.0010197	0.00652	0.0055004	-4.8753	2.9876	-7.8628	0.81558	-2.9737	-3.1849	0
11	4	a	-0.022834	0.27274	0.29558	0.0027772	0.0077891	0.005012	2.5423	-3.434	0.89172	0.80468	0.46007	1.2531	0
11	4	a	-0.14937	0.1781	0.32746	-0.0027031	0.0059405	0.0086436	-6.6224	1.1621	-7.7846	0.81868	-2.1112	-2.6016	0
11	4	a	-0.13841	0.27125	0.40966	-0.0020963	0.0043038	0.0064001	-0.018013	-2.5299	-2.5479	0.79152	-2.786	-4.3509	0
11	4	a	0.15206	0.31905	0.16698	0.00028732	0.0072471	0.0069598	0.050617	-1.8789	-1.8283	0.79436	2.6381	-0.70867	1
11	4	a	-0.027687	0.27821	0.3059	0.0033412	0.0088076	0.0054665	6.4006	7.5792	1.1786	0.78983	-5.2341	0.73982	0
11	4	a	0.0422	0.3317	0.2895	0.0040539	0.0092222	0.0051683	2.5828	-3.4556	-0.8728	0.81038	1.7719	1.5304	1
11	4	a	0.079796	0.3707	0.29091	0.0044676	0.010062	0.0055942	1.2308	3.847	-2.6162	0.81562	3.4075	-5.0804	1
11	4	a	-0.049683	0.26365	0.31333	-0.0045244	0.0049874	0.0095118	0.084726	3.2494	3.1646	0.7878	-1.6007	-0.63945	0
11	4	a	0.2278	0.43986	0.21206	0.00074427	0.0055678	0.0048236	0.92986	-2.1519	1.2221	0.79408	-4.2677	0.78518	1
11	4	a	-0.022404	0.25791	0.28032	-0.00044355	0.0057866	0.0062302	4.2413	7.1977	-2.9564	0.7907	3.1711	2.274	1
11	4	a	-0.0046032	0.24968	0.25429	-0.0012407	0.00624	0.0074806	0.7593	-1.5782	0.81886	0.78899	-5.5274	-0.3233	0
11	4	a	0.13814	0.29764	0.1595	0.0041345	0.01026	0.0061258	-1.9396	-0.24148	-2.181	0.79274	-3.5012	-2.1713	1
11	4	a	0.096803	0.4012	0.3044	-0.00037628	0.0064053	0.0067816	2.3768	5.2536	2.8768	0.79569	-1.6083	1.5178	1
11	4	a	0.14299	0.42197	0.27898	0.00096417	0.0091768	0.0082127	-2.714	-2.2791	-4.993	0.79841	3.661	3.1862	1
11	4	a	0.041746	0.30986	0.26812	0.0035748	0.010444	0.0068688	5.6838	7.4568	-1.773	0.80249	1.1176	1.9349	1
11	4	a	-0.051111	0.24211	0.29322	-0.0022589	0.0044024	0.0066613	1.8815	-2.4903	-0.60877	0.79584	1.7868	4.3894	0
11	4	a	-0.088957	0.28293	0.37188	0.00091974	0.0067325	0.0058127	1.4993	-3.6222	-2.123	0.80348	-3.9376	-3.7905	0
11	4	a	0.057778	0.24331	0.18553	0.00099389	0.0069785	0.0059846	5.1652	5.1847	-0.019514	0.78686	0.24195	-1.7655	1
11	4	a	-0.095578	0.20385	0.29943	0.0011804	0.0075509	0.0063704	-0.53693	0.49867	-1.0356	0.80163	-0.0044102	-2.4434	0
11	4	a	0.13569	0.33367	0.19798	0.0022029	0.0068074	0.0046045	-0.6782	-0.68696	-1.3652	0.78803	5.3085	-0.51837	1
11	4	a	0.093152	0.32567	0.23252	-0.00083928	0.0069247	0.007764	-0.19354	-1.5578	1.7513	0.79445	-4.8768	-1.3825	1
11	4	a	-0.1581	0.18494	0.34304	-0.00019635	0.0071165	0.0073129	-1.7768	0.85768	2.6345	0.80243	1.6068	-0.87618	0
11	4	a	-0.034762	0.24231	0.27707	0.0013094	0.0073419	0.0060324	-1.3409	-0.46807	1.809	0.80989	5.5236	1.6317	0
11	4	a	-0.071995	0.18696	0.25896	-0.00083577	0.0058479	0.0066836	-5.9357	1.5937	-7.5294	0.81421	1.7921	2.4493	1
11	4	a	0.12138	0.31041	0.18902	0.00072725	0.0053527	0.0046255	-3.4654	-2.6218	-6.0872	0.7921	-0.63303	3.9059	1
11	4	a	0.072018	0.30132	0.2293	0.0015652	0.0079411	0.0063758	-0.22975	-4.1179	-4.3477	0.80293	0.88513	-2.0412	1
1	4	a	0.23218	0.42497	0.19279	0.0018875	0.010359	0.0084717	-4.7028	-1.049	5.7518	0.79401	1.1199	1.5471	1
1	4	a	-0.14766	0.16692	0.31458	-0.0008129	0.0066763	0.0074892	0.30984	0.57462	-0.26479	0.78586	2.3161	-5.6449	0
1	4	a	-0.10825	0.19698	0.30524	0.00019897	0.0089589	0.0087599	1.1096	-5.085	3.9754	0.8038	5.0269	1.903	0
1	4	a	0.20662	0.41755	0.21093	0.00077353	0.0088893	0.0081158	-1.9664	1.5973	-3.5637	0.79925	-3.6418	-2.116	1
1	4	a	-0.094785	0.28104	0.37583	0.0019778	0.0072916	0.0053138	1.776	7.2141	-5.4381	0.79884	-1.0594	2.0868	0
1	4	a	-0.021429	0.29	0.31143	-0.0010942	0.0050172	0.0061113	2.5721	4.3309	1.7588	0.7911	-0.11049	5.923	1
1	4	a	0.08093	0.3395	0.25857	0.00129	0.0081273	0.0068373	0.74314	5.1438	4.4006	0.78927	2.6236	2.9898	1
1	4	a	-0.064807	0.23941	0.30422	0.0025611	0.0068458	0.0042848	-0.82597	1.055	-1.8809	0.79195	1.5943	-2.8187	0
1	4	a	0.024036	0.3095	0.28546	0.00039976	0.0077311	0.0073313	-4.4578	-1.7783	-6.236	0.80275	-0.86166	1.7189	1
1	4	a	-0.0021088	0.3405	0.34261	-0.0022032	0.0059739	0.0081771	-4.9631	0.3089	-5.272	0.81736	2.5437	-1.7922	1
1	4	a	0.13367	0.33395	0.20027	-0.0034658	0.0065853	0.010051	2.3052	5.0768	2.7716	0.79376	0.61568	0.037766	1
1	4	a	-0.12388	0.26932	0.3932	-0.0016539	0.0069073	0.0085612	0.18564	-3.2915	3.1058	0.78561	0.41867	1.2902	0
1	4	a	0.093447	0.35526	0.26181	0.00053321	0.0084585	0.0079253	-3.4458	-0.10871	-3.5545	0.81368	-0.82555	1.0158	1
1	4	a	-0.067732	0.31156	0.3793	-0.0011481	0.0058796	0.0070277	0.78396	-1.7218	0.93782	0.80886	0.23477	0.0194	1
1	4	a	-0.0067574	0.28027	0.28703	0.0010959	0.0082717	0.0071758	3.437	4.4404	-1.0034	0.78852	-4.5439	1.5302	0
1	4	a	0.056689	0.30263	0.24594	0.0029499	0.0081875	0.0052376	0.88387	2.223	1.3391	0.78961	2.8565	-3.8733	1
1	4	a	-0.16388	0.20107	0.36494	-0.0013099	0.0057572	0.0070671	-0.98182	-5.7834	6.7652	0.80207	-5.2605	3.5085	0
1	4	a	-0.082472	0.2688	0.35127	0.00049164	0.0081381	0.0076465	-1.1672	-1.2392	2.4064	0.78474	-3.588	-1.2437	0
1	4	a	0.15154	0.39583	0.24429	-0.00081296	0.0070686	0.0078816	-0.61253	0.28779	0.90032	0.81917	-0.23413	1.4698	1
1	4	a	0.086712	0.41642	0.32971	0.00051746	0.0064073	0.0058898	0.82904	-1.8061	0.97709	0.80165	-4.8947	-3.551	1
1	4	a	0.033129	0.29109	0.25796	0.003336	0.0097849	0.0064489	4.8693	6.007	-1.1377	0.80366	3.7475	-0.99916	1
1	4	a	0.040907	0.30583	0.26492	0.0030055	0.0087696	0.0057642	1.5815	3.2888	1.7074	0.79181	-1.745	1.8882	1
1	4	a	0.01551	0.32678	0.31127	-0.00014065	0.0072643	0.007405	-2.8367	1.1472	-3.9839	0.80277	1.266	-1.1864	1
1	4	a	-0.085329	0.22295	0.30828	0.0021239	0.0082918	0.0061679	2.9304	3.8004	0.86997	0.80873	0.48356	5.8708	0
1	4	a	0.065465	0.38556	0.32009	0.0010964	0.0071531	0.0060567	-0.66613	3.2256	3.8917	0.80627	-3.5227	-0.75964	1
1	4	a	0.01483	0.31626	0.30143	-0.00026986	0.0065884	0.0068583	-1.4201	-0.077931	1.498	0.80343	-4.3253	-0.47517	1
1	4	a	-0.073311	0.24995	0.32327	-0.00024833	0.005325	0.0055734	2.6055	2.6899	0.084377	0.81094	-2.3215	-0.3645	1
1	4	a	0.048617	0.30649	0.25787	0.003739	0.0085142	0.0047752	-0.15601	0.48653	-0.64254	0.80193	-1.0419	-0.023911	1
1	4	a	0.079025	0.28834	0.20932	-0.00026061	0.0072112	0.0074718	-2.0934	0.55263	-2.6461	0.79736	0.72579	0.9509	1
1	4	a	-0.049932	0.34658	0.39651	0.0032383	0.0082664	0.0050281	0.77396	3.4172	2.6432	0.80992	3.6761	3.807	0
1	4	a	-0.088209	0.21249	0.3007	-0.002898	0.0048307	0.0077287	-3.0917	0.46396	3.5557	0.79598	3.9815	-4.9539	1
1	4	a	-0.035692	0.22701	0.2627	-0.0014269	0.0090809	0.010508	-5.0117	0.60099	-5.6127	0.8088	-5.0872	0.12803	1
1	4	a	-0.033333	0.17621	0.20955	-0.00128	0.006781	0.008061	0.67719	1.1499	0.4727	0.79765	-2.8666	-3.6145	1
1	4	a	-0.043288	0.27927	0.32256	0.0015127	0.0064025	0.0048897	5.2282	6.7081	1.4798	0.80473	-1.4081	3.3146	1
1	4	a	-0.22286	0.23034	0.4532	-0.0013696	0.0072163	0.0085859	-3.8615	2.3466	-6.2081	0.78378	-1.1251	-2.5232	0
1	4	a	0.037506	0.2895	0.252	0.0008388	0.0064377	0.0055989	1.5603	2.1512	-0.59085	0.80462	2.1294	1.8721	1
1	4	a	-0.16118	0.23785	0.39902	-0.0016878	0.0059954	0.0076832	4.3521	6.8048	2.4527	0.79242	-2.5587	1.3024	0
1	4	a	-0.10669	0.32964	0.43633	-0.0015501	0.0061301	0.0076802	-0.57732	4.6541	-5.2314	0.81381	1.2111	3.4058	0
1	4	a	-0.024512	0.34274	0.36726	0.0016628	0.0077935	0.0061307	-2.1895	1.3014	-3.4908	0.79154	-1.4951	-0.86676	0
1	4	a	0.018118	0.41104	0.39293	-0.0007043	0.0091341	0.0098384	-3.6842	0.15197	-3.8361	0.80486	2.6833	-2.2317	1
1	4	a	-0.035011	0.30635	0.34136	-0.0018932	0.0078607	0.0097539	-2.0593	1.1089	-3.1682	0.78341	1.2182	-2.8263	1
1	4	a	-0.14995	0.19313	0.34308	-0.0006502	0.0052198	0.00587	-5.7945	-1.0272	6.8216	0.7844	0.78079	0.016753	0
1	4	a	-0.12317	0.27896	0.40213	-0.0010098	0.0075486	0.0085584	2.667	-6.4294	-3.7624	0.81692	1.4405	0.67334	0
1	4	a	0.1188	0.41982	0.30102	0.0035746	0.010009	0.0064341	1.653	-7.1073	5.4544	0.7983	-1.6649	0.87758	1
1	4	a	0.047075	0.31721	0.27014	0.0010561	0.0070563	0.0060002	3.005	-3.9165	-0.9115	0.81575	4.3747	1.1787	1
1	4	a	-0.037234	0.29395	0.33118	-0.0030605	0.0048248	0.0078853	1.8089	1.8848	0.075909	0.78657	-2.3148	-1.6098	1
1	4	a	-0.05576	0.32122	0.37698	-0.0024405	0.0059471	0.0083876	-1.8779	-1.0863	2.9642	0.809	1.1911	0.92536	1
1	4	a	-0.046259	0.21204	0.2583	0.00018594	0.0057303	0.0055443	-7.212	-0.73685	7.9488	0.80575	3.1078	-2.3487	0
1	4	a	-0.065193	0.29676	0.36195	-0.00024327	0.0076196	0.0078629	-1.053	1.8796	-2.9326	0.79655	-0.087238	1.5097	1
1	4	a	-0.0017234	0.34304	0.34476	3.9619e-05	0.0073814	0.0073418	4.7074	7.2569	-2.5495	0.78594	0.43515	-0.045734	1
1	4	a	-0.14447	0.19971	0.34417	0.00036595	0.0057458	0.0053799	4.8336	5.9309	1.0973	0.79785	4.7939	-0.94992	0
1	4	a	-0.066599	0.33476	0.40136	0.00099807	0.008165	0.0071669	-0.17281	0.029781	-0.20259	0.80045	0.96223	4.5975	1
1	4	a	0.064172	0.29263	0.22846	-0.0018867	0.0059759	0.0078627	-1.5402	-3.9854	-5.5256	0.81279	1.713	-2.2481	1
1	4	a	0.057687	0.36163	0.30395	0.0022396	0.0078659	0.0056263	-0.80442	1.3416	-2.146	0.78472	1.4619	-4.5874	1
1	4	a	-0.18964	0.1588	0.34844	-0.00098036	0.0054696	0.00645	0.11941	-1.4756	-1.3562	0.79986	3.9099	1.0912	0
1	4	a	-0.042562	0.29844	0.341	0.0014344	0.0067788	0.0053444	-2.9699	-2.6311	-5.6009	0.79949	3.5378	0.88332	0
1	4	a	0.10902	0.32447	0.21544	0.002824	0.0077193	0.0048953	1.3711	-1.6585	-0.28742	0.7972	-1.6386	-1.0961	1
1	4	a	-0.04966	0.28331	0.33297	-0.0021198	0.0054482	0.007568	-0.66645	0.04547	0.71192	0.80835	-0.75702	-4.0785	1
1	4	a	0.093333	0.41966	0.32633	0.0026376	0.0089296	0.0062919	-2.5078	-1.4649	3.9727	0.80452	1.1215	-5.1422	1
1	4	a	0.10102	0.32093	0.21991	-0.0025412	0.0047894	0.0073306	0.45374	-0.75067	0.29693	0.79493	0.13494	-0.055845	1
1	4	a	-0.079116	0.24955	0.32866	0.0042635	0.0089096	0.004646	-0.014946	-4.3646	4.3795	0.79825	0.737	0.018587	0
1	4	a	-0.099728	0.17345	0.27317	0.0010604	0.0062168	0.0051564	1.2428	3.1742	-1.9314	0.78342	-3.4255	3.2382	0
1	4	a	0.075578	0.34007	0.26449	0.0010917	0.0060888	0.0049971	-0.51997	-4.8034	-5.3234	0.79355	-0.19148	2.1066	1
1	4	a	-0.0069615	0.33921	0.34617	0.0048696	0.010282	0.0054128	-3.3099	1.1725	-4.4824	0.80969	-0.19721	0.3459	0
1	4	a	-0.043288	0.26238	0.30567	-0.001353	0.0082048	0.0095578	-0.307	1.3145	1.6215	0.79044	3.6554	-0.96624	1
1	4	a	0.060363	0.29397	0.23361	-7.3591e-05	0.0072247	0.0072983	4.5671	6.0082	-1.441	0.80411	-3.4993	3.1564	1
1	4	a	-0.1842	0.26624	0.45043	-0.00065425	0.0051203	0.0057746	0.49033	0.65082	-0.16048	0.80388	-4.1018	4.4794	0
1	4	a	-0.15821	0.19544	0.35365	0.0023715	0.0097511	0.0073796	-0.83412	-2.155	2.9891	0.79752	1.2212	-3.367	0
1	4	a	0.074762	0.32998	0.25522	1.4675e-05	0.0067352	0.0067205	0.20602	1.0836	0.87753	0.80996	-3.6504	-0.55002	1
1	4	a	0.057528	0.32689	0.26937	-0.0021185	0.0046323	0.0067509	2.8696	6.4789	3.6093	0.78479	-0.15031	-3.2468	1
1	4	a	-0.097211	0.20621	0.30342	-0.0015627	0.0058976	0.0074603	-3.2557	2.6137	5.8695	0.81013	-2.3637	-1.8399	0
1	4	a	0.017438	0.29023	0.27279	-0.00058188	0.0051037	0.0056855	4.2217	-5.5169	1.2951	0.79592	-0.51868	0.64401	1
1	4	a	0.13943	0.29644	0.15701	-0.0024994	0.0067358	0.0092352	0.5044	-0.56753	-0.063131	0.79531	4.3549	-0.57983	1
1	4	a	-0.042608	0.35088	0.39349	-0.00091099	0.0056639	0.0065749	-1.3438	1.8785	3.2223	0.78732	-0.96265	3.1723	0
1	4	a	-0.04898	0.24188	0.29086	0.00082979	0.010562	0.0097327	2.7141	-6.7854	4.0714	0.80879	-0.98451	-1.1048	1
1	4	a	0.16222	0.33063	0.16841	-0.0010178	0.0060137	0.0070314	-3.0772	-1.8537	-4.9309	0.79042	-1.8586	-3.3405	1
1	4	a	0.033537	0.35907	0.32553	0.00043683	0.0076691	0.0072323	3.4836	4.5314	-1.0478	0.78172	3.2325	2.1459	1
1	4	a	0.07161	0.35082	0.27921	-0.0011886	0.0061606	0.0073492	-2.0911	2.1165	-4.2077	0.80257	1.4043	-4.8329	1
1	4	a	0.0033787	0.26472	0.26134	-0.0029341	0.0055146	0.0084487	-2.9115	-0.31817	3.2296	0.8004	-1.3119	2.8406	1
1	4	a	0.017347	0.41222	0.39488	-0.0010712	0.006991	0.0080622	3.4571	-4.6468	1.1897	0.79717	0.52483	-0.36429	1
1	4	a	-0.0085034	0.32454	0.33304	-0.00019505	0.0073847	0.0075797	0.53884	-2.997	2.4581	0.80769	-2.7717	3.4741	1
1	4	a	-0.004195	0.41102	0.41522	0.0032301	0.0093452	0.0061151	-1.4834	-2.6454	-4.1288	0.80497	-0.011191	-2.1469	0
1	4	a	0.079342	0.37508	0.29574	-0.00075166	0.0052834	0.006035	-0.30827	0.26668	-0.57495	0.79763	-1.2404	0.17633	1
1	4	a	-0.20887	0.23871	0.44757	-0.0031986	0.0054344	0.0086331	3.0634	-6.2839	3.2205	0.81002	0.6476	-4.3725	0
1	4	a	-0.091406	0.24363	0.33503	-0.00058669	0.0073834	0.0079701	-2.7727	0.71621	-3.4889	0.79847	-3.9096	0.042978	0
1	4	a	0.096961	0.31401	0.21705	-5.9307e-05	0.006162	0.0062213	-2.1237	-2.4251	4.5488	0.80335	1.69	-0.5039	1
1	4	a	0.036349	0.29245	0.2561	-0.0017443	0.0055829	0.0073273	5.8927	7.6303	1.7377	0.80242	0.8156	-2.924	1
1	4	a	-0.05644	0.25147	0.30791	-0.0013763	0.0054699	0.0068462	2.7197	-3.9474	1.2277	0.79242	4.3755	-0.053637	1
1	4	a	-0.042971	0.16483	0.2078	-0.00031712	0.0051512	0.0054684	0.57321	0.71414	-0.14093	0.79263	0.83141	3.9388	1
1	4	a	0.058118	0.31628	0.25816	0.0015546	0.0096157	0.0080611	2.9402	3.9829	-1.0427	0.7902	1.1762	-3.4432	1
1	4	a	-0.055533	0.37408	0.42961	-0.0041797	0.0044122	0.0085918	3.5364	3.5669	-0.030468	0.7937	-3.6279	-1.127	1
1	4	a	0.14637	0.4051	0.25873	0.00016149	0.010128	0.0099667	-2.3008	0.3531	2.6539	0.79679	3.7759	1.4613	1
1	4	a	0.0075057	0.3098	0.30229	-0.0031099	0.0060778	0.0091876	-6.7342	0.92168	-7.6559	0.80617	0.66594	-1.6193	1
1	4	a	0.098594	0.26782	0.16923	-0.0016228	0.0048769	0.0064998	-0.10387	2.4658	-2.5696	0.80581	-3.9953	-2.7533	1
1	4	a	-0.065805	0.28088	0.34669	0.0021687	0.0075857	0.005417	-0.14396	-1.8256	-1.9696	0.78168	0.36057	-0.6528	0
1	4	a	0.13138	0.29324	0.16186	0.0019272	0.0077172	0.00579	-1.0307	0.58675	1.6174	0.80515	0.93669	1.5799	1
1	4	a	0.09805	0.35054	0.25249	0.00020308	0.0055983	0.0053952	2.0691	-7.7121	-5.643	0.79125	0.94683	5.7418	1
1	4	a	0.054807	0.37268	0.31787	0.0033415	0.0084787	0.0051372	-2.7941	1.4886	-4.2827	0.78018	-1.4053	3.3849	0
1	4	a	0.061066	0.25444	0.19338	-0.0015535	0.0068898	0.0084433	-1.5463	2.1535	3.6997	0.78926	0.1446	-2.9884	1
1	4	a	0.077302	0.36769	0.29039	-0.00095623	0.0066852	0.0076414	-0.02533	0.19153	-0.21686	0.79661	1.1663	-0.35742	1
1	4	a	0.089388	0.33229	0.2429	-0.0015419	0.0062925	0.0078345	4.65	4.8222	-0.17215	0.80342	-0.41214	0.90057	1
1	4	a	-0.17456	0.19449	0.36905	-0.00053581	0.0056144	0.0061503	7.1281	7.2955	-0.16738	0.81153	-1.9577	3.5466	0
1	4	a	-0.063968	0.3037	0.36766	0.0014557	0.007591	0.0061353	-1.597	-0.29878	1.8958	0.79304	0.98181	4.0127	0
1	4	a	0.055125	0.30474	0.24961	-0.0025335	0.0055471	0.0080805	-0.98562	2.5956	3.5812	0.79602	-0.25	2.5487	1
1	4	a	-0.00043084	0.36583	0.36626	-0.0010237	0.0063141	0.0073378	-0.44668	2.6653	3.1119	0.80365	5.4336	-3.3415	1
1	4	a	0.016825	0.36043	0.34361	0.0024732	0.0080156	0.0055424	1.0178	1.2248	0.20694	0.79764	2.5237	0.54877	1
1	4	a	-0.084104	0.1937	0.2778	0.0031748	0.0080564	0.0048816	-0.93792	-1.6339	2.5718	0.78024	2.9452	-0.72792	0
1	4	a	-0.080522	0.25508	0.3356	0.0026007	0.007538	0.0049373	4.4788	-6.1144	1.6356	0.80382	4.15	-2.768	0
1	4	a	0.090476	0.2571	0.16662	0.0015161	0.0062747	0.0047586	2.4986	-2.9885	-0.48988	0.80259	-1.7948	-0.52706	1
1	4	a	-0.027914	0.20671	0.23463	-0.0013028	0.0062595	0.0075624	0.47304	-1.971	-1.498	0.8001	0.19717	3.5779	1
1	4	a	0.21558	0.42215	0.20658	0.0031493	0.010287	0.007138	0.16024	-2.2689	2.1087	0.80372	-3.4813	5.4166	1
1	4	a	-0.11689	0.20952	0.32642	-0.00093558	0.0061548	0.0070903	1.1128	-3.1712	-2.0584	0.79816	1.6436	5.7997	0
1	4	a	-0.030522	0.362	0.39252	-0.0028048	0.0048924	0.0076972	-1.4642	0.45338	-1.9176	0.79427	-2.2399	-3.3579	1
1	4	a	0.00077098	0.34286	0.34209	0.0017515	0.0090266	0.0072751	1.5911	-2.5567	-0.96562	0.79975	-0.61184	0.072906	1
1	4	a	0.15331	0.39474	0.24143	0.0018363	0.0094004	0.0075642	-1.9382	0.70759	2.6458	0.81429	0.40431	-2.5922	1
1	4	a	-0.11603	0.20955	0.32558	0.0035829	0.0099895	0.0064066	-1.9349	1.6928	3.6277	0.79141	0.11777	-4.5433	0
1	4	a	0.065102	0.40395	0.33884	-0.0003962	0.0062529	0.0066491	3.5583	5.4031	1.8448	0.79349	0.1643	-4.0834	1
1	4	a	0.16594	0.40952	0.24358	0.0010306	0.0071835	0.0061529	-5.0394	-2.0298	7.0692	0.80284	0.99058	-5.3901	1
1	4	a	-0.035556	0.30463	0.34018	0.0017708	0.0074443	0.0056735	-1.6201	2.5177	-4.1378	0.78792	-1.4533	0.46047	0
1	4	a	0.11481	0.38277	0.26796	-0.00055952	0.0056727	0.0062322	6.2937	6.5402	0.24649	0.80736	5.7137	0.29288	1
1	4	a	-0.12862	0.21429	0.3429	0.0049986	0.010205	0.0052065	-2.8455	0.10845	2.954	0.81213	-2.4755	-4.2019	0
1	4	a	0.13009	0.33812	0.20803	-0.0010296	0.0059533	0.0069829	-1.5762	3.6841	5.2603	0.79612	2.0862	-1.5495	1
1	4	a	-0.11299	0.29794	0.41093	0.001972	0.0074522	0.0054802	-1.3197	1.4944	-2.8141	0.79986	1.1457	-2.3342	0
1	4	a	0.016757	0.32619	0.30943	0.0023245	0.0070911	0.0047666	-4.7795	0.48227	-5.2618	0.80906	-5.5891	-2.1971	1
1	4	a	-0.07966	0.26769	0.34735	0.00078752	0.0072311	0.0064436	-5.0065	-1.2446	-6.2511	0.81475	4.5287	-0.0023852	0
1	4	a	-0.091066	0.21458	0.30565	0.0013108	0.0082585	0.0069477	-1.1246	0.79332	-1.9179	0.79035	1.188	-1.0797	1
1	4	a	0.093719	0.2507	0.15698	0.00082823	0.0073645	0.0065363	0.95455	-2.1825	-1.2279	0.79232	-4.4787	-4.7855	1
1	4	a	0.035964	0.30948	0.27351	0.001778	0.0077364	0.0059584	-2.4969	-0.1058	2.6027	0.788	-2.6124	-1.3398	1
1	4	a	0.0031293	0.32365	0.32052	0.00062567	0.0063471	0.0057214	-0.11505	0.76504	-0.88008	0.80656	-4.0994	0.55776	1
1	4	a	0.0057143	0.36263	0.35692	-0.0005774	0.0059483	0.0065257	-3.8489	2.0588	5.9077	0.81696	-2.4018	-4.097	1
1	4	a	0.13399	0.39984	0.26585	-0.0023118	0.0048865	0.0071983	0.78543	3.259	2.4736	0.80831	-0.042649	0.76569	1
1	4	a	-0.086825	0.2846	0.37143	-0.0021823	0.0051005	0.0072829	4.9691	5.0291	0.059924	0.80482	0.77907	-1.8872	1
1	4	a	0.0478	0.24184	0.19404	-0.0011574	0.0080604	0.0092178	0.17026	-2.7233	-2.553	0.80189	0.94901	3.5023	1
1	4	a	0.00047619	0.2866	0.28612	0.00095985	0.0066815	0.0057216	3.9305	-4.3377	-0.40716	0.79523	2.647	-3.5152	1
1	4	a	-0.029728	0.36002	0.38975	-0.00089402	0.0053917	0.0062858	4.3017	4.4679	-0.16619	0.80821	-2.9122	-4.8611	1
1	4	a	-0.25703	0.152	0.40902	-0.00030248	0.0050792	0.0053817	3.8681	3.9166	-0.048421	0.79952	0.8054	-3.3624	0
1	4	a	-0.089456	0.21249	0.30195	0.0034318	0.0081755	0.0047437	-3.294	-1.9621	5.256	0.80339	-1.4745	-2.5119	0
1	4	a	0.048844	0.22129	0.17245	-0.0022667	0.0049189	0.0071856	3.0931	-3.1347	0.041582	0.79945	-1.1446	-5.3568	1
1	4	a	-0.16664	0.27116	0.4378	-0.0040989	0.0050265	0.0091254	-0.20903	-3.3098	-3.5188	0.80052	-0.21892	0.16567	0
1	4	a	-0.066825	0.27828	0.3451	0.0054423	0.0099306	0.0044883	-2.3835	-0.83111	3.2146	0.81541	4.9636	-3.5681	1
1	4	a	-0.19084	0.19476	0.3856	-0.00013465	0.0060861	0.0062207	-2.2722	0.23983	-2.512	0.81341	-2.9711	-5.0327	0
1	4	a	0.044717	0.30526	0.26054	0.0011713	0.0080341	0.0068628	-0.51933	1.0272	1.5465	0.80668	0.28358	0.14059	1
1	4	a	-0.078889	0.21844	0.29732	0.0016885	0.0087651	0.0070766	6.5284	-7.1632	-0.63474	0.79152	-3.1741	2.7271	0
1	4	a	0.04127	0.37227	0.331	-0.0012688	0.0059241	0.0071929	2.6946	4.2851	-1.5905	0.78324	3.0489	-0.88173	1
1	4	a	-0.078277	0.16195	0.24023	0.0015231	0.0060561	0.004533	4.9107	6.8898	-1.9791	0.80347	1.3557	-2.9786	1
1	4	a	0.064104	0.29336	0.22925	0.00057699	0.0077332	0.0071562	1.7508	-4.6049	-2.8541	0.80122	-4.9711	-3.4838	1
1	4	a	0.0096599	0.2888	0.27914	0.0033557	0.0082555	0.0048998	0.50358	-2.2089	1.7053	0.79388	-2.437	4.0815	1
1	4	a	-0.031202	0.22531	0.25651	0.0018196	0.0075218	0.0057022	4.0868	-6.3648	-2.2779	0.81074	1.2426	4.8642	0
1	4	a	-0.055533	0.19456	0.25009	0.0010954	0.0071951	0.0060997	-0.15827	-2.7066	-2.8649	0.80665	1.9387	0.22065	1
1	4	a	0.10633	0.32642	0.22009	-0.00072031	0.0061636	0.0068839	1.2192	2.1794	0.96023	0.79286	2.2046	1.2893	1
1	4	a	-0.073696	0.15603	0.22973	-0.00083725	0.0055752	0.0064125	-4.2654	0.72597	4.9913	0.78827	1.9604	-0.671	1
1	4	a	0.14048	0.33435	0.19388	0.00080414	0.0068641	0.0060599	2.9286	4.8716	-1.943	0.78445	-1.7765	-1.1843	1
1	4	a	-0.019977	0.30075	0.32073	-0.0025176	0.007521	0.010039	-1.2416	0.54455	1.7862	0.79568	1.4734	1.2058	1
1	4	a	0.063447	0.29435	0.23091	-0.00058925	0.007966	0.0085553	1.9573	2.7024	0.74509	0.80249	-2.1182	-2.4527	1
1	4	a	-0.045034	0.24088	0.28592	0.00027808	0.0070886	0.0068105	-3.3257	0.62952	-3.9552	0.79099	4.6223	-0.73111	0
1	4	a	0.13059	0.35433	0.22374	0.0015735	0.0058091	0.0042356	-3.4151	-1.2384	4.6534	0.78539	0.91267	-0.47027	1
1	4	a	0.10796	0.35002	0.24206	0.00043079	0.0059309	0.0055001	2.4764	-2.7791	-0.30275	0.78831	2.1633	-2.4325	1
1	4	a	0.019819	0.33297	0.31315	-0.00015961	0.0056505	0.0058102	-3.4216	-3.0509	-6.4725	0.80604	-4.1499	-2.3753	0
1	4	a	-0.084875	0.3222	0.40707	-0.00022778	0.0057573	0.0059851	1.0442	1.9129	-0.86876	0.80567	-4.1185	5.1017	0
1	4	a	0.14156	0.40177	0.2602	-0.0022568	0.004976	0.0072329	0.43406	4.7367	-4.3027	0.78706	-2.9602	-3.7033	1
1	4	a	-0.027596	0.25358	0.28118	-0.00090022	0.0064978	0.007398	0.90744	-1.5138	-0.60634	0.79508	0.32535	-2.725	0
1	4	a	0.09356	0.41755	0.32399	-0.0046081	0.0049717	0.0095798	-6.3702	0.91043	-7.2806	0.78947	1.861	0.33384	1
1	4	a	0.079864	0.27116	0.19129	-0.00074414	0.0066166	0.0073608	0.19421	-4.0089	-3.8147	0.8114	1.0918	-1.5682	1
1	4	a	-0.092313	0.36063	0.45295	-0.0030972	0.0056406	0.0087379	-1.1175	2.4199	3.5374	0.81646	1.6901	3.5213	1
1	4	a	-0.035193	0.29782	0.33302	-0.0006563	0.0048047	0.005461	1.8489	-2.559	0.7101	0.79865	-1.3758	-4.8914	1
1	4	a	-0.092653	0.28156	0.37422	-0.0018793	0.0062595	0.0081388	2.5597	-3.503	0.94332	0.79051	-1.519	2.0749	1
1	4	a	0.12678	0.35875	0.23197	-0.00145	0.0074862	0.0089362	3.2196	-5.4073	2.1877	0.80512	3.1752	-5.4544	1
1	4	a	-0.14701	0.28406	0.43107	0.00384	0.010189	0.0063489	1.5714	4.4989	2.9275	0.81439	-3.643	-0.77336	0
1	4	a	0.044785	0.3259	0.28111	-0.0025527	0.0057395	0.0082922	0.71507	-5.9875	-5.2724	0.8048	-0.39265	-4.5166	1
1	4	a	-0.021587	0.26769	0.28927	-0.0017624	0.0054623	0.0072246	-0.033317	-2.2605	-2.2939	0.80304	2.7878	-0.057889	1
1	4	a	0.040249	0.32984	0.28959	-0.0027653	0.0048761	0.0076414	3.7866	-6.6409	2.8543	0.7995	2.2056	-2.5119	1
1	4	a	-0.054218	0.28297	0.33719	0.00050246	0.0076922	0.0071897	1.2959	4.9933	3.6974	0.8037	-3.6597	-0.2043	0
1	4	a	0.17227	0.44671	0.27444	0.0032627	0.0087541	0.0054914	0.50369	-1.6248	1.1211	0.79802	2.4664	-2.7098	1
1	4	a	-0.072109	0.35002	0.42213	-0.001268	0.0055591	0.0068271	-2.2612	1.0013	3.2626	0.8022	-3.2523	-1.1317	1
1	4	a	0.011973	0.30111	0.28914	-0.00038796	0.0054011	0.005789	3.3821	-5.837	2.4549	0.79097	3.5092	0.52615	1
1	4	a	-0.18005	0.18968	0.36973	0.0016454	0.007618	0.0059726	2.6456	5.3929	2.7473	0.81188	0.0030825	5.7631	0
1	4	a	-0.043356	0.23814	0.2815	-0.0013736	0.0056698	0.0070434	-1.7319	0.081821	1.8137	0.80125	5.7789	3.1278	1
1	4	a	0.17785	0.39615	0.2183	-0.00098016	0.0077869	0.0087671	-2.6123	3.39	-6.0022	0.81655	-2.1966	4.2836	1
1	4	a	-0.062744	0.21329	0.27603	0.0024651	0.0078982	0.005433	-5.4188	-0.17484	-5.5936	0.79459	3.4818	3.0038	0
1	4	a	0.038844	0.29104	0.2522	0.00022912	0.0055953	0.0053662	0.4385	-0.68333	0.24483	0.80412	3.687	0.52255	1
1	4	a	-0.093583	0.17905	0.27263	-0.00015345	0.006679	0.0068324	-1.5086	4.6094	-6.118	0.8002	-2.503	0.89527	0
1	4	a	-0.24832	0.18422	0.43254	-0.0019322	0.0054151	0.0073472	-1.1492	-1.7198	2.869	0.80794	-1.7605	3.4783	0
1	4	a	0.0017687	0.34465	0.34288	0.0026658	0.0074946	0.0048288	0.64549	-1.8857	-1.2402	0.81944	0.65507	-2.0808	1
1	4	a	0.078367	0.32297	0.2446	-0.00038193	0.0053093	0.0056912	1.4887	3.3717	1.883	0.79853	-2.1356	1.4462	1
1	4	a	0.094399	0.34785	0.25345	-0.00075997	0.0067025	0.0074625	3.5195	-5.2348	1.7153	0.80449	4.1478	0.42561	1
1	4	a	-0.0056689	0.35011	0.35578	0.0025079	0.0085433	0.0060354	-0.96313	0.671	1.6341	0.78998	0.74249	-5.6213	0
1	4	a	0.11744	0.39141	0.27397	-0.00021974	0.0070174	0.0072371	-1.9657	4.2048	-6.1706	0.78884	3.6255	0.37697	1
1	4	a	0.048186	0.35986	0.31168	-0.00048023	0.0069465	0.0074268	3.7757	-6.0249	2.2492	0.79219	-2.9929	2.9513	1
1	4	a	0.083537	0.41533	0.33179	0.0015022	0.0061971	0.0046949	-5.0431	-1.1063	-6.1494	0.8084	-2.9495	2.517	1
1	4	a	-0.078435	0.2422	0.32063	0.00016786	0.0062199	0.006052	-0.34447	3.278	-3.6224	0.79769	-0.95218	0.42233	0
1	4	a	-0.036757	0.27327	0.31002	0.0015629	0.0091226	0.0075596	-2.3372	3.0744	-5.4116	0.79823	3.0906	2.3255	0
1	4	a	-0.12331	0.3059	0.42921	0.0018534	0.0063815	0.0045281	-0.34287	3.1095	3.4523	0.79452	-2.0657	1.1021	0
1	4	a	-0.13882	0.25952	0.39834	-7.6665e-05	0.0060539	0.0061306	3.5408	-4.8371	1.2963	0.80766	1.9027	-0.45833	1
1	4	a	0.096757	0.40574	0.30898	0.00030445	0.007655	0.0073506	-2.6342	-0.52764	-3.1619	0.81076	-0.28577	-1.4082	1
1	4	a	0.087143	0.41231	0.32517	-0.0016982	0.0052232	0.0069214	2.2286	-3.3151	1.0865	0.81522	-3.5993	-5.4194	1
1	4	a	0.11263	0.35041	0.23778	-0.0011414	0.0068724	0.0080138	-6.2779	-1.595	7.8729	0.79711	-0.65376	-0.014691	1
1	4	a	0.10807	0.3283	0.22023	-0.001227	0.0053053	0.0065323	-4.355	3.3082	7.6632	0.80019	-2.5221	1.071	1
1	4	a	-0.0043311	0.35601	0.36034	-0.0033746	0.0050161	0.0083906	-0.95604	1.6575	2.6136	0.80594	-4.3716	-1.4755	1
1	4	a	0.10635	0.27925	0.1729	-0.0011834	0.0049917	0.0061752	0.28697	1.9297	-1.6427	0.78562	-1.8981	-3.6407	1
1	4	a	-0.14156	0.23889	0.38045	0.00048704	0.006831	0.006344	1.317	2.3965	1.0795	0.79367	2.5858	0.65528	0
1	4	a	-0.10313	0.28354	0.38667	0.0022974	0.0094576	0.0071602	0.69655	0.78114	-0.084589	0.8	-2.4214	-2.7202	0
1	4	a	-0.036939	0.34381	0.38075	0.00028215	0.0074855	0.0072034	-4.5732	2.1176	-6.6908	0.81143	0.58217	2.8153	0
1	4	a	-0.039229	0.2388	0.27803	-0.00056952	0.0047762	0.0053458	-1.6082	-1.1069	-2.7151	0.80397	-4.938	1.8091	1
1	4	a	0.06737	0.361	0.29363	-0.0010077	0.0058216	0.0068293	-2.9122	-0.51663	-3.4288	0.78309	-5.0019	-1.1447	1
1	4	a	0.14993	0.30458	0.15465	0.00029281	0.0073233	0.0070304	4.5723	7.1536	-2.5813	0.80386	1.6078	5.9978	1
1	4	a	-0.22655	0.21263	0.43918	-0.0011986	0.0050051	0.0062036	2.3079	7.8504	-5.5425	0.79499	-1.0196	0.064784	0
1	4	a	-0.063311	0.22424	0.28755	0.002235	0.0074683	0.0052333	3.0184	-4.5553	1.5369	0.80255	4.3748	0.99902	0
1	4	a	0.067528	0.25585	0.18832	-0.0012907	0.0062404	0.0075312	-0.069186	0.15588	-0.22507	0.79411	-4.1934	-1.6458	1
1	4	a	-0.0071882	0.28236	0.28955	-0.0018105	0.0072655	0.009076	1.8799	-5.5091	3.6293	0.80201	-0.5391	5.1979	1
1	4	a	-0.1042	0.17519	0.27939	0.003183	0.0087742	0.0055913	0.98846	2.2558	1.2674	0.8087	-1.5672	2.2811	0
1	4	a	-0.0048299	0.28161	0.28644	0.00098098	0.0078328	0.0068518	-2.2613	2.101	4.3623	0.7894	-0.22045	-2.0101	0
1	4	a	0.061179	0.36372	0.30254	0.0023551	0.0077573	0.0054022	3.9137	-4.2169	-0.30322	0.79877	-0.92333	-2.288	0
1	4	a	0.07093	0.36406	0.29313	0.0033047	0.0075885	0.0042837	-4.8954	-1.9447	6.8402	0.78701	1.0463	-3.5391	0
1	4	a	-0.035624	0.23134	0.26696	0.00095484	0.0074648	0.00651	-0.03665	0.48768	-0.52434	0.79709	-3.6234	-0.048728	1
1	4	a	-0.036281	0.25528	0.29156	-0.0024584	0.0063763	0.0088347	-3.1088	-2.3973	-5.5061	0.78772	-2.6579	-1.2603	1
1	4	a	0.011587	0.39376	0.38218	-0.00051586	0.0055479	0.0060638	-1.5502	0.80526	-2.3554	0.78313	-3.8392	0.0077066	1
1	4	a	0.062086	0.26701	0.20492	-0.0030293	0.0059336	0.0089629	-5.2514	0.40365	5.655	0.81183	-2.6988	-0.1651	1
1	4	a	0.018345	0.30286	0.28451	-0.0019379	0.0047415	0.0066794	-1.4898	-5.1578	6.6476	0.80666	-0.79486	-3.7239	1
1	4	a	0.02449	0.25503	0.23054	-0.00055594	0.0062356	0.0067915	1.8985	-7.2147	-5.3163	0.78544	-1.6512	3.0924	1
1	4	a	0.060045	0.38159	0.32154	0.0019288	0.0071999	0.0052711	-0.090401	-1.2752	-1.3656	0.80528	1.4255	4.4909	1
1	4	a	0.071111	0.30451	0.2334	0.0029091	0.0092423	0.0063332	-2.1081	2.6092	4.7173	0.79339	-0.39174	-2.9689	0
1	4	a	-0.15544	0.22662	0.38206	-0.00074064	0.00708	0.0078206	-2.7506	-0.50344	3.2541	0.80953	0.43272	2.5956	0
1	4	a	-0.026508	0.32698	0.35349	-0.0043378	0.0058362	0.010174	-3.3355	-1.7288	5.0643	0.81515	2.3797	2.7671	1
1	4	a	-0.072268	0.34796	0.42023	0.00050989	0.0066901	0.0061803	1.5003	-1.6893	0.18897	0.7985	1.1731	-1.8774	0
1	4	a	-0.0011791	0.21512	0.2163	0.0010212	0.0067226	0.0057014	-0.94714	-0.87823	1.8254	0.78815	1.2923	0.25247	0
1	4	a	0.1888	0.3802	0.19141	0.0012083	0.0066864	0.0054781	1.1206	4.0462	2.9256	0.79714	-4.6044	-3.79	1
1	4	a	-0.14794	0.27322	0.42116	3.9799e-05	0.0060711	0.0060314	-2.5656	-3.3434	-5.9091	0.79708	-1.0722	2.456	0
1	4	a	-0.059546	0.27488	0.33442	0.00068033	0.0065481	0.0058678	0.79728	1.0922	0.29496	0.8177	2.0634	1.6305	1
1	4	a	-0.095805	0.23955	0.33535	0.00052732	0.0075118	0.0069844	1.4894	3.0845	-1.5951	0.81078	-2.2282	0.76869	1
1	4	a	0.018889	0.20735	0.18846	-0.0028771	0.0060984	0.0089754	-0.018533	-0.20575	0.22428	0.79749	-2.5282	-2.0873	1
1	4	a	0.0098866	0.28483	0.27494	-0.00047348	0.0067823	0.0072558	-2.9692	0.54773	3.517	0.8034	0.60468	3.1815	1
1	4	a	-0.11379	0.22406	0.33785	0.00093304	0.0067865	0.0058534	-4.5845	-1.7053	-6.2898	0.79961	0.57928	-3.5355	0
1	4	a	-0.0011791	0.31077	0.31195	-0.0041986	0.0055499	0.0097485	0.99325	-1.0872	0.093993	0.80142	1.0183	-0.56128	1
1	4	a	-0.00038549	0.339	0.33939	0.00079677	0.0062772	0.0054805	1.0787	-3.4767	2.398	0.79606	-0.014741	3.7153	1
1	4	a	0.023288	0.26773	0.24444	-0.0012365	0.0053716	0.0066081	-0.12218	4.5032	-4.6253	0.78452	1.3971	1.8949	1
1	4	a	-0.071497	0.22567	0.29717	-0.0016581	0.0068361	0.0084943	-5.6808	-0.38629	-6.0671	0.80682	0.46532	2.9201	0
1	4	a	-0.21129	0.17102	0.38231	-0.0010933	0.0061309	0.0072242	0.23327	3.3745	3.1412	0.80908	2.7725	-1.0008	0
1	4	a	-0.18005	0.22229	0.40234	-0.0017668	0.0049381	0.006705	-1.4253	-0.7527	-2.178	0.79731	3.3749	0.68736	0
1	4	a	-0.14578	0.20592	0.3517	0.001551	0.0076191	0.0060682	-1.7806	-2.695	-4.4756	0.80102	-1.4466	1.9347	0
1	4	a	-0.044399	0.2451	0.2895	-0.0013984	0.0064486	0.007847	-4.4202	-0.88863	-5.3088	0.80949	2.1957	1.0526	1
1	4	a	-0.022971	0.25753	0.2805	-0.0020505	0.0059861	0.0080366	-1.3099	-1.4575	2.7674	0.79139	-3.1308	3.1907	1
1	4	a	0.084195	0.43456	0.35036	-0.0021999	0.0065971	0.008797	-4.7455	3.1747	-7.9202	0.81657	0.057789	-2.9955	1
1	4	a	0.14551	0.42075	0.27524	-0.0010561	0.0061912	0.0072473	0.11633	1.9778	1.8615	0.78635	-1.7952	-0.53712	1
1	4	a	0.097256	0.33077	0.23351	0.0014926	0.0071951	0.0057025	-0.65325	1.7746	2.4279	0.808	-3.1642	-1.9438	1
1	4	a	-0.094739	0.29317	0.38791	-0.00025347	0.0051451	0.0053986	-1.1497	1.5485	2.6982	0.80304	0.50105	1.7795	1
1	4	a	-0.1637	0.20134	0.36503	-0.0024706	0.0046885	0.0071592	-1.6215	2.1262	-3.7477	0.79922	-1.9974	4.9392	0
1	4	a	-0.12202	0.22703	0.34905	0.0057579	0.01029	0.0045326	4.6671	-5.2835	-0.61634	0.79159	0.33514	-1.1178	0
1	4	a	0.15184	0.43247	0.28063	-0.00012829	0.0054846	0.0056129	0.65215	-4.2752	-3.623	0.79393	1.0997	2.7689	1
1	4	a	-0.048186	0.23834	0.28653	-0.0048311	0.0050728	0.0099039	-2.3968	0.78538	3.1822	0.80744	3.7382	-5.7384	1
1	4	a	-0.17794	0.22592	0.40385	0.00086915	0.0072786	0.0064095	3.98	-4.744	-0.76403	0.78823	2.7953	-3.3761	0
1	4	a	0.094649	0.31726	0.22261	0.0013408	0.0070481	0.0057073	4.5491	-4.5902	0.041112	0.80855	-2.9689	0.15316	1
1	4	a	-0.084762	0.26483	0.34959	-0.00021719	0.0066385	0.0068557	2.9143	3.7002	0.78585	0.79664	-4.0807	-1.4967	1
1	4	a	0.11533	0.39444	0.27912	-0.00063789	0.0055641	0.006202	2.1646	2.2965	-0.13199	0.78474	0.46827	0.43062	1
1	4	a	-0.10707	0.24805	0.35512	0.0022635	0.0071292	0.0048658	3.5592	4.4617	0.90248	0.81626	5.124	4.7317	0
1	4	a	-0.023537	0.33034	0.35388	0.0015968	0.0067455	0.0051487	-1.8384	-2.423	4.2613	0.80745	3.2552	-4.6738	0
1	4	a	-0.031451	0.34866	0.38011	0.00033368	0.0059245	0.0055908	4.5465	-5.3874	0.84091	0.7933	0.36309	4.3989	1
1	4	a	0.10259	0.4027	0.30011	-0.00041757	0.0070966	0.0075142	2.3224	-7.2693	-4.9469	0.8004	1.0177	-3.8797	1
1	4	a	0.051791	0.25331	0.20152	0.0040484	0.0087343	0.0046859	0.14441	-0.23508	-0.090676	0.81121	4.3244	-1.5325	1
1	4	a	0.016893	0.3015	0.2846	-0.0016192	0.0057041	0.0073233	-0.77627	3.344	4.1202	0.80754	5.5461	2.2821	1
1	4	a	0.064104	0.33222	0.26812	-0.00087229	0.0058291	0.0067014	-2.365	0.62149	-2.9865	0.79072	-4.5401	-1.8493	1
1	4	a	-0.052426	0.22429	0.27671	-0.0029115	0.0052305	0.008142	6.1839	-6.721	0.53708	0.79245	-2.0494	-0.26162	1
1	4	a	-0.08263	0.27243	0.35506	-0.0025189	0.0068831	0.009402	2.2278	7.3312	5.1035	0.78873	0.79247	-0.16873	1
1	4	a	0.14721	0.40265	0.25544	-0.00036609	0.0069401	0.0073062	-1.7733	-0.98988	2.7632	0.79588	-1.0929	1.7624	1
1	4	a	0.020136	0.43844	0.4183	0.00072451	0.0060894	0.0053649	-0.27262	-1.1071	1.3797	0.78707	4.695	-2.3599	0
1	4	a	0.056825	0.32585	0.26902	0.0021336	0.0074092	0.0052756	0.78837	-2.3648	-1.5765	0.8069	3.0593	-2.6338	1
1	4	a	-0.036213	0.21483	0.25104	-0.0010358	0.0061358	0.0071716	0.83963	-0.98329	-0.14366	0.79169	4.1317	4.2009	1
1	4	a	0.084943	0.28637	0.20143	-0.0019509	0.0058442	0.0077951	-5.0589	-0.29013	5.349	0.8092	2.8965	-1.7884	1
1	4	a	0.0039683	0.26685	0.26288	0.00061783	0.0070441	0.0064263	0.17684	3.9595	3.7827	0.81482	-1.8239	-5.2407	1
1	4	a	-0.081633	0.24626	0.32789	-0.0029215	0.00457	0.0074915	-0.5149	-4.3842	4.8991	0.80932	-1.9608	0.79464	1
1	4	a	-0.035556	0.2381	0.27365	-0.0020673	0.0059812	0.0080485	4.8607	4.8635	0.0028623	0.80625	2.3648	3.6862	1
1	4	a	-0.03161	0.23503	0.26664	-0.00026355	0.0064094	0.006673	5.1641	7.3219	2.1578	0.79542	4.6864	-1.8957	1
1	4	a	0.11791	0.30533	0.18741	0.0025459	0.0080593	0.0055134	2.6841	3.0623	0.37818	0.79989	2.4447	1.4761	1
1	4	a	-0.063288	0.24322	0.30651	0.00081347	0.0081439	0.0073305	0.443	4.8224	4.3794	0.81508	1.5119	3.7589	0
1	4	a	0.047392	0.29506	0.24766	-0.00051109	0.0065635	0.0070746	1.3566	2.5075	-1.1509	0.78559	1.5308	0.80124	1
1	4	a	-0.0039909	0.31757	0.32156	-0.0012235	0.0057729	0.0069965	-1.7566	-0.51013	2.2667	0.79497	1.1795	-1.6617	1
1	4	a	-0.10902	0.25277	0.36179	0.0026894	0.0087189	0.0060296	-0.82886	0.54523	-1.3741	0.79291	-3.9507	-3.8886	0
1	4	a	0.15569	0.378	0.22231	0.0038498	0.0097	0.0058502	0.87748	1.0526	-0.17515	0.80211	-0.25126	-3.6599	1
1	4	a	-0.12259	0.19515	0.31773	0.00011296	0.0057431	0.0056301	-6.4294	1.3214	7.7507	0.80535	-5.2058	2.5498	0
1	4	a	-0.068413	0.25728	0.32569	-0.0033194	0.0044356	0.007755	0.18344	-0.39215	0.20871	0.79887	-2.8256	-1.3864	1
1	4	a	-0.070567	0.26583	0.33639	0.00053665	0.0056551	0.0051185	-2.423	-2.331	4.754	0.80576	3.8285	-1.2622	0
1	4	a	0.095147	0.29463	0.19948	0.00012543	0.0070145	0.0068891	-5.2266	-1.0152	-6.2418	0.79459	4.2977	4.8385	1
1	4	a	0.18027	0.41519	0.23492	0.0016276	0.008147	0.0065194	0.31074	-3.3642	-3.0534	0.80069	-0.6833	-0.2711	1
1	4	a	-0.065306	0.21184	0.27714	-0.0010706	0.007869	0.0089397	2.4309	2.4828	0.05188	0.81058	-0.9939	-1.7222	0
1	4	a	0.038934	0.31256	0.27363	-0.00017342	0.0059198	0.0060932	2.412	-6.0507	3.6387	0.81465	-2.6326	-0.41925	1
1	4	a	-0.09771	0.23345	0.33116	-0.0018053	0.0064843	0.0082895	1.0197	-3.7074	2.6877	0.79789	-0.14615	-3.538	1
1	4	a	0.10964	0.28934	0.17971	-0.0012922	0.0065757	0.0078679	-7.9244	0.063684	-7.9881	0.79301	-1.9872	-1.9904	1
1	4	a	-0.014762	0.33	0.34476	0.0010187	0.0086793	0.0076605	4.5045	-4.8184	-0.31391	0.78887	-1.2875	2.9352	0
1	4	a	-0.26692	0.1593	0.42621	0.00015477	0.0076365	0.0074817	4.545	-7.0076	-2.4626	0.80538	2.474	1.3724	0
1	4	a	0.076168	0.32916	0.25299	9.9805e-05	0.0054846	0.0053848	-0.86722	-0.67535	1.5426	0.81349	0.91408	3.5726	1
1	4	a	-0.16522	0.24249	0.40771	0.0030431	0.0083628	0.0053197	-5.8856	-1.6069	-7.4926	0.80257	-2.9503	3.3576	0
1	4	a	0.070771	0.23764	0.16687	-0.0013389	0.0056585	0.0069974	-3.5414	-4.0068	-7.5482	0.80891	-1.4357	-1.7665	1
1	4	a	-0.11952	0.19159	0.31111	0.00094479	0.0068397	0.0058949	-3.6449	-1.3332	4.9781	0.8049	2.687	-0.1243	0
1	4	a	-0.078413	0.27866	0.35707	-0.0014548	0.0061932	0.0076481	-6.5	0.47265	-6.9727	0.79077	1.2744	-1.54	1
1	4	a	-0.12816	0.17562	0.30379	0.00084135	0.0062751	0.0054338	-3.4255	1.1336	-4.5591	0.80169	-1.8281	-3.222	0
1	4	a	0.093243	0.35458	0.26134	-0.00038994	0.0055448	0.0059347	-0.859	1.4874	-2.3464	0.80055	5.3486	-2.795	1
1	4	a	-0.01458	0.29764	0.31222	-0.00096288	0.0058389	0.0068018	-4.2811	1.4418	-5.723	0.78507	0.93409	-4.0492	1
1	4	a	0.090136	0.41601	0.32587	-0.00098967	0.0066171	0.0076067	1.5552	-5.2222	3.6669	0.79066	-2.419	2.6323	1
1	4	a	0.052857	0.34224	0.28939	-0.00058125	0.006857	0.0074382	-2.2952	3.2244	-5.5196	0.79818	-1.175	1.2499	1
1	4	a	0.058345	0.33732	0.27898	0.0013248	0.0086713	0.0073465	0.8449	3.677	-2.8321	0.80103	-2.9449	-5.1308	1
1	4	a	0.13073	0.38286	0.25213	-0.001043	0.0054266	0.0064696	0.58531	-7.2732	-6.6879	0.81049	-2.1792	-4.3514	1
2	4	a	-0.069637	0.27605	0.34569	0.00019351	0.0086376	0.008444	4.0759	-6.2468	2.1709	0.79849	-0.81306	0.32997	0
2	4	a	0.076009	0.38172	0.30571	-9.9961e-05	0.0088833	0.0089832	3.4569	-5.0995	-1.6426	0.80001	-0.21967	0.35733	0
2	4	a	0.096259	0.30438	0.20812	0.0045474	0.0095134	0.004966	-2.0223	-1.6065	3.6287	0.79503	0.25229	-4.6842	1
2	4	a	0.036463	0.23637	0.19991	0.0010201	0.0081638	0.0071437	3.5304	-4.4881	0.95778	0.80277	-2.1811	0.2151	1
2	4	a	0.056825	0.30819	0.25136	0.0018487	0.0077105	0.0058618	-4.7951	0.92117	-5.7162	0.80681	1.6786	-3.208	1
2	4	a	0.088639	0.31385	0.22522	-0.0031913	0.0051526	0.0083439	3.5921	-4.2437	0.65161	0.80348	-1.3139	-0.21587	1
2	4	a	0.034082	0.38215	0.34807	-0.0020399	0.005881	0.0079209	-0.90791	0.67262	1.5805	0.79955	-1.8771	-1.6528	1
2	4	a	0.10408	0.35508	0.251	-0.0019906	0.0047983	0.0067889	-0.45346	-1.7381	2.1916	0.79865	0.44108	4.0331	1
2	4	a	-0.070522	0.25732	0.32785	0.00013556	0.0061419	0.0060064	-4.0241	3.0949	7.1191	0.80601	2.9526	3.6735	0
2	4	a	-0.14778	0.2615	0.40927	-0.00042377	0.0057047	0.0061285	-2.0678	3.6017	-5.6695	0.80039	-0.96545	1.842	0
2	4	a	-0.014308	0.35871	0.37302	0.0013197	0.0061064	0.0047867	0.90619	4.4417	-3.5355	0.81473	2.8401	4.2652	1
2	4	a	0.018186	0.33712	0.31893	-0.0011201	0.0061298	0.0072499	0.59658	-1.1837	0.58716	0.79107	1.5115	2.0227	1
2	4	a	0.088594	0.39943	0.31084	0.00011563	0.0063424	0.0062268	-1.4325	0.89921	2.3317	0.81306	1.5806	-5.5691	1
2	4	a	0.056054	0.31764	0.26159	-0.001272	0.0069037	0.0081757	1.2917	-1.6533	0.36169	0.79836	2.617	2.0819	1
2	4	a	0.23365	0.40268	0.16902	-0.0012645	0.0071916	0.0084561	-1.3202	-2.3331	-3.6532	0.80424	0.28085	1.7172	1
2	4	a	0.048526	0.32528	0.27676	-0.001675	0.0058083	0.0074832	-2.6545	-0.58794	-3.2425	0.80296	3.0781	-3.6225	1
2	4	a	0.08932	0.34984	0.26052	6.4184e-05	0.0087611	0.0086969	0.54356	2.171	1.6275	0.79975	-1.9904	1.5142	1
2	4	a	0.10163	0.27592	0.17429	0.001033	0.007496	0.006463	2.4556	4.2287	1.7731	0.79903	-2.3293	-1.4274	1
2	4	a	0.17317	0.43694	0.26376	-0.0042753	0.0048138	0.0090892	2.6267	3.5317	-0.90495	0.80212	0.49145	3.4497	1
2	4	a	-0.027551	0.2719	0.29946	-0.00073313	0.0056632	0.0063963	-7.0989	-0.64109	-7.74	0.80547	0.20365	1.4061	0
2	4	a	-0.1241	0.22066	0.34476	-0.0016906	0.007879	0.0095696	-0.77343	-0.42232	-1.1957	0.7982	-0.84606	0.21465	0
2	4	a	0.072948	0.34531	0.27236	0.0014475	0.0069021	0.0054546	-2.3022	-1.411	-3.7132	0.79914	-0.36946	1.7829	1
2	4	a	0.057302	0.25664	0.19934	-0.00010653	0.0075511	0.0076576	-1.1401	1.6705	-2.8106	0.81604	0.98742	2.5321	1
2	4	a	-0.11376	0.21306	0.32683	0.002743	0.007346	0.004603	-2.015	-0.060653	-2.0756	0.80875	-2.1727	-5.5183	0
2	4	a	-0.11907	0.26982	0.38889	-0.0017396	0.007093	0.0088326	-0.93495	-1.7381	-2.673	0.81372	-1.0855	1.4575	0
2	4	a	0.058753	0.31141	0.25265	0.0020584	0.0077976	0.0057392	-0.077361	2.4256	-2.5029	0.80328	5.0462	-2.138	1
2	4	a	0.15023	0.44476	0.29454	-0.00076683	0.005007	0.0057738	3.1092	3.7051	-0.59594	0.79686	2.1534	3.3098	1
2	4	a	0.031429	0.27556	0.24413	0.00017721	0.00599	0.0058128	-0.75769	0.090063	0.84775	0.78929	-2.4392	2.0961	0
2	4	a	0.22145	0.42431	0.20286	0.0031125	0.0098674	0.0067549	-2.7704	0.25	-3.0204	0.78252	3.3897	1.9319	1
2	4	a	0.16245	0.40542	0.24297	-0.0021494	0.0068768	0.0090262	-2.726	1.2367	3.9627	0.78671	-5.7067	0.10428	1
2	4	a	0.14413	0.32458	0.18045	0.0015526	0.0069058	0.0053532	-5.8811	-0.17562	6.0567	0.78237	-1.381	-2.4368	1
2	4	a	-0.031723	0.22256	0.25429	-0.0016912	0.0074158	0.009107	-1.5857	-1.3738	2.9595	0.79783	3.7491	0.48751	0
2	4	a	0.089093	0.27982	0.19073	-0.00066695	0.0063963	0.0070632	5.6089	5.7117	-0.10281	0.80536	0.010423	1.8882	1
2	4	a	0.082472	0.33832	0.25585	0.001593	0.006769	0.005176	-6.9222	0.82238	7.7446	0.79542	0.64234	0.12928	1
2	4	a	0.0048526	0.25524	0.25039	0.0019128	0.0080187	0.0061059	-0.10182	4.7301	-4.832	0.78879	0.83844	-2.7955	0
2	4	a	0.10129	0.41358	0.31229	-0.0009625	0.0085132	0.0094757	3.8429	6.3438	2.501	0.79194	4.9881	3.4626	1
2	4	a	0.025737	0.28052	0.25478	-0.0018471	0.0075833	0.0094304	-0.84635	1.1418	-1.9881	0.80544	3.7605	1.1804	1
2	4	a	0.088367	0.3851	0.29673	0.0027405	0.0080416	0.0053011	1.9199	-4.1421	-2.2223	0.81133	-4.4661	-1.2183	0
2	4	a	-0.014082	0.34685	0.36093	-0.0023434	0.006673	0.0090164	2.4295	-3.6363	-1.2069	0.78569	2.284	3.3154	0
2	4	a	0.10785	0.37959	0.27175	0.003485	0.0086292	0.0051442	-3.5477	0.76326	4.311	0.81602	-0.94606	-0.088756	1
2	4	a	0.22585	0.37866	0.15281	0.0012034	0.0092439	0.0080406	3.7416	-5.3717	-1.6301	0.80687	4.3935	-1.0841	1
2	4	a	0.22902	0.4473	0.21828	0.0023318	0.0086043	0.0062725	-3.647	0.92585	4.5729	0.79278	4.9737	0.64579	1
2	4	a	0.057324	0.30912	0.25179	-0.0010649	0.0057331	0.0067981	0.10645	-4.0677	-3.9613	0.80314	-0.40671	2.8181	1
2	4	a	0.12404	0.37336	0.24932	0.0016775	0.0074703	0.0057929	-0.81083	-1.9684	-2.7792	0.80106	0.095321	2.6774	1
2	4	a	0.10156	0.31726	0.21569	0.0010263	0.0075591	0.0065328	2.0927	-4.2635	-2.1709	0.80401	2.3445	-5.6678	1
2	4	a	-0.045147	0.3254	0.37054	-0.00089286	0.0053325	0.0062254	-5.2193	-1.8478	7.0672	0.79399	-1.1053	-0.96789	0
2	4	a	0.010748	0.37753	0.36678	0.0014367	0.0063303	0.0048936	2.0901	5.3648	-3.2748	0.81991	-0.68289	2.3529	0
2	4	a	-0.03059	0.32488	0.35546	-0.0017496	0.0069322	0.0086818	0.82171	2.9561	2.1343	0.8048	3.072	-4.2579	1
2	4	a	0.035533	0.31531	0.27977	0.0026421	0.0070181	0.004376	0.73381	2.44	1.7062	0.80826	2.2953	1.1912	1
2	4	a	0.079161	0.41984	0.34068	0.00027934	0.0063618	0.0060824	0.29273	0.86799	-0.57526	0.81432	1.8222	2.9163	1
2	4	a	-0.030249	0.26209	0.29234	0.00016977	0.0072997	0.0071299	-0.36305	2.6604	-3.0234	0.79831	2.3796	-0.033553	1
2	4	a	-0.0084354	0.37791	0.38635	0.0022985	0.0071278	0.0048293	1.5919	-1.9509	0.35904	0.78768	-2.6191	-3.5641	0
2	4	a	0.12179	0.3481	0.2263	0.0037249	0.008287	0.0045621	-5.5565	-0.96066	6.5172	0.80118	-3.2613	-3.3522	1
2	4	a	-0.08966	0.31345	0.40311	-0.00067897	0.0065341	0.007213	0.59669	-4.1858	3.5892	0.80439	1.073	2.423	0
2	4	a	0.10608	0.35005	0.24397	-0.0005296	0.0062501	0.0067797	0.59646	-1.6816	1.0851	0.78767	1.0499	1.4972	1
2	4	a	-0.060272	0.27644	0.33671	0.0022124	0.0074718	0.0052594	-2.4916	0.10961	-2.6012	0.79983	-0.96098	-3.8531	0
2	4	a	0.018503	0.37596	0.35746	-0.0013407	0.0054505	0.0067912	-2.7822	-2.7965	5.5788	0.80009	2.26	-1.2285	1
2	4	a	0.1144	0.34596	0.23156	0.001865	0.0073778	0.0055128	4.4577	-4.6745	-0.21674	0.79217	-4.2063	0.075643	1
2	4	a	0.06517	0.30472	0.23955	-0.0029532	0.0059228	0.008876	3.8794	7.5153	-3.6358	0.80061	-0.86615	4.2243	1
2	4	a	-0.091383	0.3185	0.40989	0.0051468	0.01029	0.0051428	-2.078	2.1347	4.2127	0.8165	1.6504	0.25352	0
2	4	a	0.018798	0.3661	0.3473	-0.0022673	0.0058092	0.0080765	1.4227	-1.9517	-0.52899	0.80302	-2.6052	-1.5926	1
2	4	a	-0.11043	0.2356	0.34603	0.00304	0.0094741	0.0064341	-2.4673	4.0192	-6.4866	0.79336	2.8752	1.6391	0
2	4	a	-0.0024036	0.32807	0.33048	0.00048222	0.0048999	0.0044177	-2.9144	1.8682	-4.7826	0.79945	0.79343	0.32739	1
2	4	a	-0.13798	0.20179	0.33977	0.00035686	0.0059324	0.0055755	-1.5782	-1.335	-2.9132	0.7995	1.6924	-2.2027	0
2	4	a	-0.084512	0.31102	0.39553	0.0017466	0.0084797	0.0067331	2.4339	6.7475	4.3136	0.79951	3.566	5.1792	0
2	4	a	0.059819	0.38023	0.32041	0.00301	0.009292	0.006282	-0.64923	2.0612	-2.7104	0.79849	0.98536	4.5966	1
2	4	a	0.10678	0.29642	0.18964	-0.0014559	0.0064447	0.0079006	-1.352	0.6915	-2.0435	0.79394	-2.8695	0.21937	1
2	4	a	0.031723	0.36311	0.33138	0.00082931	0.0055016	0.0046722	-2.1314	0.12794	2.2593	0.79906	-0.68632	0.59697	0
2	4	a	0.089206	0.30946	0.22025	-0.0013143	0.0051672	0.0064815	-1.3676	2.5523	-3.9199	0.7862	2.1882	0.30859	1
2	4	a	0.23193	0.44002	0.2081	0.00041335	0.0063782	0.0059648	-6.4281	0.63186	-7.06	0.80468	3.492	1.9512	1
2	4	a	0.10315	0.31039	0.20723	0.0011857	0.0072787	0.006093	6.4773	6.9358	-0.45851	0.81358	2.4518	-0.2173	1
2	4	a	-0.090612	0.21229	0.3029	-0.0025505	0.0043339	0.0068844	2.7638	-2.9259	0.16211	0.81178	-1.6619	0.67933	1
2	4	a	-0.033991	0.34515	0.37914	-0.00024836	0.007533	0.0077813	-2.3481	4.1352	-6.4834	0.79667	4.0481	-0.23886	0
2	4	a	0.053084	0.38678	0.3337	-0.0025133	0.0060542	0.0085676	0.42981	2.5475	2.1177	0.78406	3.5183	1.5248	1
2	4	a	-0.011678	0.23898	0.25066	0.00054835	0.0077094	0.0071611	0.025022	0.071911	-0.04689	0.78039	4.3906	-1.6906	1
2	4	a	0.081633	0.28385	0.20222	-0.00040879	0.0076742	0.008083	-2.3221	1.1348	-3.4569	0.79925	-0.75656	1.2195	1
2	4	a	0.05059	0.34066	0.29007	-0.0016718	0.0074057	0.0090774	-2.293	0.50291	2.7959	0.80079	2.5543	-1.8656	1
2	4	a	-0.15512	0.1958	0.35093	0.0014473	0.0061394	0.0046921	-2.057	2.7274	-4.7845	0.78901	-3.3035	2.7263	0
2	4	a	0.095714	0.38574	0.29002	0.0011954	0.0058764	0.0046811	1.6006	5.1618	-3.5612	0.80597	1.6224	-5.8294	1
2	4	a	0.058277	0.30016	0.24188	0.00079778	0.0079111	0.0071133	5.2569	-5.5198	-0.26293	0.80763	-4.9777	2.0427	1
2	4	a	0.0055329	0.378	0.37247	-0.00053037	0.0066306	0.007161	-1.085	-1.142	-2.227	0.80624	0.54035	1.2996	0
2	4	a	-0.035465	0.19519	0.23066	-0.00076117	0.0088987	0.0096599	-0.4289	3.7316	4.1605	0.80517	2.0828	-2.7959	1
2	4	a	-0.016304	0.3495	0.3658	0.00031888	0.00714	0.0068211	-4.0403	2.4243	6.4645	0.80823	-2.3881	-0.88839	0
2	4	a	0.023061	0.28685	0.26379	-9.145e-06	0.0059945	0.0060037	1.7509	4.1241	2.3732	0.78751	-1.9968	1.0751	1
2	4	a	0.047392	0.23778	0.19039	0.0039149	0.0088251	0.0049101	-3.5211	2.2669	5.788	0.80174	2.7057	1.6286	1
2	4	a	0.014626	0.32787	0.31324	0.0014043	0.0078066	0.0064023	-2.0279	0.14756	2.1755	0.80183	0.81182	-1.9586	1
2	4	a	-0.0036735	0.3278	0.33147	0.0008136	0.0060778	0.0052642	-1.5945	2.6115	-4.206	0.81221	2.0954	-0.44502	0
2	4	a	-0.021882	0.23642	0.2583	0.0013355	0.0081376	0.0068021	1.3704	-2.4102	1.0398	0.80668	3.5104	0.07714	1
2	4	a	-0.004195	0.37975	0.38395	-0.0025382	0.0075946	0.010133	-1.848	-1.7438	3.5918	0.80511	0.16217	4.6185	1
2	4	a	0.099229	0.35415	0.25492	0.00055477	0.0049502	0.0043955	6.3401	-6.8536	0.5135	0.80606	-5.9605	-2.6034	1
2	4	a	-0.072676	0.27896	0.35163	0.0023551	0.0089945	0.0066395	0.012779	-1.7797	1.7669	0.79229	1.0917	-0.068123	0
2	4	a	-0.023605	0.26837	0.29197	0.0019531	0.0070747	0.0051215	2.358	2.6996	-0.34154	0.7897	0.67489	1.8077	1
2	4	a	-0.010612	0.3954	0.40601	-6.6899e-05	0.0065925	0.0066594	-2.7155	1.4266	-4.1421	0.79725	-1.88	1.8943	1
2	4	a	-0.086054	0.29918	0.38524	7.4824e-05	0.005079	0.0050042	0.65285	3.4454	-2.7925	0.7948	2.785	3.1811	1
2	4	a	-0.076145	0.23179	0.30794	0.00032873	0.0070192	0.0066904	0.30351	-2.6838	-2.3803	0.80485	-0.093362	-0.36325	0
2	4	a	-0.12007	0.29118	0.41125	0.0010053	0.0076569	0.0066516	-2.752	-1.4734	4.2253	0.79274	-3.1797	3.4081	0
2	4	a	-0.1573	0.25667	0.41397	-0.00053256	0.0047791	0.0053116	2.4265	5.4556	-3.0291	0.80363	4.4831	-2.8496	0
2	4	a	0.079002	0.34946	0.27045	-0.00052204	0.0062467	0.0067687	1.3117	-3.6775	2.3658	0.79209	2.6768	3.2507	1
2	4	a	0.049524	0.30921	0.25968	-0.0030835	0.006186	0.0092695	1.1432	-2.3822	-1.239	0.81826	1.8424	-1.7183	1
2	4	a	0.033447	0.30841	0.27497	-0.0031635	0.0054224	0.0085859	-3.1682	3.3425	-6.5107	0.80731	1.6421	1.8615	1
2	4	a	0.020181	0.37683	0.35664	-0.0035017	0.004983	0.0084846	3.8672	-6.2281	-2.361	0.79289	-0.40305	-0.040593	1
2	4	a	-0.0081859	0.25224	0.26043	0.0014545	0.0078796	0.0064251	-6.6034	-0.84646	7.4499	0.79207	2.1641	-1.2875	1
2	4	a	-0.0878	0.18195	0.26975	-0.0027042	0.0047896	0.0074939	0.1205	0.9652	0.8447	0.79263	0.76823	-2.0809	0
2	4	a	0.13868	0.44342	0.30474	0.00041528	0.0053428	0.0049275	-3.148	-1.9835	-5.1315	0.7923	2.7797	-5.705	1
2	4	a	0.037211	0.23873	0.20152	0.0031255	0.0077069	0.0045814	1.4572	2.238	0.78082	0.79455	-2.9771	-2.3011	1
2	4	a	0.022381	0.30526	0.28288	-0.0025543	0.0046959	0.0072502	-1.5742	-1.0413	-2.6155	0.81287	-1.514	0.45731	1
2	4	a	-0.013583	0.29195	0.30553	-0.0018295	0.0056224	0.0074519	0.057996	-4.1669	-4.1089	0.81608	-0.75742	1.7696	0
2	4	a	-0.034308	0.27197	0.30628	0.0012086	0.0084986	0.0072899	-1.7794	-0.71163	-2.491	0.81188	-2.685	-5.8583	0
2	4	a	-0.20982	0.20912	0.41893	-0.00028362	0.005971	0.0062546	0.01474	-1.023	1.0083	0.79049	-2.1686	5.0668	0
2	4	a	0.096871	0.33596	0.23909	-0.0022108	0.0050313	0.007242	3.8647	4.4912	-0.62654	0.79458	-3.9664	-0.37727	1
2	4	a	0.026939	0.29272	0.26578	0.00018196	0.006227	0.006045	-0.82508	-3.7779	-4.603	0.79019	-5.9413	0.82773	1
2	4	a	0.00038549	0.25424	0.25385	0.00024422	0.0077147	0.0074704	1.5069	-6.0234	-4.5164	0.80151	1.2781	-0.2431	1
2	4	a	-0.032857	0.33007	0.36293	-0.00023589	0.0060228	0.0062586	1.04	3.7302	-2.6901	0.80415	1.4996	-1.6276	1
2	4	a	0.042902	0.37692	0.33401	-0.0027336	0.0054295	0.0081631	3.3662	6.7464	3.3802	0.809	0.40341	0.36986	1
2	4	a	-0.0086621	0.34916	0.35782	-3.81e-05	0.0061327	0.0061708	1.5178	-3.1073	-1.5896	0.79252	2.2518	1.3387	1
2	4	a	0.071179	0.31234	0.24116	0.0048626	0.0091765	0.0043139	-0.91599	-2.6101	3.5261	0.79209	0.6849	-1.6996	1
2	4	a	-0.21721	0.16803	0.38524	-0.00012118	0.0070135	0.0071347	2.3624	2.622	0.25958	0.80739	0.040539	-3.0771	0
2	4	a	-0.094966	0.32429	0.41925	0.0024792	0.008173	0.0056938	0.39856	6.2732	5.8746	0.8015	0.95981	-2.9391	0
2	4	a	-0.017596	0.20218	0.21977	0.002147	0.0088022	0.0066552	2.7403	-4.1707	-1.4304	0.79856	-0.21787	-2.4776	1
2	4	a	-0.0071429	0.38161	0.38875	0.004339	0.0090837	0.0047447	-2.1013	-0.53546	-2.6367	0.81486	0.15239	-2.9178	1
2	4	a	-0.11646	0.25676	0.37322	-0.00027761	0.0053841	0.0056617	2.1309	-7.0961	-4.9652	0.80712	3.5939	2.5127	0
2	4	a	0.12098	0.39796	0.27698	0.0025822	0.0081602	0.005578	0.16233	-7.3485	-7.1862	0.8095	-0.5886	3.6579	1
2	4	a	0.14333	0.42828	0.28494	-0.0030195	0.0044725	0.007492	2.9175	4.2391	-1.3216	0.80595	-2.7891	1.9046	1
2	4	a	0.038254	0.34528	0.30703	0.00092427	0.0082368	0.0073125	2.8613	3.48	0.61861	0.80223	-4.634	4.4504	0
2	4	a	0.055941	0.31401	0.25807	0.00041854	0.0067168	0.0062982	4.2629	5.1421	0.8792	0.80105	2.0877	-1.5413	1
2	4	a	0.16467	0.43819	0.27351	0.00036819	0.0059526	0.0055844	4.5399	5.4725	0.93262	0.7969	1.4242	-0.61919	1
2	4	a	-0.1929	0.15932	0.35222	-0.0033088	0.0053193	0.0086281	-2.3744	1.5495	3.9239	0.79107	-0.58603	1.5203	0
2	4	a	-0.14737	0.19717	0.34454	-0.0003572	0.0072964	0.0076536	1.8926	-3.0963	-1.2037	0.80582	1.6216	0.89983	1
2	4	a	-0.12293	0.20578	0.32871	0.0054202	0.0098026	0.0043824	-0.44551	-2.068	-2.5135	0.79986	3.6391	-4.7375	0
2	4	a	0.004263	0.33959	0.33533	-0.0027172	0.0058792	0.0085964	3.6305	-7.2392	-3.6088	0.80057	-1.7326	4.3784	1
2	4	a	-0.019206	0.23866	0.25787	-0.0011773	0.0048689	0.0060462	-3.5199	-3.4603	6.9801	0.81197	-3.5793	-4.142	1
2	4	a	-0.0060544	0.34887	0.35492	-0.00085029	0.0058461	0.0066964	6.0257	-6.3177	0.29192	0.79657	0.11986	3.6695	0
2	4	a	-0.11014	0.20617	0.3163	-8.0519e-05	0.0066457	0.0067262	-1.4016	-0.86944	-2.271	0.79053	2.497	-0.24708	0
2	4	a	-0.1822	0.19551	0.37771	0.0035754	0.010258	0.006683	-5.4452	-2.5301	-7.9754	0.80162	1.6756	0.087009	0
2	4	a	0.0028345	0.32345	0.32061	0.00059396	0.0070301	0.0064361	-4.1959	-0.28882	4.4847	0.79709	-1.6329	-1.9491	0
2	4	a	-0.047755	0.25916	0.30692	0.0025215	0.0076419	0.0051204	4.1198	-5.7193	1.5995	0.79295	-2.0166	-3.1424	1
2	4	a	0.069864	0.29351	0.22365	5.0078e-05	0.0062651	0.006215	4.921	-5.7354	0.81441	0.79648	-0.31895	3.9194	1
2	4	a	-0.069705	0.25202	0.32172	-0.0033013	0.0049598	0.0082612	1.5091	3.83	2.3209	0.80995	-1.4272	2.4715	1
2	4	a	-0.0070748	0.2832	0.29027	-0.00056911	0.007094	0.0076631	0.2796	-4.6981	4.4185	0.7894	-1.5972	-4.2315	1
2	4	a	0.092154	0.43059	0.33844	-0.0013884	0.0053811	0.0067695	0.29247	-0.81127	0.5188	0.79666	0.30194	-0.48136	1
2	4	a	-0.094989	0.24122	0.33621	-0.0029429	0.0045519	0.0074947	-2.195	0.91188	3.1069	0.79594	-2.1001	0.31676	1
2	4	a	-0.017007	0.28485	0.30186	-0.00021725	0.0053749	0.0055922	0.21263	-1.6833	1.4707	0.79928	-4.0132	1.1841	1
2	4	a	0.24186	0.39905	0.15719	0.0037446	0.0093572	0.0056126	6.094	6.3414	-0.2474	0.7867	-1.8688	1.8034	1
2	4	a	-0.18535	0.24617	0.43152	-0.0011907	0.0060024	0.0071931	-1.7993	-1.9259	-3.7253	0.80562	-0.43253	4.2201	0
2	4	a	0.024376	0.31986	0.29549	0.0012737	0.0080024	0.0067287	0.15609	-2.7388	2.5827	0.79386	4.0248	3.3524	1
2	4	a	-0.10247	0.27821	0.38068	-0.00070071	0.0051566	0.0058573	3.2598	-3.7285	0.46871	0.7824	1.2446	0.95265	0
2	4	a	0.0045805	0.37569	0.37111	-9.3645e-05	0.0089489	0.0090426	-0.50019	-2.1158	-2.616	0.79725	4.5006	-4.8477	1
2	4	a	-0.080068	0.21635	0.29642	0.0031137	0.010354	0.0072401	0.48305	4.1052	-3.6222	0.79543	-0.16236	3.3251	0
2	4	a	-0.065941	0.24113	0.30707	0.0024657	0.0086077	0.006142	6.1909	-6.5481	0.35726	0.80395	2.8695	1.9714	0
2	4	a	-0.030295	0.26914	0.29943	-4.9876e-05	0.0070893	0.0071391	3.2703	-5.8796	2.6093	0.80655	-1.0048	-2.4408	1
2	4	a	0.12311	0.28397	0.16086	-0.0020158	0.004452	0.0064678	0.17317	3.8375	3.6644	0.79693	0.99098	-1.0353	1
2	4	a	-0.082993	0.23998	0.32297	-0.0024803	0.0052132	0.0076935	-0.19281	-3.3557	-3.5485	0.80045	3.3904	0.1534	0
2	4	a	-0.038776	0.27143	0.3102	-0.0029832	0.0052332	0.0082165	-0.038516	-5.724	5.7625	0.81793	2.4876	-4.9654	1
2	4	a	-0.11365	0.28454	0.39819	-0.0030558	0.0058176	0.0088733	-2.289	-5.3378	-7.6268	0.78793	-2.5576	0.83435	0
2	4	a	0.045261	0.30249	0.25723	-0.0026464	0.0043265	0.006973	-1.8027	2.0498	3.8525	0.79626	-5.0975	-0.60168	1
2	4	a	0.11617	0.38995	0.27379	-0.0015754	0.0067456	0.008321	0.55584	-7.3396	-6.7837	0.80794	0.11504	-1.5344	1
2	4	a	-0.16002	0.21948	0.3795	-7.2977e-05	0.0078447	0.0079176	1.7191	-4.4382	2.7191	0.78495	-0.86709	-0.87583	0
2	4	a	0.075215	0.36735	0.29213	-0.00046588	0.0089638	0.0094297	-3.717	1.557	-5.274	0.80047	0.57943	-3.1809	1
2	4	a	-0.014898	0.19753	0.21243	-0.0043091	0.0058077	0.010117	1.7699	-3.8448	-2.0749	0.80263	0.53828	-1.0253	1
2	4	a	-0.14946	0.26748	0.41694	-0.0012425	0.0062252	0.0074677	-0.3161	-2.9196	3.2357	0.81483	3.5933	-0.49399	0
2	4	a	0.12147	0.3946	0.27313	-0.0032579	0.0061739	0.0094319	-1.0506	2.094	3.1446	0.78975	5.8219	-5.033	1
2	4	a	0.12163	0.35823	0.2366	0.0010728	0.0074787	0.0064059	-0.45935	2.4426	2.9019	0.80402	0.80355	1.456	1
2	4	a	0.089864	0.30152	0.21166	-0.0010109	0.0047311	0.005742	1.4509	5.5423	4.0914	0.80515	-5.703	-3.261	1
2	4	a	-0.043039	0.24592	0.28896	0.0011348	0.0081871	0.0070522	1.7426	-2.5986	0.856	0.80941	2.9791	-0.11695	0
2	4	a	-0.066961	0.31422	0.38118	0.00067857	0.0054462	0.0047676	4.3719	-7.8208	-3.4489	0.78979	-2.251	-2.1476	0
2	4	a	0.1893	0.40896	0.21966	0.00062138	0.0067183	0.0060969	2.1308	3.6595	-1.5287	0.80388	2.8861	-1.4905	1
2	4	a	-0.0065533	0.34467	0.35122	0.0023082	0.0080178	0.0057096	-5.541	1.2939	6.835	0.79806	-0.67118	-0.64958	1
2	4	a	0.011338	0.33816	0.32683	0.0015126	0.0084619	0.0069493	1.0536	-3.2614	-2.2078	0.79683	1.4846	3.4438	1
2	4	a	0.00088435	0.23873	0.23785	0.00026889	0.0077004	0.0074316	-2.0375	-0.2601	-2.2976	0.81275	-0.12786	-0.26341	1
2	4	a	0.053719	0.38417	0.33045	0.00039154	0.0065242	0.0061326	1.8697	-4.4023	2.5326	0.81334	0.8125	2.0483	0
2	4	a	0.00029478	0.28612	0.28583	0.0024271	0.0092432	0.0068161	1.4094	-4.5288	3.1195	0.79421	-0.23648	1.0696	1
2	4	a	-0.021701	0.35356	0.37526	-0.00086528	0.0046543	0.0055195	1.526	-2.7999	-1.2738	0.80739	-0.97478	0.077821	1
2	4	a	0.013923	0.33871	0.32478	-0.002576	0.0059825	0.0085585	4.3934	6.095	1.7016	0.80666	-5.7523	0.56797	0
2	4	a	-0.16887	0.24383	0.4127	-0.0022887	0.0058114	0.0081002	-0.805	2.4283	-3.2333	0.81102	0.58812	-2.0269	0
2	4	a	0.027188	0.37404	0.34685	0.0017758	0.0087121	0.0069363	1.9314	2.4951	-0.5637	0.80471	0.85956	2.1985	1
2	4	a	0.13229	0.44621	0.31392	0.0013152	0.0063849	0.0050697	3.5106	-5.388	1.8775	0.78695	2.2005	1.5521	1
2	4	a	-0.15605	0.29807	0.45413	-0.0040232	0.0056359	0.009659	-0.48961	2.623	-3.1126	0.80638	0.20044	0.89711	0
2	4	a	0.13612	0.32336	0.18723	-0.0015577	0.0044947	0.0060524	0.60824	-2.7612	2.153	0.78856	1.4938	0.23704	1
2	4	a	0.03898	0.32626	0.28728	-0.0009558	0.0050288	0.0059846	2.3534	-4.4129	-2.0594	0.80352	0.90347	0.38026	1
2	4	a	0.078798	0.3576	0.2788	-0.0011197	0.0058621	0.0069817	-2.168	-0.012962	2.181	0.81644	0.26748	3.9726	1
2	4	a	-0.039048	0.33785	0.37689	0.00095468	0.0067543	0.0057996	-1.0648	-1.607	-2.6718	0.78967	-0.3336	-0.93725	1
2	4	a	-0.01644	0.26014	0.27658	0.0054432	0.010381	0.004938	1.5821	-2.5898	-1.0077	0.81102	-0.30137	3.1348	0
2	4	a	0.056485	0.34517	0.28868	0.0023417	0.0079146	0.0055728	3.1914	7.6192	4.4277	0.80527	-2.9545	5.5874	0
2	4	a	0.14222	0.44449	0.30227	-0.0032259	0.0049523	0.0081781	2.2333	3.5034	1.2701	0.81115	3.2813	0.89656	1
2	4	a	0.1771	0.39964	0.22254	0.00041936	0.0078364	0.0074171	0.69106	-0.7647	-0.073637	0.79893	-3.3394	-3.3387	1
2	4	a	0.06966	0.39488	0.32522	0.00023622	0.0074609	0.0072247	0.67494	2.0196	-1.3446	0.80418	-0.8261	-3.2284	0
2	4	a	0.060385	0.35132	0.29093	-0.0018675	0.0055988	0.0074663	-0.33149	4.8272	-5.1587	0.7936	-4.0825	2.9368	1
2	4	a	-0.19506	0.25896	0.45401	-0.00011081	0.0064738	0.0065847	-3.07	0.52497	-3.595	0.79964	0.15157	0.92454	0
2	4	a	-0.03805	0.28313	0.32118	0.0027281	0.0070763	0.0043482	-1.4915	-2.0895	3.581	0.7927	-2.6772	-3.3998	0
2	4	a	0.12388	0.37705	0.25317	-0.0028378	0.0050957	0.0079335	-2.7716	0.31635	3.0879	0.78865	3.5283	1.2855	1
2	4	a	0.031746	0.30937	0.27762	0.00011161	0.0096764	0.0095648	2.4249	-4.1361	-1.7112	0.8053	-2.8528	0.14728	1
2	4	a	-0.047778	0.26968	0.31746	-0.00021022	0.0060123	0.0062225	2.7939	3.5537	-0.75981	0.8029	-0.24236	3.7113	1
2	4	a	-0.1471	0.26787	0.41497	0.0022878	0.0076795	0.0053917	0.75164	3.0533	-2.3016	0.79209	-2.797	-3.7371	0
2	4	a	-0.12297	0.20456	0.32753	-0.0039512	0.0044488	0.0084001	1.1077	1.4718	0.36416	0.78004	-1.7262	-2.7574	0
2	4	a	0.14964	0.35526	0.20562	-6.5161e-05	0.0089239	0.008989	0.46083	-6.4369	5.9761	0.78801	-1.3015	1.976	1
2	4	a	0.20896	0.42728	0.21832	-0.0025682	0.0044751	0.0070433	3.6419	-6.3954	-2.7534	0.80402	0.71385	5.7841	1
2	4	a	-0.13728	0.26508	0.40236	-0.0012518	0.0063402	0.007592	7.4257	-7.753	0.32725	0.79473	2.4583	-0.42344	0
2	4	a	-0.16562	0.24782	0.41345	0.0029335	0.007528	0.0045945	2.3647	2.8624	0.4977	0.81571	-1.5488	-4.2229	0
2	4	a	-0.067982	0.30132	0.3693	0.0029652	0.00886	0.0058948	-4.1804	-1.7292	5.9096	0.79827	-4.389	0.5619	0
2	4	a	-0.16474	0.28619	0.45093	-0.00017408	0.0066574	0.0068314	-0.23634	0.44138	-0.67772	0.80428	1.609	5.7039	0
2	4	a	-0.09551	0.20317	0.29868	0.00053173	0.0061723	0.0056406	0.27893	2.5941	2.3152	0.79966	0.27188	0.079936	0
2	4	a	0.070476	0.37662	0.30615	-0.0034825	0.005568	0.0090505	1.4915	5.5793	4.0878	0.8059	0.028053	0.24864	1
2	4	a	-0.1573	0.23365	0.39095	0.0035159	0.0083425	0.0048266	0.71626	-1.162	-0.44572	0.79658	2.3087	-0.76222	0
2	4	a	-0.035102	0.36823	0.40333	-0.00014779	0.0063592	0.006507	5.0241	-5.8835	0.8594	0.81203	-0.50646	-0.27559	1
2	4	a	0.10857	0.31363	0.20506	-0.0042017	0.0060376	0.010239	0.3229	1.8346	-1.5117	0.8034	-0.959	-0.013974	1
2	4	a	-0.0072109	0.34492	0.35213	-0.000483	0.0070608	0.0075438	-1.294	-5.5388	6.8327	0.7949	-1.8452	-3.49	0
2	4	a	-0.030454	0.26649	0.29694	0.00089829	0.0078317	0.0069334	-2.115	-2.7564	4.8714	0.80148	0.24227	0.17669	1
2	4	a	0.10567	0.39812	0.29245	0.00025383	0.0072417	0.0069879	-2.4812	0.88228	3.3635	0.80059	-2.1974	-2.7502	0
2	4	a	0.11129	0.41043	0.29914	0.00051348	0.0060526	0.0055391	2.4302	3.5287	-1.0986	0.79267	-2.6047	-3.5182	1
2	4	a	-0.070408	0.24558	0.31599	0.0007558	0.0058524	0.0050966	1.0599	2.073	-1.0131	0.8037	-2.0595	1.411	0
2	4	a	0.037732	0.35324	0.31551	-0.0010275	0.0070638	0.0080913	1.423	-2.8894	-1.4664	0.80146	-2.9284	-2.125	1
2	4	a	-0.23308	0.18029	0.41338	0.0024063	0.0075115	0.0051051	-0.9267	-0.024844	0.95155	0.8032	-2.7294	-2.6408	0
2	4	a	0.0018821	0.29923	0.29735	-0.0019502	0.0046741	0.0066243	-0.95215	-2.3041	3.2562	0.79525	0.23474	3.5312	1
2	4	a	0.082404	0.27995	0.19755	-0.00060726	0.0045891	0.0051964	-1.2292	0.082405	-1.3116	0.80463	-0.415	0.14606	1
2	4	a	-0.049388	0.36247	0.41186	-0.0010311	0.0059526	0.0069838	0.90624	2.8895	-1.9832	0.79705	4.9505	4.7982	0
2	4	a	0.14669	0.36542	0.21873	-0.0013804	0.0062015	0.0075818	-2.4614	2.4015	4.8629	0.80414	-0.38403	5.1744	1
2	4	a	0.0073696	0.22397	0.2166	0.0012247	0.0089724	0.0077477	-0.92525	1.7636	2.6889	0.80736	-4.6128	-1.4481	1
2	4	a	0.023401	0.26864	0.24524	0.00042916	0.0056542	0.0052251	4.7037	7.9137	3.21	0.79604	-3.1924	2.696	1
2	4	a	0.073152	0.37977	0.30662	0.0016752	0.0076009	0.0059258	-5.9028	1.6151	-7.5179	0.78841	0.16561	-0.73661	1
2	4	a	-0.082766	0.31932	0.40209	-0.0023645	0.0046956	0.0070601	-2.24	-1.2854	-3.5254	0.79827	-3.1884	-1.5991	0
2	4	a	-0.14787	0.24413	0.392	0.0014264	0.0071968	0.0057704	1.0759	3.1808	2.105	0.7948	-0.89671	-4.2936	0
2	4	a	-0.039546	0.33381	0.37336	-0.00072048	0.0060703	0.0067908	-1.488	0.6239	-2.1119	0.81237	2.1076	-1.8811	0
2	4	a	0.057052	0.30633	0.24927	-0.0036574	0.0043907	0.0080481	3.1581	4.1727	1.0146	0.79464	-3.5294	-3.1019	1
2	4	a	-0.11603	0.27628	0.39231	-0.00029448	0.0067376	0.007032	-1.4179	-2.6191	4.037	0.80084	-2.0038	3.8446	0
2	4	a	0.072698	0.3151	0.2424	-0.0018498	0.0059694	0.0078192	4.2517	4.3845	0.13282	0.79054	0.46237	5.8761	1
2	4	a	-0.0018594	0.22971	0.23156	-0.00022652	0.0062091	0.0064356	-0.40689	0.2584	0.66529	0.79524	2.1157	3.6005	1
2	4	a	0.063651	0.32608	0.26243	-0.0022788	0.0048122	0.0070909	1.7138	4.4957	-2.7819	0.79409	-1.9654	0.38413	1
2	4	a	0.015896	0.25211	0.23621	-0.0027528	0.0048618	0.0076146	5.3336	-6.4492	-1.1156	0.79291	-4.6659	-3.5721	1
2	4	a	-0.037098	0.24991	0.28701	-0.0033204	0.0047127	0.0080331	-5.016	-1.5346	6.5506	0.80929	-0.03615	-0.88273	1
2	4	a	0.058526	0.28224	0.22372	0.00083225	0.0051334	0.0043012	1.3029	1.6009	-0.29799	0.79641	-0.8248	-0.50248	1
2	4	a	-0.022812	0.30608	0.32889	-0.0014735	0.0060017	0.0074751	1.1274	-1.4313	0.30388	0.79201	3.4411	-0.37085	0
2	4	a	0.024717	0.34268	0.31796	0.00215	0.0074495	0.0052995	1.0706	-1.1663	0.095707	0.78909	-0.75036	-1.8149	0
2	4	a	0.01483	0.29542	0.28059	0.0011858	0.0065872	0.0054014	2.0129	3.6397	1.6269	0.79531	-4.2221	1.565	1
2	4	a	0.014649	0.30823	0.29358	0.00018126	0.0068601	0.0066788	-2.6645	2.9046	-5.5691	0.78187	2.4008	0.78821	0
2	4	a	0.11381	0.41161	0.2978	0.0010577	0.0066759	0.0056182	5.2185	5.3398	-0.12132	0.81515	2.6579	-2.2294	1
2	4	a	-0.1193	0.22283	0.34213	-0.00015711	0.0065479	0.006705	1.8742	-4.0463	-2.1721	0.78507	1.5541	1.0864	0
2	4	a	0.044014	0.40424	0.36023	-0.0020725	0.0044999	0.0065724	0.049717	-4.6428	4.5931	0.81126	1.9398	-3.7621	1
2	4	a	-0.043129	0.2761	0.31923	-6.0568e-05	0.0057546	0.0058151	-0.31836	-2.5019	2.8203	0.79484	2.8946	-0.0067724	1
2	4	a	-0.045306	0.26245	0.30776	-0.0027464	0.005355	0.0081014	0.50983	-1.4772	0.96733	0.8025	-1.0641	5.2316	1
2	4	a	0.077619	0.32478	0.24717	0.0037884	0.010478	0.00669	-1.9731	0.19654	2.1696	0.80188	4.6662	5.5943	1
2	4	a	0.1656	0.41195	0.24635	0.0021347	0.0093764	0.0072417	0.55416	-4.9907	-4.4366	0.79748	-4.836	5.1288	1
2	4	a	-0.02102	0.24395	0.26497	0.0038081	0.0090321	0.0052241	-6.6033	-1.0998	-7.7031	0.80724	4.3944	1.8227	0
2	4	a	-0.094082	0.15676	0.25084	-0.00075363	0.0071268	0.0078805	-3.7878	1.1039	4.8917	0.80224	-0.55843	5.1878	1
2	4	a	0.026961	0.33381	0.30685	0.0001316	0.0071128	0.0069812	2.2537	-4.3665	2.1128	0.79892	2.5204	-1.8701	1
2	4	a	0.037664	0.27778	0.24011	0.00048351	0.0066408	0.0061573	3.1602	-5.9655	-2.8053	0.80036	-0.093855	-3.7679	0
2	4	a	-0.10272	0.29392	0.39664	7.4441e-05	0.0063885	0.0063141	-3.3275	-1.3982	-4.7257	0.80474	-0.62825	-3.2367	0
2	4	a	-0.037438	0.2751	0.31254	0.0004656	0.0080877	0.0076221	1.2404	-1.5897	-0.34936	0.8025	-1.862	-0.16456	0
2	4	a	0.005102	0.37696	0.37186	0.0014872	0.0069779	0.0054907	-4.0654	-1.9392	-6.0045	0.78322	-1.9879	1.1424	1
2	4	a	0.1783	0.40197	0.22367	-0.0010197	0.0050244	0.0060441	2.1449	-2.4453	-0.30034	0.80529	-3.7309	-3.4957	1
2	4	a	-0.21524	0.15776	0.37299	0.00036028	0.0083177	0.0079574	1.5203	-5.4923	3.972	0.80526	-3.1609	-3.3428	0
2	4	a	-0.0074603	0.29692	0.30438	-0.00067773	0.0059394	0.0066172	1.2286	-2.1214	-0.89279	0.79496	4.1154	3.6013	0
2	4	a	0.14785	0.32252	0.17467	-0.0048173	0.0048886	0.0097059	2.5667	-2.7247	0.15799	0.81851	-1.5503	3.7141	1
2	4	a	0.024853	0.26651	0.24166	0.00055185	0.0061985	0.0056467	-4.8972	-2.5985	-7.4957	0.80847	0.529	-4.6679	1
2	4	a	-0.02542	0.33261	0.35803	0.00055021	0.0069418	0.0063915	5.6768	-7.0139	-1.3371	0.81972	-1.3888	-3.3337	0
2	4	a	-0.082902	0.251	0.3339	-0.0016541	0.0054559	0.00711	-4.5509	-0.18864	-4.7395	0.78815	1.9099	2.7469	0
2	4	a	-0.04551	0.3632	0.40871	-6.6308e-05	0.0058575	0.0059239	1.1738	-1.9577	0.78388	0.79499	-0.60872	-2.5945	0
2	4	a	-0.10381	0.2859	0.38971	-0.0036598	0.0063656	0.010025	-0.78137	-3.823	4.6044	0.80475	4.7586	-0.83113	1
2	4	a	0.11714	0.29658	0.17943	0.00063515	0.0078102	0.007175	1.9012	-2.9806	-1.0795	0.80597	5.9515	0.59092	1
2	4	a	-0.010998	0.25932	0.27032	0.0022555	0.0081356	0.0058801	2.9046	3.8149	0.91029	0.78858	3.0673	-1.9867	0
2	4	a	0.06712	0.2746	0.20748	-0.0012828	0.0061269	0.0074097	5.1363	5.1897	-0.053439	0.80222	-1.1486	5.5107	1
2	4	a	-0.13381	0.25891	0.39272	-0.0011299	0.0058854	0.0070153	0.10814	0.75018	0.64204	0.81442	5.3624	-3.7906	0
2	4	a	0.059433	0.28977	0.23034	-0.0032876	0.0055724	0.00886	-0.54091	0.29376	0.83466	0.78466	-3.8263	-1.0659	1
2	4	a	-0.070522	0.16313	0.23365	0.0014623	0.0077772	0.0063149	2.9442	-3.2925	0.34829	0.79657	-0.90598	3.3969	0
2	4	a	-0.17707	0.23832	0.4154	-0.00080018	0.0056948	0.006495	4.079	-5.4495	1.3705	0.79138	0.51727	-1.963	0
2	4	a	-0.0029932	0.27404	0.27703	-0.0015407	0.0049018	0.0064426	2.8899	2.901	0.011078	0.8134	-0.86344	2.9252	1
2	4	a	-0.017279	0.2668	0.28408	-0.0015016	0.0049605	0.0064621	-0.12323	4.0365	-4.1597	0.81226	0.87096	3.8131	0
2	4	a	-0.014807	0.22701	0.24181	0.0010934	0.0084208	0.0073274	2.4641	-3.722	-1.258	0.80058	-4.6956	-3.9138	1
2	4	a	-0.12206	0.30683	0.42889	0.0017915	0.010222	0.0084308	-2.5683	-0.75887	3.3272	0.80577	-2.119	0.66723	0
2	4	a	-0.10211	0.22764	0.32975	-0.00059533	0.0063242	0.0069195	-5.151	-2.3415	-7.4925	0.80663	0.54048	4.59	0
2	4	a	0.072336	0.3785	0.30617	-0.0028695	0.006415	0.0092846	-3.8643	-0.1685	-4.0328	0.80711	1.2246	4.481	1
2	4	a	0.071429	0.38136	0.30993	-0.00080774	0.0069469	0.0077546	0.9963	-4.6279	-3.6316	0.80876	3.3961	3.6208	0
2	4	a	0.11215	0.35583	0.24367	0.003005	0.008678	0.005673	-2.6094	-0.15049	2.7599	0.78906	2.366	0.27757	1
2	4	a	0.037324	0.30844	0.27111	0.0027581	0.0076005	0.0048424	6.6383	7.6079	0.96961	0.79719	3.6828	-2.4277	1
2	4	a	-0.017732	0.23458	0.25231	0.0008319	0.0073493	0.0065174	-2.1198	3.5106	5.6305	0.80195	-0.8076	-0.49325	0
2	4	a	-0.040317	0.17571	0.21603	0.00069259	0.0065272	0.0058346	-2.7038	2.7014	-5.4052	0.81381	1.0195	-2.0412	0
2	4	a	-0.06839	0.24744	0.31583	0.00046139	0.0079791	0.0075177	0.29619	-3.5849	-3.2887	0.79257	1.559	-2.6936	0
2	4	a	0.021678	0.23732	0.21565	-0.0010313	0.0057076	0.0067388	6.6567	7.1797	0.52306	0.80737	-1.524	-5.108	1
2	4	a	0.038844	0.3202	0.28136	-0.001578	0.0069731	0.0085511	-1.5625	2.0281	3.5906	0.80225	-1.3872	1.4745	1
2	4	a	0.082993	0.33644	0.25345	0.0019752	0.0099064	0.0079313	-0.64515	1.3122	1.9573	0.80312	-1.9822	-1.2565	1
2	4	a	-0.064512	0.29043	0.35494	-0.0019442	0.0065151	0.0084592	5.7084	6.9309	1.2225	0.79892	-2.045	0.61822	1
2	4	a	-0.15882	0.20633	0.36515	0.002856	0.0080001	0.0051441	3.3934	5.8265	-2.433	0.80402	2.6369	-3.7418	0
2	4	a	-0.15327	0.23823	0.3915	0.0023671	0.0072171	0.00485	-4.8589	-1.7519	-6.6108	0.79582	1.7419	-0.58492	0
2	4	a	0.012494	0.26812	0.25562	0.00032864	0.0074466	0.0071179	-2.1441	-0.73374	2.8778	0.79204	3.5059	-1.9096	1
2	4	a	0.020748	0.33714	0.31639	0.0025623	0.0076663	0.005104	1.7828	-2.1846	0.4018	0.79904	-0.21144	1.7145	0
2	4	a	-0.049229	0.37222	0.42145	0.00095875	0.0095588	0.0086	-0.61071	1.7731	-2.3838	0.80218	3.8512	-5.8049	1
2	4	a	0.079977	0.38664	0.30667	0.00012024	0.0067867	0.0066665	1.0125	1.036	-0.023461	0.79871	0.54352	-0.40647	1
2	4	a	0.13583	0.30383	0.168	-0.00017268	0.0060915	0.0062642	-2.7757	2.9616	5.7373	0.79248	1.492	-2.5994	1
2	4	a	0.09839	0.35594	0.25755	-0.00084914	0.0077495	0.0085986	-0.012098	2.4242	2.4363	0.81577	3.1331	-2.6925	1
2	4	a	0.062676	0.38798	0.32531	0.0010847	0.0072283	0.0061436	4.1714	-7.2436	-3.0722	0.78575	-2.0657	1.7409	1
2	4	a	-0.13283	0.29138	0.42422	0.0011018	0.0062335	0.0051318	1.4817	6.0782	4.5965	0.80143	3.5763	5.5321	0
2	4	a	0.028662	0.33351	0.30485	0.0014411	0.0070983	0.0056572	-2.1436	-2.3948	-4.5384	0.79242	2.6214	-3.5385	1
2	4	a	0.14819	0.34336	0.19517	-0.0010926	0.0054522	0.0065448	-2.0982	-4.0863	6.1845	0.79332	0.061534	-3.8431	1
2	4	a	-0.031179	0.30989	0.34107	-0.00092363	0.0072141	0.0081377	-1.8912	-3.6611	-5.5524	0.7843	-0.74282	-0.90335	1
2	4	a	0.0075057	0.22776	0.22025	0.001735	0.0078525	0.0061176	1.3188	-1.3545	0.035752	0.79696	-0.6055	5.3498	0
2	4	a	-0.07932	0.28465	0.36397	-0.0033755	0.0055951	0.0089706	-4.617	3.0637	7.6807	0.79909	1.6549	-0.21486	1
2	4	a	-0.12247	0.21195	0.33442	0.00039474	0.0068355	0.0064407	-2.6479	-1.1662	-3.814	0.7907	0.63829	-2.2097	0
2	4	a	-0.10692	0.26576	0.37268	-0.0028072	0.004227	0.0070342	4.827	-5.5609	0.73386	0.78889	-2.0927	2.1433	1
2	4	a	-0.054671	0.23342	0.2881	-0.0014903	0.0061437	0.0076339	-5.2685	0.53235	5.8009	0.79453	0.83081	1.8261	1
2	4	a	-0.059909	0.33902	0.39893	-0.0013408	0.0060516	0.0073924	-0.9631	-1.4617	-2.4248	0.79865	-3.8994	-1.19	1
2	4	a	0.055283	0.35705	0.30177	-0.00094028	0.0066139	0.0075542	-1.029	-2.5831	-3.6122	0.80373	2.3276	1.8111	1
3	4	a	-0.00068027	0.35624	0.35692	0.0030362	0.0099102	0.0068741	-0.48782	2.5171	3.0049	0.79803	-0.86512	2.4449	0
3	4	a	0.022834	0.25503	0.2322	-0.00056557	0.0067102	0.0072757	-2.3078	-0.32712	2.6349	0.78783	-2.4075	-2.9703	1
3	4	a	0.12955	0.33501	0.20546	-0.00088725	0.0064526	0.0073399	1.8787	2.1919	0.31321	0.78899	-3.6629	0.39087	1
3	4	a	-0.09102	0.22785	0.31887	0.0026107	0.0075944	0.0049837	0.25244	-1.2293	0.97691	0.80947	0.25855	-0.35247	0
3	4	a	-0.13562	0.21862	0.35424	0.00086089	0.0070749	0.006214	4.9211	-5.1251	-0.20399	0.78599	3.3389	-2.7446	0
3	4	a	-0.054331	0.29909	0.35342	-0.0025141	0.0073052	0.0098193	0.57434	-3.9404	-3.3661	0.81114	-2.467	1.3657	0
3	4	a	0.0051927	0.20274	0.19755	0.00051968	0.0061637	0.005644	0.78127	2.7616	-1.9803	0.8069	1.4432	1.828	1
3	4	a	0.092925	0.27098	0.17805	0.0011602	0.0056439	0.0044837	-4.9925	-2.0337	7.0262	0.79093	0.086946	1.1916	1
3	4	a	0.0056009	0.28456	0.27896	0.0021281	0.0094698	0.0073418	1.8523	-2.8711	1.0188	0.7927	-0.39294	3.8721	0
3	4	a	-0.025692	0.25098	0.27667	0.00056423	0.010119	0.009555	3.9971	6.9223	2.9252	0.79862	2.5074	1.0937	0
3	4	a	0.053583	0.31585	0.26227	0.0034726	0.0098701	0.0063974	-0.686	-0.32266	-1.0087	0.78838	1.7836	3.1421	1
3	4	a	0.013719	0.36948	0.35576	-0.0026116	0.0056842	0.0082958	-3.2116	-0.31891	3.5306	0.8088	-1.4465	-2.5989	0
3	4	a	0.081927	0.33605	0.25413	-0.0005396	0.0051109	0.0056505	3.5864	4.8233	1.2369	0.79668	-4.2416	0.91157	1
3	4	a	-0.015578	0.29662	0.3122	-0.00067509	0.0058253	0.0065004	2.0357	3.3434	-1.3078	0.79506	-2.2983	-2.2256	1
3	4	a	0.21948	0.3941	0.17463	0.0021015	0.0066042	0.0045027	0.49591	4.8612	4.3653	0.78864	0.54705	4.2027	1
3	4	a	-0.11868	0.23567	0.35435	-0.001666	0.0060546	0.0077206	0.078829	-5.274	-5.1951	0.80898	2.3404	-2.2688	0
3	4	a	-0.088776	0.24161	0.33039	0.0039463	0.0096482	0.0057019	-1.8463	-3.5485	-5.3947	0.7947	-1.3684	1.3907	0
3	4	a	-0.076961	0.26676	0.34372	6.8753e-05	0.0066872	0.0066185	-1.5103	4.1857	-5.696	0.80453	1.8895	-0.41406	0
3	4	a	-0.0067574	0.27762	0.28438	0.0022396	0.0077189	0.0054794	-2.7799	1.059	-3.8389	0.79896	4.7135	2.9908	0
3	4	a	-0.14567	0.24159	0.38726	-0.0013133	0.004737	0.0060503	2.6844	-3.6878	-1.0034	0.80258	4.0284	2.171	0
3	4	a	-0.13707	0.22971	0.36678	-0.0027346	0.0045975	0.0073321	1.3989	-2.6596	-1.2607	0.79682	-0.39193	0.79428	0
3	4	a	0.085669	0.36188	0.27621	-0.0030448	0.0055723	0.0086171	-1.6245	1.6717	-3.2962	0.80589	-0.98143	5.4272	1
3	4	a	0.12209	0.33522	0.21313	0.0018148	0.007895	0.0060802	4.7965	7.668	-2.8715	0.80915	5.5001	-4.7446	1
3	4	a	-0.13397	0.19492	0.32889	-5.0398e-05	0.0062886	0.006339	0.062812	-2.9105	2.8477	0.80309	1.6219	-3.5579	0
3	4	a	-0.04644	0.28454	0.33098	-0.0038714	0.0055959	0.0094673	2.3259	-4.7313	2.4054	0.80681	2.0784	-0.39052	1
3	4	a	0.12111	0.33635	0.21524	-0.0035475	0.0044252	0.0079727	1.5221	-1.8039	0.28174	0.81573	2.0907	4.5955	1
3	4	a	0.032698	0.25478	0.22209	-0.000212	0.0058054	0.0060174	-0.14903	2.7809	2.9299	0.79525	-2.7153	-4.0226	1
3	4	a	-0.098662	0.32229	0.42095	-0.0034598	0.0063372	0.0097969	0.60976	3.6873	-3.0775	0.8074	4.9487	0.66207	0
3	4	a	0.016122	0.28342	0.2673	0.00043942	0.0080988	0.0076593	-2.5274	-3.6085	-6.1359	0.79248	3.3942	0.34477	1
3	4	a	0.099229	0.40413	0.3049	0.0022556	0.0091856	0.00693	1.5401	-2.1733	0.63319	0.8059	-4.4081	-2.7442	1
3	4	a	0.017483	0.27746	0.25998	0.0024008	0.007707	0.0053062	-0.5236	0.21693	0.74053	0.79695	-3.7131	3.6824	1
3	4	a	0.039705	0.30469	0.26499	0.0022438	0.0092343	0.0069905	-1.8993	0.64511	2.5444	0.81758	0.78849	2.1234	1
3	4	a	0.091315	0.32066	0.22934	0.0010606	0.0071355	0.0060749	-3.2151	2.4869	5.702	0.81339	1.0758	0.67025	1
3	4	a	0.074082	0.26095	0.18687	0.0010236	0.0062221	0.0051985	-1.788	-3.4138	-5.2018	0.8038	3.7187	-4.4301	1
3	4	a	-0.15832	0.24807	0.40639	-0.0028959	0.0047685	0.0076644	0.58482	-1.639	-1.0541	0.80482	2.7263	3.4298	0
3	4	a	-0.088549	0.22977	0.31832	-0.0024969	0.0044188	0.0069158	0.41861	-2.0221	-1.6035	0.79428	-1.3056	0.36934	0
3	4	a	0.092789	0.33546	0.24268	0.0045166	0.0088494	0.0043327	3.3085	4.2142	-0.90578	0.81362	-3.201	-1.071	1
3	4	a	-0.083197	0.29293	0.37612	-0.0015172	0.0063632	0.0078804	-1.619	-3.4498	5.0688	0.78175	-3.9647	-0.36316	0
3	4	a	-0.081973	0.21871	0.30068	0.0025081	0.0075312	0.0050231	2.6652	-5.7831	3.1179	0.80159	-0.8808	-0.82627	0
3	4	a	-0.068141	0.29701	0.36515	-0.00027855	0.0057123	0.0059908	-1.133	0.61215	1.7452	0.80878	2.0962	-0.64154	0
3	4	a	0.00097506	0.32914	0.32816	-0.0050474	0.0052292	0.010277	-0.087585	2.0413	2.1289	0.81195	5.1223	1.6959	1
3	4	a	0.15268	0.41036	0.25769	-0.00090945	0.0066667	0.0075762	5.3417	-7.3002	-1.9584	0.80961	-2.9287	1.6026	1
3	4	a	0.17703	0.35372	0.17669	-0.0030378	0.0058057	0.0088435	2.5243	-3.5108	0.98643	0.80964	-1.4534	3.4436	1
3	4	a	0.028345	0.21703	0.18868	-0.0043131	0.0061985	0.010512	-3.1745	-0.46077	3.6353	0.79251	1.3654	5.7561	1
3	4	a	-0.18048	0.16424	0.34472	-0.002687	0.0049733	0.0076603	0.94497	-1.1172	0.17228	0.80387	0.37184	-2.9961	0
3	4	a	0.0022902	0.18841	0.18612	-0.0028471	0.0075357	0.010383	-5.9245	-0.012365	-5.9369	0.80328	-2.5494	-0.97286	1
3	4	a	-0.10317	0.25011	0.35329	-0.0049777	0.0051175	0.010095	2.0527	2.8543	0.80164	0.78965	5.1309	1.2128	0
3	4	a	-0.21472	0.19812	0.41283	-0.0029861	0.0058216	0.0088077	-1.5619	-1.8876	3.4495	0.8122	2.6005	-1.3534	0
3	4	a	-0.11025	0.25728	0.36753	-0.00010593	0.0051455	0.0052514	-0.93887	0.25785	1.1967	0.81908	4.4593	-0.090137	0
3	4	a	-0.05941	0.3422	0.40161	0.001236	0.0067464	0.0055104	1.3586	6.2043	-4.8458	0.79523	-4.3215	2.2146	0
3	4	a	-0.021179	0.2644	0.28558	-0.0018688	0.0067861	0.0086548	2.5228	-3.6535	-1.1307	0.80127	-1.6105	0.79399	0
3	4	a	0.064921	0.32426	0.25934	-0.0014454	0.0044642	0.0059096	1.2827	5.4863	4.2036	0.79021	3.3649	2.2357	1
3	4	a	-0.1563	0.18805	0.34435	-0.00097059	0.0055459	0.0065165	-2.7191	2.6138	-5.3329	0.80026	-3.2322	-4.993	0
3	4	a	-0.036395	0.29061	0.32701	0.00026665	0.0072691	0.0070025	-4.9341	1.0424	5.9765	0.79597	1.1119	-3.2651	0
3	4	a	0.17481	0.40567	0.23086	-0.00057177	0.0068756	0.0074474	-2.5331	-0.41914	-2.9523	0.80558	3.9976	3.9818	1
3	4	a	0.13297	0.31601	0.18304	0.0010057	0.0092951	0.0082895	-3.386	-0.91067	-4.2967	0.80786	-4.9427	0.22929	1
3	4	a	-0.12075	0.2205	0.34125	-0.0007147	0.0061276	0.0068423	-0.65677	-2.0963	2.753	0.78997	-3.2453	1.2202	0
3	4	a	0.10156	0.4083	0.30673	0.0032195	0.0083324	0.0051128	0.16186	-0.65609	0.49423	0.8143	-1.6615	2.5408	1
3	4	a	0.13853	0.40465	0.26612	0.0014365	0.008092	0.0066555	1.0051	-1.9078	0.90277	0.79203	2.7021	-0.014216	1
3	4	a	-0.010612	0.29998	0.31059	0.0041196	0.0085757	0.0044561	-4.7597	0.77163	5.5313	0.80224	-2.4712	2.3987	0
3	4	a	0.14617	0.36184	0.21567	-0.00091441	0.0073809	0.0082954	-2.2876	-1.4509	-3.7385	0.79555	-0.24691	3.8169	1
3	4	a	-0.1346	0.23542	0.37002	0.0033316	0.0087186	0.005387	-5.4282	-0.58596	-6.0142	0.80178	-1.4581	3.2905	0
3	4	a	0.0088889	0.29694	0.28805	-0.00048535	0.008249	0.0087343	-3.3242	0.25234	-3.5766	0.79929	-1.4114	-3.4293	1
3	4	a	0.10465	0.34608	0.24143	-0.0023256	0.0066533	0.0089789	-3.5169	-1.8043	5.3212	0.80382	2.6259	4.0556	1
3	4	a	-0.0057823	0.29673	0.30252	-0.0015647	0.0070759	0.0086406	0.80452	1.7709	-0.96639	0.81554	-0.15582	2.29	1
3	4	a	-0.053016	0.25079	0.30381	0.0052745	0.010031	0.004757	-3.8741	-0.95708	-4.8312	0.80113	0.33546	4.8937	0
3	4	a	-0.0089116	0.27279	0.2817	0.0022742	0.0088473	0.0065731	-0.50944	4.4269	4.9363	0.8187	-3.8161	0.2815	0
3	4	a	-0.02034	0.27769	0.29803	0.0018626	0.0089573	0.0070947	0.49436	-1.0311	-0.53677	0.79505	-4.9907	-1.6316	0
3	4	a	0.063469	0.32406	0.26059	-0.0034615	0.0049412	0.0084027	1.3721	5.7947	-4.4225	0.79034	2.1794	-4.0794	1
3	4	a	0.15649	0.32975	0.17327	0.0041139	0.0084514	0.0043375	-1.3826	-0.71675	2.0994	0.79598	5.1056	-1.6858	1
3	4	a	0.26957	0.439	0.16943	-0.0016646	0.0060378	0.0077024	5.5502	-5.7098	0.15955	0.78985	-2.6444	-0.12048	1
3	4	a	0.074785	0.25764	0.18286	0.00062999	0.0085864	0.0079564	5.217	-5.964	0.74702	0.81732	2.2442	-5.1971	1
3	4	a	0.052132	0.26234	0.2102	0.0023637	0.0074934	0.0051298	-1.1429	-0.35284	1.4958	0.81826	2.1276	0.58123	1
3	4	a	0.03898	0.28091	0.24193	-0.00040858	0.0073951	0.0078037	0.83815	0.85909	0.020941	0.79425	-2.8382	-2.3253	1
3	4	a	-0.12317	0.19639	0.31957	-0.00039743	0.0065471	0.0069445	-0.0050216	0.74464	-0.74966	0.8042	-5.4985	-5.2088	0
3	4	a	0.0030839	0.2342	0.23111	0.00091375	0.006164	0.0052502	-0.12564	-1.6823	-1.808	0.81321	-2.2544	-0.90617	0
3	4	a	0.015601	0.18646	0.17086	-0.00051216	0.008475	0.0089872	1.4447	-2.2956	-0.85089	0.79706	-2.3792	2.1417	1
3	4	a	-0.060227	0.18916	0.24939	-0.0028404	0.005255	0.0080954	-5.1333	0.23148	5.3648	0.80127	0.66547	0.65738	0
3	4	a	-0.17562	0.24565	0.42127	0.0012749	0.0081882	0.0069134	3.377	-6.1253	2.7483	0.80028	1.071	0.53418	0
3	4	a	-0.056553	0.23147	0.28803	-0.0036797	0.0066094	0.010289	2.8109	-3.567	0.75606	0.80219	0.38357	-2.0585	1
3	4	a	-0.0047392	0.31685	0.32159	0.00033841	0.0073864	0.007048	-3.5011	2.5921	6.0932	0.80664	2.5841	-3.2064	0
3	4	a	0.1042	0.35887	0.25467	9.5039e-05	0.0065218	0.0064268	-4.9685	-1.2752	6.2437	0.78981	4.2441	2.3573	1
3	4	a	0.0033107	0.28179	0.27848	-0.00045989	0.0068817	0.0073416	1.7484	-3.7452	1.9968	0.8048	-0.57697	-5.4364	0
3	4	a	0.055034	0.42399	0.36896	0.00068328	0.0067299	0.0060466	-0.93363	-2.0852	-3.0189	0.79934	0.65173	-3.3716	1
3	4	a	-0.097256	0.2558	0.35306	0.00083187	0.0077865	0.0069546	1.5003	5.6608	4.1605	0.79775	-1.6995	4.5123	0
3	4	a	0.057438	0.28603	0.22859	-0.0027	0.0060864	0.0087864	1.421	-2.9871	-1.5661	0.80224	-0.98063	-1.4364	1
3	4	a	-0.11447	0.16653	0.281	-0.0001153	0.0057413	0.0058566	-0.48796	-0.34437	0.83233	0.79354	-0.28529	-0.39659	0
3	4	a	0.056213	0.3439	0.28769	-0.0027798	0.0047898	0.0075695	3.4011	3.7338	-0.33277	0.80248	2.2042	1.6259	1
3	4	a	-0.11308	0.29499	0.40807	-0.00027378	0.0054739	0.0057477	4.6894	-5.0046	0.31513	0.80549	-1.1571	0.1517	0
3	4	a	-0.084943	0.22401	0.30896	0.00051544	0.0062725	0.005757	0.81608	7.0372	6.2211	0.80797	-1.5487	-0.4643	0
3	4	a	-0.0075283	0.37592	0.38345	-0.00058695	0.0049766	0.0055635	2.3205	6.2207	-3.9002	0.81011	-1.5695	-3.8608	1
3	4	a	-0.1322	0.30463	0.43683	0.0013632	0.0074442	0.0060811	1.8476	-4.8516	3.004	0.8035	0.84025	3.011	0
3	4	a	0.1441	0.37937	0.23526	0.0038015	0.0099988	0.0061973	-1.1211	2.4783	-3.5995	0.80245	2.1371	1.078	1
3	4	a	0.10084	0.25864	0.1578	0.00037765	0.0076205	0.0072429	-4.9951	1.7325	6.7276	0.81397	1.3032	-3.7771	1
3	4	a	0.073696	0.28968	0.21599	-0.0015082	0.0043274	0.0058356	-0.98472	2.2157	-3.2004	0.80271	-3.8719	-2.5553	1
3	4	a	0.042063	0.3571	0.31503	0.0032224	0.0085023	0.0052799	-4.7595	-0.61166	5.3711	0.79281	-2.8345	-2.0331	0
3	4	a	0.067302	0.41483	0.34753	-0.0013836	0.0061911	0.0075747	-2.4988	-0.48322	2.982	0.80316	-2.324	-2.2941	1
3	4	a	0.020862	0.259	0.23814	-0.00092408	0.0070206	0.0079446	6.4081	-7.7699	1.3617	0.78449	2.0395	0.53854	0
3	4	a	0.036848	0.37649	0.33964	-0.00023339	0.0076856	0.007919	-3.0443	1.0867	4.1309	0.79733	-4.1602	-3.4336	0
3	4	a	-0.10261	0.20503	0.30764	-0.0016395	0.0060744	0.0077139	0.63523	5.9119	-5.2766	0.7979	-2.0541	4.1782	0
3	4	a	0.059569	0.37941	0.31984	-0.00046277	0.0048683	0.005331	0.87165	-3.5888	-2.7172	0.79995	1.3923	-5.1936	1
3	4	a	-0.042562	0.34864	0.3912	-0.0017496	0.0065801	0.0083298	-4.4172	0.58361	-5.0008	0.79406	0.035181	5.2337	0
3	4	a	-0.15027	0.2854	0.43567	0.0014817	0.0077058	0.0062241	1.9601	-4.3694	-2.4092	0.80278	-2.1648	-4.3409	0
3	4	a	-0.042268	0.28961	0.33188	-0.00036887	0.0068953	0.0072642	-5.0069	-1.5138	6.5207	0.80827	-1.0368	5.4005	0
3	4	a	0.027506	0.34803	0.32052	0.00028966	0.006457	0.0061673	-2.5313	2.4007	-4.932	0.79835	4.6274	-0.15316	1
3	4	a	0.048662	0.32442	0.27576	-0.00069766	0.0063698	0.0070674	1.2154	2.0755	-0.86008	0.8043	0.19488	-1.1459	1
3	4	a	-0.043265	0.31009	0.35336	-0.0024227	0.0061987	0.0086214	-2.6138	-1.6187	-4.2325	0.809	-2.5289	-0.5018	0
3	4	a	0.084444	0.40912	0.32467	0.0015915	0.0077192	0.0061278	-1.24	-0.83257	-2.0726	0.81338	-2.8254	2.4203	1
3	4	a	0.044739	0.27458	0.22984	0.0017923	0.0083589	0.0065666	5.5104	5.6368	-0.12635	0.80355	3.1141	1.255	1
3	4	a	0.06483	0.42721	0.36238	-0.00066956	0.0049104	0.0055799	-0.55577	-0.81985	1.3756	0.80387	-0.13407	0.39525	1
3	4	a	0	0.29336	0.29336	-0.0014438	0.0065195	0.0079633	-1.9359	-1.904	3.8399	0.80382	-4.9938	-5.5771	1
3	4	a	-0.0012925	0.31184	0.31313	0.00081041	0.0084437	0.0076332	-2.1735	2.6198	-4.7932	0.81231	-1.6553	0.98132	1
3	4	a	-0.066281	0.33546	0.40175	0.0021037	0.0074602	0.0053565	1.1778	1.9051	-0.72729	0.78723	-2.3798	4.3079	0
3	4	a	0.0046485	0.24569	0.24104	0.0021837	0.0074477	0.005264	-4.1262	0.44859	4.5748	0.81215	-2.0101	1.8006	1
3	4	a	0.075941	0.31701	0.24107	0.0033425	0.0083709	0.0050283	1.7368	3.664	1.9272	0.80929	-1.2741	-2.4887	1
3	4	a	-0.027075	0.2724	0.29948	0.00070274	0.0073617	0.006659	-4.2836	-0.91994	-5.2036	0.79494	2.3667	1.988	1
3	4	a	0.0055329	0.27828	0.27274	-0.00043418	0.0060864	0.0065206	0.76288	5.0206	4.2577	0.81108	1.6692	-0.089649	1
3	4	a	-0.067755	0.19027	0.25803	0.0028673	0.0076543	0.004787	1.3858	4.0653	2.6796	0.80035	-1.5072	-0.65782	0
3	4	a	0.00022676	0.22957	0.22934	0.0015589	0.006568	0.0050091	-0.34329	-4.1586	4.5019	0.78815	3.2011	-0.82279	0
3	4	a	0.028095	0.35599	0.32789	0.00026809	0.007571	0.007303	-4.88	-0.9883	-5.8683	0.79398	-0.073696	3.757	0
3	4	a	0.00058957	0.30392	0.30333	-0.0012254	0.0047514	0.0059768	-3.7107	1.3287	5.0395	0.81468	1.9813	-0.58503	0
3	4	a	0.01059	0.34599	0.3354	0.0013599	0.0073751	0.0060152	-2.4161	2.2052	4.6213	0.79166	3.2937	-2.643	1
3	4	a	0.052517	0.27946	0.22694	-0.00071271	0.0055894	0.0063021	-0.23074	0.48047	-0.7112	0.80944	-1.9157	-5.55	1
3	4	a	0.056032	0.25637	0.20034	-7.6418e-05	0.0054892	0.0055657	6.3064	-7.9728	-1.6664	0.80183	-3.5061	1.3611	1
3	4	a	0.086961	0.28862	0.20166	0.0032602	0.009019	0.0057588	2.1434	-3.2098	-1.0665	0.7974	-4.1317	0.36916	1
3	4	a	0.055828	0.36497	0.30914	-0.0024986	0.0052216	0.0077202	1.1306	-4.2792	-3.1487	0.79925	-1.0435	4.8267	0
3	4	a	-0.09458	0.2754	0.36998	0.00094413	0.0074361	0.0064919	1.2651	-1.8704	0.60526	0.80841	-0.36973	1.1665	0
3	4	a	0.017302	0.41385	0.39655	0.0016966	0.0077075	0.0060109	1.7751	4.9002	-3.1251	0.79245	0.83245	0.69382	0
3	4	a	0.10385	0.36882	0.26497	-0.0019427	0.0058559	0.0077986	-0.5222	-1.5474	2.0696	0.80548	-3.6657	0.0068509	1
3	4	a	-0.045624	0.24465	0.29027	-0.0020873	0.0069922	0.0090795	-1.1439	1.0783	2.2222	0.78941	-3.2346	5.0744	1
3	4	a	0.045329	0.34973	0.3044	-0.0045061	0.0047251	0.0092313	-2.1585	-1.8492	-4.0077	0.79635	-2.3481	4.3276	1
3	4	a	-0.14859	0.2385	0.3871	-8.1698e-05	0.0052996	0.0053813	-2.302	-0.23835	2.5404	0.79128	-0.54301	2.7683	0
3	4	a	-0.057914	0.29998	0.35789	-0.00049174	0.0052831	0.0057748	3.688	5.0626	1.3747	0.79465	-1.5412	1.9119	0
3	4	a	0.091791	0.37941	0.28762	0.0047755	0.010312	0.0055366	1.3664	4.7077	-3.3413	0.79337	-0.31564	-1.5075	1
3	4	a	0.024331	0.22712	0.20279	-0.0010122	0.0091185	0.010131	4.6896	-5.2856	-0.59601	0.79216	-0.88559	-5.2084	1
3	4	a	0.0026531	0.38574	0.38308	0.0032994	0.0080343	0.0047349	0.8598	-2.831	1.9712	0.78107	-0.25619	0.12244	0
3	4	a	0.061361	0.23971	0.17834	0.0026591	0.010416	0.0077572	-0.3103	-1.168	1.4783	0.80469	1.7215	-2.3932	1
3	4	a	0.0023356	0.26646	0.26413	-0.0028614	0.0059428	0.0088042	4.8474	4.9752	0.12779	0.79551	2.8113	-0.10233	1
3	4	a	0.083878	0.37345	0.28957	0.00033653	0.006125	0.0057885	-1.5386	0.9248	-2.4634	0.80041	0.86539	5.3057	1
3	4	a	-0.10222	0.27868	0.38091	-0.00051177	0.0052587	0.0057704	0.8814	-2.7296	-1.8482	0.81182	-1.7814	-0.1095	0
3	4	a	0.080317	0.33184	0.25152	0.0025645	0.0082892	0.0057247	-1.9081	-1.856	-3.7641	0.78995	3.3859	1.3502	1
3	4	a	-0.067664	0.30517	0.37283	0.0010358	0.0084946	0.0074588	0.82183	2.0066	1.1848	0.80129	0.68224	4.7239	0
3	4	a	-0.03288	0.3568	0.38968	0.0010612	0.0058503	0.0047891	-6.3999	1.032	7.432	0.80089	0.67517	1.5215	0
3	4	a	-0.019932	0.29887	0.3188	-0.0011319	0.0052436	0.0063755	1.134	-1.4264	-0.29242	0.81071	0.17768	3.6356	1
3	4	a	0.13002	0.41846	0.28844	0.00055986	0.0053016	0.0047418	-0.94652	-4.0558	-5.0023	0.80435	3.8385	-1.5982	1
3	4	a	0.047551	0.2971	0.24955	0.0014719	0.0082622	0.0067904	-5.2821	2.7026	-7.9848	0.80382	1.3615	2.5467	1
3	4	a	0.14145	0.45243	0.31098	0.0005368	0.0073007	0.0067639	-1.9824	0.98661	-2.969	0.7968	-2.071	-0.76552	1
3	4	a	0.14773	0.43195	0.28422	0.00066462	0.0098495	0.0091849	1.6807	3.6954	2.0148	0.79892	2.8267	-2.5431	1
3	4	a	0.14626	0.41406	0.2678	0.0019862	0.0071369	0.0051507	1.1055	-1.6075	0.50192	0.79833	2.505	0.087206	1
3	4	a	-0.060295	0.27224	0.33254	0.0023293	0.0085008	0.0061714	-1.6436	-1.0781	2.7217	0.79177	-3.706	-2.9714	0
3	4	a	-0.16998	0.19032	0.36029	-0.00048769	0.0059459	0.0064336	0.88356	-0.95353	-0.06997	0.79964	1.1704	-2.1739	0
3	4	a	0.044943	0.30265	0.25771	-0.000268	0.0063508	0.0066188	1.2172	6.1062	-4.8891	0.79133	-3.41	-1.9589	1
3	4	a	-0.088345	0.26274	0.35109	0.0013663	0.007751	0.0063846	3.3009	-4.9702	-1.6694	0.78845	-1.8301	1.737	0
3	4	a	-0.061723	0.26125	0.32297	4.2074e-05	0.0079227	0.0078806	0.27953	1.8611	1.5815	0.79715	2.5442	-2.4159	0
3	4	a	0.1324	0.34825	0.21585	-0.0016744	0.0069704	0.0086448	3.0564	-4.4552	1.3987	0.79165	-4.3421	1.0215	1
3	4	a	-0.12372	0.28322	0.40694	-0.0007741	0.0048021	0.0055762	-2.0549	1.0566	-3.1115	0.80172	-1.5033	0.55571	0
3	4	a	0.067075	0.279	0.21193	0.0013286	0.007757	0.0064283	-2.9973	1.0323	-4.0297	0.81225	0.7212	-4.2583	1
3	4	a	0.071859	0.32825	0.25639	-0.0009881	0.0053032	0.0062913	0.036101	-5.0858	5.0497	0.80321	-5.8027	0.27828	1
3	4	a	-0.14141	0.21941	0.36082	0.00089279	0.0091337	0.008241	-4.7875	-3.0139	-7.8015	0.79411	0.44297	-3.9341	0
3	4	a	0.0037642	0.39397	0.3902	-0.0014096	0.0055564	0.0069659	2.0687	-3.7459	-1.6772	0.79289	-0.63963	-0.72449	0
3	4	a	-0.004195	0.28365	0.28785	-0.0011328	0.0055639	0.0066967	-2.0706	1.3926	-3.4632	0.78858	-0.10861	-2.1141	0
3	4	a	-0.028639	0.22948	0.25812	0.0015007	0.0063758	0.0048751	-1.5684	0.35915	1.9275	0.79811	3.2322	1.1313	1
3	4	a	0.021723	0.27454	0.25281	-0.00079512	0.0062509	0.007046	0.93821	-3.9248	2.9866	0.79849	2.2612	-0.99303	1
3	4	a	0.056553	0.41884	0.36229	0.0015558	0.0074965	0.0059407	2.1318	2.8923	0.76054	0.78682	1.0807	-2.0674	1
3	4	a	-0.052676	0.33751	0.39018	0.0021134	0.0097662	0.0076528	6.6988	7.6172	0.91834	0.80963	2.4149	0.93175	0
3	4	a	-0.0067347	0.19959	0.20633	-0.00035731	0.0059052	0.0062625	3.2216	5.6154	2.3938	0.81583	3.1663	0.96309	1
3	4	a	0.18234	0.4554	0.27306	0.001119	0.0081295	0.0070105	-0.62737	-1.2327	1.8601	0.81833	3.0801	-1.4028	1
3	4	a	-0.10317	0.23034	0.33351	-0.00047638	0.0054818	0.0059581	1.0809	-2.7441	1.6633	0.80303	1.882	-3.8847	0
3	4	a	-0.030794	0.31363	0.34442	0.0012627	0.007647	0.0063842	1.5315	-2.9637	1.4322	0.8043	0.66067	-2.3912	0
3	4	a	-0.015669	0.36302	0.37868	-0.00052926	0.0064813	0.0070106	1.2477	-2.8374	-1.5897	0.79103	1.9224	-1.6781	0
3	4	a	0.091497	0.33549	0.24399	1.7907e-05	0.0069901	0.0069722	2.3964	-3.2796	0.88326	0.78228	-3.6809	2.251	1
3	4	a	-0.017891	0.3868	0.40469	0.0014346	0.0062519	0.0048173	3.6554	3.8906	-0.23524	0.78056	-3.6185	1.6627	0
3	4	a	-0.026009	0.36313	0.38914	-0.00057009	0.007725	0.0082951	-5.4406	-0.26358	-5.7042	0.80478	2.8505	1.0237	0
3	4	a	0.12687	0.34977	0.2229	-0.0011736	0.0062543	0.007428	1.8686	2.3166	-0.44799	0.79209	2.4254	-2.9393	1
3	4	a	-0.024558	0.27889	0.30345	-0.0050486	0.0047335	0.0097821	1.2877	-4.787	-3.4993	0.80785	-2.7153	4.9315	0
3	4	a	-0.088594	0.31054	0.39914	-0.00098328	0.005464	0.0064473	3.4626	-6.4972	3.0346	0.78963	-0.034881	-1.7296	0
3	4	a	0.14531	0.30404	0.15873	0.0022745	0.0089796	0.0067052	-1.8617	5.3217	7.1834	0.79718	3.396	-0.53833	1
3	4	a	0.096689	0.33186	0.23517	-0.0022253	0.0068196	0.009045	6.1368	6.2974	0.16058	0.79357	-4.5787	2.3693	1
3	4	a	-0.074286	0.21288	0.28717	-2.7363e-05	0.0073348	0.0073622	1.0257	-1.2052	-0.17947	0.80584	-3.9692	1.99	0
3	4	a	0.042789	0.29583	0.25304	0.0003638	0.0072169	0.0068531	-1.2221	-1.609	2.8311	0.79788	-1.1686	0.41693	0
3	4	a	-0.061587	0.21556	0.27714	0.0024629	0.0093918	0.0069289	2.8777	3.0903	0.21262	0.79453	1.3523	-1.3926	0
3	4	a	-0.17535	0.23893	0.41429	-0.0035602	0.0051057	0.008666	-0.2329	4.004	4.2369	0.78612	2.8831	-0.81267	0
3	4	a	-0.025669	0.2749	0.30057	-0.00051593	0.0081045	0.0086204	-1.4439	4.066	-5.5099	0.79425	3.89	-1.1532	0
3	4	a	-0.00095238	0.27882	0.27977	-0.00043097	0.0059287	0.0063597	2.3775	-3.2455	0.86796	0.80084	5.1439	-5.6636	1
3	4	a	-0.011202	0.23526	0.24646	-0.0024894	0.0054683	0.0079577	-0.45262	-2.0977	2.5503	0.79808	1.3367	2.6947	0
3	4	a	-0.0085714	0.29832	0.30689	0.0032624	0.0080658	0.0048033	-1.9475	0.52677	2.4742	0.78004	5.6801	-2.6777	1
3	4	a	0.035306	0.32177	0.28646	0.00086318	0.0060777	0.0052145	0.55004	2.2609	1.7108	0.81579	0.39468	-0.77532	0
3	4	a	-0.097823	0.25955	0.35737	0.0035046	0.0092684	0.0057638	-0.93031	-0.60006	-1.5304	0.78967	3.1332	-1.101	0
3	4	a	-0.055578	0.24474	0.30032	-0.0026197	0.0042209	0.0068406	0.75743	-3.6615	2.904	0.80721	-5.0726	0.4429	0
3	4	a	-0.07644	0.18456	0.261	0.0017965	0.0080352	0.0062387	-1.6262	-3.2492	4.8754	0.79318	4.1107	3.5208	0
3	4	a	0.031542	0.39537	0.36383	-4.4047e-05	0.0051532	0.0051972	2.5158	5.0419	-2.526	0.80311	3.1293	-1.2001	1
3	4	a	0.082358	0.32283	0.24048	-0.00072413	0.0047486	0.0054727	-2.0475	0.91989	2.9674	0.80398	1.5005	-3.3573	1
3	4	a	-0.05585	0.23823	0.29408	-0.0015976	0.006804	0.0084016	0.91837	-0.9686	-0.050238	0.78747	2.0711	1.2661	0
3	4	a	-0.23333	0.18197	0.41531	0.00067738	0.0060718	0.0053944	0.8982	2.1557	-1.2575	0.79747	-0.95566	3.312	0
3	4	a	-0.10701	0.34045	0.44746	0.0003471	0.0059894	0.0056423	-3.1778	3.8977	7.0754	0.79507	1.3787	-1.9423	0
3	4	a	0.11329	0.33474	0.22145	0.0031724	0.0077942	0.0046218	0.9224	-3.7357	2.8133	0.80246	4.2193	3.2476	1
3	4	a	-0.0075057	0.27921	0.28671	-0.0007839	0.0062158	0.0069997	-1.074	-5.6645	-6.7385	0.78745	2.1469	0.43414	0
3	4	a	0.12599	0.38122	0.25524	-0.0014588	0.0047671	0.0062259	-1.0406	1.1627	-2.2033	0.81071	0.77343	-2.3028	1
3	4	a	-0.039909	0.33522	0.37512	0.002094	0.0071757	0.0050817	1.608	5.5121	3.9041	0.80556	-1.3348	-1.2339	0
3	4	a	0.053583	0.31129	0.25771	-0.0022937	0.0072515	0.0095452	1.9981	3.0305	-1.0325	0.79875	-1.2419	5.031	1
3	4	a	0.0029025	0.33098	0.32807	-0.0014255	0.0063814	0.0078069	1.3798	-5.6296	-4.2498	0.80458	-4.4956	2.397	0
3	4	a	0.056757	0.2419	0.18515	-0.0023616	0.0042562	0.0066178	2.873	-4.956	2.083	0.80464	-0.10649	1.1299	1
3	4	a	0.060748	0.29283	0.23209	0.00022436	0.0075134	0.0072891	-2.0815	1.6285	3.71	0.79512	-2.1905	0.46117	0
3	4	a	-0.12878	0.22834	0.35712	-0.0019475	0.0042393	0.0061868	-0.29262	-4.9523	5.245	0.79218	5.3375	-2.0718	0
3	4	a	0.076122	0.31238	0.23626	0.0015617	0.0069429	0.0053812	-2.282	1.0378	3.3198	0.80085	1.8205	2.3156	1
3	4	a	-0.16907	0.19408	0.36315	0.0012842	0.0069298	0.0056456	-7.0323	-0.4714	7.5037	0.81214	2.8665	5.8167	0
3	4	a	0.0060544	0.32234	0.31628	-0.00037984	0.0052037	0.0055836	-2.8266	-2.8722	5.6988	0.79322	-1.9379	2.7949	0
3	4	a	-0.048866	0.18701	0.23587	0.0017687	0.0085065	0.0067378	1.4316	2.1231	-0.69147	0.81211	1.1749	-0.87781	0
3	4	a	-0.032358	0.25522	0.28757	-0.00068816	0.0065425	0.0072307	-5.4209	-1.2685	-6.6894	0.79467	0.85369	3.3452	0
3	4	a	0.10565	0.32365	0.218	-0.0016688	0.0056773	0.0073461	-5.6982	-1.88	7.5782	0.81298	2.4898	0.27552	1
3	4	a	-0.0013152	0.32177	0.32308	0.0017806	0.0069949	0.0052143	-0.36525	-1.1227	1.488	0.80394	0.046768	4.2567	0
3	4	a	0.064943	0.36871	0.30376	-0.00075489	0.0055936	0.0063485	-4.6023	2.1444	-6.7468	0.79758	-3.022	-5.1605	1
3	4	a	0.019297	0.29197	0.27268	0.0022157	0.006791	0.0045753	-6.9113	0.37411	-7.2854	0.79345	0.91464	-2.3558	1
3	4	a	-0.03356	0.29669	0.33025	-0.00058879	0.0065902	0.007179	-2.7232	-2.4307	-5.1539	0.79647	1.3126	-0.36027	0
3	4	a	-0.027075	0.30989	0.33696	0.00085711	0.0083912	0.0075341	-1.6865	3.5001	5.1866	0.81316	-0.36054	4.4678	0
3	4	a	0.016689	0.24249	0.2258	-0.00023678	0.0063974	0.0066342	0.93297	-4.432	-3.499	0.79254	-1.6651	2.2907	1
3	4	a	-0.055306	0.24653	0.30184	-0.0015934	0.0045665	0.0061599	-0.81403	0.55267	-1.3667	0.80008	-0.43168	1.98	0
3	4	a	-0.050408	0.32397	0.37438	0.0011295	0.006482	0.0053525	-2.9081	0.77336	-3.6814	0.81616	-5.6222	0.5972	0
3	4	a	0.10844	0.36032	0.25188	-6.7874e-05	0.0058138	0.0058817	-3.8876	1.7089	-5.5964	0.80923	0.34927	2.7352	1
3	4	a	-0.026463	0.35667	0.38313	-0.0019726	0.0067306	0.0087033	-0.47504	1.0388	-1.5138	0.79661	-2.5719	-3.9335	0
3	4	a	0.086213	0.29553	0.20932	-0.0007522	0.0067754	0.0075276	1.852	6.9279	5.076	0.78864	2.1833	-1.7376	1
3	4	a	0.1044	0.33082	0.22642	-0.0027761	0.007518	0.010294	-1.9124	-0.29778	-2.2101	0.78956	-0.55988	-3.3064	1
3	4	a	0.023129	0.30766	0.28454	0.00036313	0.0073239	0.0069608	-3.8613	-0.88686	-4.7482	0.80708	0.69258	2.7578	0
3	4	a	-0.22395	0.21658	0.44052	0.00057669	0.0053132	0.0047365	2.8573	4.7023	-1.845	0.80901	-4.9901	-0.10009	0
3	4	a	0.084422	0.39662	0.3122	0.00025857	0.0061494	0.0058909	5.4987	6.6882	-1.1895	0.7879	3.4056	-2.2657	1
3	4	a	0.11295	0.32215	0.20921	0.0020336	0.0076892	0.0056556	2.3508	3.4977	1.1469	0.80101	-1.3886	-5.6426	1
3	4	a	0.077075	0.35195	0.27488	-0.0013234	0.0065373	0.0078607	0.60548	3.2774	-2.672	0.80073	1.0429	4.1278	1
3	4	a	0.056939	0.36587	0.30893	-0.0043084	0.0060083	0.010317	0.74832	2.4287	1.6803	0.80755	-2.8307	3.9295	1
3	4	a	0.019705	0.30755	0.28785	-0.0033509	0.0048891	0.00824	-0.96795	2.5741	3.542	0.7946	-1.072	3.2565	1
3	4	a	0.098844	0.43862	0.33977	0.0028367	0.008797	0.0059602	2.8752	3.0206	-0.14534	0.79501	-3.7373	-0.43037	1
3	4	a	-0.022948	0.32669	0.34964	0.00015953	0.0074513	0.0072918	1.232	4.8481	-3.6162	0.79794	2.6458	3.9431	1
3	4	a	0.27785	0.45111	0.17327	-0.0045907	0.0056029	0.010194	5.2464	5.7804	0.53407	0.79989	-0.80389	-0.92014	1
3	4	a	0.053764	0.26438	0.21061	-0.00037067	0.0060048	0.0063755	-2.604	-3.1178	-5.7217	0.81828	3.4966	2.9551	1
3	4	a	-0.049478	0.29893	0.34841	0.00091502	0.0063598	0.0054448	-1.5334	-0.068148	-1.6016	0.78912	2.4954	3.4172	0
3	4	a	-0.063265	0.24973	0.31299	0.0014374	0.0071337	0.0056962	0.20621	-1.8135	1.6073	0.80929	3.7533	-1.7381	0
3	4	a	0.053175	0.36807	0.3149	0.0005022	0.0062522	0.00575	-1.5383	3.1101	4.6484	0.80108	-3.4894	4.1314	1
3	4	a	0.054558	0.34771	0.29315	-0.0012281	0.0042039	0.0054321	3.9201	4.9473	1.0272	0.80942	-5.8553	-0.25062	1
3	4	a	0.073424	0.28667	0.21324	0.0010588	0.0075353	0.0064766	1.5821	-4.1595	2.5774	0.78997	-3.058	-0.67179	1
3	4	a	0.072608	0.31415	0.24154	0.00016144	0.0055374	0.0053759	1.7312	4.6565	2.9253	0.80306	-2.4806	-2.1066	1
3	4	a	-0.048299	0.24374	0.29204	0.00109	0.0084011	0.0073111	-1.6343	-0.74775	2.3821	0.80226	-0.53582	3.3583	1
3	4	a	-0.18948	0.20458	0.39406	-0.00061157	0.0053882	0.0059997	-4.7114	1.582	-6.2934	0.78901	-0.99335	-0.70729	0
3	4	a	-0.087914	0.27385	0.36177	-0.0014548	0.0053778	0.0068326	3.3438	-5.6256	2.2817	0.7938	-1.0183	-2.0409	0
3	4	a	0.087574	0.40084	0.31327	0.0055405	0.0097739	0.0042334	0.90122	-0.9815	0.080276	0.7882	2.1412	1.1893	0
3	4	a	-0.019932	0.28236	0.30229	2.2696e-05	0.0070569	0.0070342	-1.6978	-1.4107	-3.1085	0.81577	4.3173	0.2401	0
3	4	a	-0.11469	0.26299	0.37769	-0.00051359	0.0067905	0.0073041	1.207	6.5753	5.3683	0.81149	-3.5203	3.0954	0
3	4	a	0.10746	0.36063	0.25317	0.0027166	0.0076804	0.0049638	3.2224	-4.1263	-0.90394	0.81043	-1.8318	0.21841	1
3	4	a	0.029524	0.21449	0.18497	-0.0022909	0.007421	0.0097119	-4.1163	2.5927	-6.709	0.80308	0.62755	3.7279	1
3	4	a	-0.20243	0.15921	0.36163	-0.00086941	0.0089456	0.009815	3.1204	7.8246	4.7042	0.8061	1.5264	0.57652	0
3	4	a	0.12893	0.43277	0.30383	0.00041582	0.0073425	0.0069267	-2.6644	-2.9663	-5.6307	0.80288	2.4529	-3.7559	1
3	4	a	-0.053129	0.31324	0.36637	-9.4524e-05	0.0052244	0.005319	-0.27278	-2.9073	3.1801	0.80599	-0.61648	-2.1667	0
3	4	a	0.022063	0.34637	0.32431	0.0019086	0.0091144	0.0072058	-2.2767	-0.33802	-2.6148	0.81812	2.512	1.442	1
3	4	a	-0.24701	0.16866	0.41567	0.0035793	0.0093703	0.005791	-3.271	-2.1104	-5.3815	0.78927	-1.071	3.4486	0
3	4	a	-0.040317	0.3307	0.37102	-0.00072923	0.0051662	0.0058955	-0.079586	-1.8666	1.9462	0.81215	-1.1056	2.1445	0
3	4	a	-0.062902	0.22025	0.28315	0.0013206	0.0066678	0.0053473	-1.3064	-2.129	-3.4354	0.79324	0.86263	2.205	0
3	4	a	0.039433	0.32306	0.28363	-0.0010214	0.0048936	0.005915	-0.8154	-0.94138	1.7568	0.79285	5.3506	2.6655	1
3	4	a	-0.0063039	0.36036	0.36667	0.0013164	0.0068	0.0054836	-5.3408	0.29908	-5.6399	0.81417	-4.8862	0.042138	1
3	4	a	-0.057778	0.29356	0.35134	0.0031692	0.0092265	0.0060573	4.1669	4.1982	-0.031268	0.79361	1.1332	2.0918	0
3	4	a	-0.065669	0.31136	0.37703	1.3916e-05	0.0051109	0.005097	0.88725	2.4421	1.5549	0.80325	-1.1067	3.4391	0
3	4	a	-0.046531	0.39063	0.43717	0.0010883	0.0066238	0.0055355	-0.32966	-2.9909	-3.3206	0.79096	-5.5161	3.1103	0
3	4	a	-0.058435	0.31973	0.37816	0.0026303	0.0089341	0.0063038	3.2033	5.68	-2.4767	0.80231	-1.5	-3.7538	0
3	4	a	-0.0050113	0.31946	0.32447	-0.0031056	0.0050212	0.0081267	3.9532	-6.5761	2.6229	0.80865	1.5893	4.2534	0
3	4	a	-0.095306	0.29018	0.38549	-0.0039604	0.0059239	0.0098843	-1.7224	0.549	-2.2714	0.80507	1.7228	-1.2791	0
3	4	a	-0.11583	0.24753	0.36336	0.00014783	0.0062028	0.006055	6.6849	-7.802	-1.1172	0.80695	-0.58751	-1.4659	0
3	4	a	0.025737	0.30011	0.27438	0.00061577	0.0053585	0.0047428	-2.6526	-2.1927	-4.8454	0.79482	-2.7841	0.95091	0
3	4	a	0.086349	0.2744	0.18805	-0.0015876	0.0062377	0.0078253	-5.9522	0.5887	-6.5409	0.80299	0.021295	0.28585	1
3	4	a	-0.10306	0.23322	0.33628	0.0010577	0.006858	0.0058003	-1.7774	-1.7508	-3.5282	0.79392	-1.7532	2.2929	0
3	4	a	-0.012766	0.33433	0.3471	0.0012872	0.0071186	0.0058313	-5.9323	1.4544	7.3867	0.80404	-5.2973	0.45251	0
3	4	a	-0.060363	0.19018	0.25054	0.0011414	0.0083302	0.0071889	2.6408	6.7154	4.0745	0.79809	0.027094	2.1177	0
3	4	a	0.065238	0.30415	0.23891	-0.0016932	0.004429	0.0061222	6.3285	-7.7843	-1.4558	0.81356	-3.4613	2.4055	1
3	4	a	0.045238	0.26132	0.21608	-0.00049921	0.0044367	0.0049359	-4.8647	2.1996	-7.0643	0.79302	4.5925	-1.4131	1
3	4	a	0.03966	0.35143	0.31177	-0.0017187	0.0071844	0.0089031	4.4436	-5.3774	-0.93379	0.81606	4.1293	-3.2336	1
3	4	a	-0.0084127	0.22937	0.23778	0.0036544	0.0088357	0.0051813	-0.25738	2.3381	2.5955	0.79678	1.1635	0.95258	0
3	4	a	-0.13952	0.24093	0.38045	-2.1622e-05	0.0060339	0.0060555	-1.0971	2.4829	3.58	0.8003	-1.9403	4.1907	0
3	4	a	-0.048118	0.26152	0.30964	-0.001376	0.0050715	0.0064475	4.5192	6.9113	-2.3921	0.79865	2.912	1.1409	1
3	4	a	0.069932	0.30746	0.23753	-0.00068625	0.0059121	0.0065984	2.49	-2.7857	0.29576	0.79915	-3.3562	-1.7464	1
3	4	a	-0.033719	0.3154	0.34912	0.0040875	0.0082938	0.0042063	0.80304	-2.9799	-2.1768	0.80311	0.31314	2.8551	0
3	4	a	0.067483	0.31528	0.2478	0.0018924	0.0085972	0.0067048	4.9323	7.5637	2.6314	0.80332	4.775	1.1064	1
3	4	a	-0.0043311	0.32748	0.33181	-0.0019356	0.0059656	0.0079011	2.7033	2.928	0.2247	0.80893	-0.53972	-1.2838	0
3	4	a	-0.021633	0.30093	0.32256	-0.00030313	0.0057887	0.0060918	-0.44928	0.90686	1.3561	0.81597	-1.3737	-0.06781	0
3	4	a	-0.072789	0.22027	0.29306	-0.0008596	0.0058004	0.00666	5.1594	-5.3198	-0.16035	0.78403	5.0072	3.0674	0
3	4	a	0.10356	0.30705	0.20349	-0.0008567	0.0066812	0.0075379	1.8368	-3.8159	-1.979	0.80766	3.511	1.2524	1
3	4	a	0.038481	0.29211	0.25363	0.0043527	0.0088821	0.0045294	1.6519	-5.6338	-3.9819	0.79182	-3.7147	-1.3969	0
3	4	a	0.052698	0.36989	0.31719	-0.0022637	0.0058711	0.0081348	-1.549	0.06744	-1.6164	0.79342	3.948	-3.0257	0
3	4	a	-0.013605	0.32454	0.33814	0.0025159	0.0090356	0.0065198	-0.22847	2.8649	3.0934	0.7987	-4.5257	1.425	0
3	4	a	0.14204	0.34152	0.19948	0.0023137	0.0085477	0.006234	1.1177	-4.0821	-2.9644	0.78234	-4.806	-1.7982	1
3	4	a	-0.01898	0.38723	0.40621	0.0020183	0.0096884	0.0076701	0.3765	-2.828	-2.4515	0.8029	1.0636	2.0801	0
3	4	a	0.027642	0.39184	0.3642	-0.0031965	0.0061496	0.0093461	4.1928	5.1941	1.0013	0.80687	2.3474	1.5686	1
3	4	a	0.017823	0.37717	0.35934	-0.0008989	0.0078646	0.0087635	0.034465	1.8088	-1.7743	0.80064	2.6918	-2.5076	1
3	4	a	0.061678	0.33388	0.2722	-0.00074634	0.006814	0.0075603	2.9276	-3.2519	-0.32425	0.81282	-4.3293	-1.2549	1
3	4	a	0.12215	0.33785	0.21569	-0.00015716	0.0067995	0.0069566	1.5795	5.9537	-4.3742	0.81356	-2.5214	-1.1375	1
3	4	a	0.14413	0.32558	0.18145	-0.00041028	0.0069293	0.0073396	-7.0156	0.65188	7.6675	0.79603	4.1	3.4557	1
3	4	a	0.12025	0.34018	0.21993	-0.00077786	0.0055039	0.0062818	3.7596	-5.0248	-1.2652	0.80346	-2.5995	4.8198	1
3	4	a	0.18206	0.35007	0.168	-0.0018352	0.0054726	0.0073079	0.72543	1.7886	1.0631	0.8005	3.4065	-4.6183	1
3	4	a	-0.062358	0.23764	0.3	0.0012073	0.0085216	0.0073143	2.3356	3.0947	-0.75906	0.78361	-2.1362	-2.8647	0
3	4	a	-0.067574	0.30197	0.36955	-0.0015379	0.0060413	0.0075792	-3.7504	1.4086	5.159	0.79075	1.928	-0.58063	0
3	4	a	-0.0036961	0.33966	0.34336	-0.0013976	0.0056593	0.007057	-4.1263	-1.5801	5.7064	0.80067	-0.026237	3.5318	0
3	4	a	-0.10472	0.25274	0.35746	-0.00045499	0.0063191	0.0067741	-3.9713	-1.4431	5.4144	0.81207	4.5772	0.35653	0
3	4	a	-0.16399	0.28435	0.44834	-0.0026846	0.0059366	0.0086213	3.4637	3.5836	-0.11993	0.79667	-1.1418	-5.9279	0
3	4	a	0.016213	0.36023	0.34401	0.0019608	0.0075076	0.0055468	-0.34477	0.67699	-1.0218	0.8167	-0.0068528	-0.61012	0
3	4	a	0.15023	0.37989	0.22966	-0.00090144	0.0076048	0.0085062	1.6519	1.7767	0.12487	0.80501	5.938	-2.0694	1
4	4	a	0.016531	0.3585	0.34197	0.0020641	0.0075094	0.0054453	-1.8461	4.669	-6.5151	0.80458	-0.45755	-1.0106	0
4	4	a	-0.16458	0.24769	0.41227	0.0027636	0.0095273	0.0067637	-0.81254	-1.823	-2.6356	0.79849	1.9016	2.9097	0
4	4	a	0.1398	0.33515	0.19535	-0.0021957	0.0071304	0.009326	-1.0934	-1.0804	2.1738	0.80751	2.0628	0.32996	1
4	4	a	-0.17719	0.18515	0.36234	-0.00084681	0.0053078	0.0061546	1.0278	4.9419	3.9141	0.78663	1.1485	1.0967	0
4	4	a	0.014399	0.29941	0.28501	-0.0019565	0.0049946	0.0069511	2.1385	-2.7802	-0.64164	0.78876	-3.3899	4.9366	1
4	4	a	-0.12009	0.21762	0.33771	-0.00099328	0.0060467	0.0070399	-4.2921	0.62467	-4.9167	0.7919	-5.322	-2.2332	0
4	4	a	0.036077	0.27859	0.24252	-0.0018983	0.0059563	0.0078546	2.6786	-7.3215	4.6429	0.80037	-1.7528	2.5326	1
4	4	a	0.11812	0.35281	0.23469	0.0013067	0.0080129	0.0067062	-2.6032	-1.6242	-4.2274	0.80236	2.6467	1.4775	1
4	4	a	0.025488	0.27111	0.24562	0.0017252	0.00695	0.0052248	0.4714	-0.92365	-0.45225	0.8056	4.3784	1.1219	1
4	4	a	-0.039388	0.28844	0.32782	-0.00041672	0.0052433	0.00566	-0.39848	-2.5681	2.9666	0.79779	3.0052	-2.1703	0
4	4	a	0.14571	0.32472	0.179	-0.00049936	0.0063864	0.0068858	4.7182	-5.0367	0.31851	0.78778	3.1895	0.78255	1
4	4	a	0.08381	0.28649	0.20268	-0.0012897	0.0072239	0.0085137	-0.16651	7.1271	7.2936	0.80569	1.3689	2.078	1
4	4	a	0.05932	0.31104	0.25172	0.00036439	0.0065028	0.0061384	2.8126	4.0624	-1.2498	0.80921	2.605	-2.5822	1
4	4	a	0.069025	0.37703	0.308	0.0023552	0.0080593	0.0057041	5.348	5.4851	0.13712	0.8001	-2.9676	-3.0092	0
4	4	a	0.10485	0.35306	0.24821	0.0015795	0.0073569	0.0057774	-0.10024	-1.3677	1.4679	0.79414	1.4459	-0.87041	1
4	4	a	0.066395	0.26143	0.19503	0.0022166	0.0079537	0.005737	4.8992	5.2118	0.31258	0.81641	-4.7633	-1.7165	1
4	4	a	0.12234	0.36703	0.24469	-0.00024365	0.0067973	0.0070409	-3.8945	-1.0701	4.9646	0.79859	-0.77647	-0.1586	1
4	4	a	0.17853	0.36329	0.18476	0.00046349	0.0060605	0.005597	2.369	-3.2986	-0.92962	0.79448	-0.43789	-4.3384	1
4	4	a	-0.085782	0.22195	0.30773	-0.00086055	0.0052959	0.0061564	2.1723	-4.0699	-1.8977	0.79582	0.88573	-2.3769	0
4	4	a	-0.074762	0.21481	0.28957	0.0030664	0.0083319	0.0052656	5.7686	6.1524	0.38377	0.79943	0.43405	0.73001	0
4	4	a	-0.23909	0.18975	0.42884	0.00084731	0.007904	0.0070567	-3.0934	-2.5956	-5.689	0.81723	0.91139	-2.237	0
4	4	a	-0.15549	0.18016	0.33565	-6.5592e-05	0.0056379	0.0057035	-5.1909	1.6621	-6.8529	0.79715	-0.62348	-1.5318	0
4	4	a	0.03161	0.26612	0.23451	0.0024563	0.008101	0.0056448	-1.7973	5.6507	7.4479	0.80979	-0.64295	1.6006	0
4	4	a	-0.05424	0.29882	0.35306	-0.0019627	0.006642	0.0086046	-2.5179	0.35053	-2.8685	0.80735	0.41413	2.1713	0
4	4	a	-0.092494	0.28052	0.37302	-0.00056225	0.0058736	0.0064359	3.0751	5.0522	1.9772	0.81214	-0.72955	5.2931	0
4	4	a	0.065193	0.33549	0.27029	-0.0045128	0.0058849	0.010398	-0.48402	-0.87087	-1.3549	0.80092	4.476	0.44134	1
4	4	a	0.0031973	0.30617	0.30297	-0.0032161	0.0050397	0.0082558	0.71298	-6.2591	5.5461	0.79329	3.1135	5.7727	0
4	4	a	-0.047959	0.2059	0.25385	0.00054845	0.0068936	0.0063451	5.6363	-6.9982	-1.3619	0.7917	-5.6047	-2.1154	0
4	4	a	0.10465	0.35753	0.25288	2.4466e-05	0.0065081	0.0064836	2.1704	2.2921	-0.12166	0.79198	0.98008	1.3003	1
4	4	a	-0.093719	0.24787	0.34159	-0.0015841	0.006359	0.0079431	0.42753	-2.2286	-1.8011	0.79448	0.25515	-1.6464	0
4	4	a	0.024807	0.31098	0.28617	0.0036413	0.0091461	0.0055048	-0.91991	-0.11189	1.0318	0.79953	0.40358	-0.95162	1
4	4	a	0.043288	0.38848	0.34519	0.00038023	0.0046955	0.0043153	2.4737	3.8533	-1.3796	0.80952	-5.5049	1.0873	1
4	4	a	0.07254	0.39882	0.32628	-0.00071358	0.0065448	0.0072583	-0.95524	2.1084	-3.0637	0.79083	-5.8443	-1.4472	0
4	4	a	-0.02517	0.34814	0.37331	0.0013869	0.0074149	0.006028	4.3685	-6.0803	1.7118	0.81775	-0.62377	-2.3307	0
4	4	a	0.16449	0.36993	0.20544	-0.0022554	0.0053619	0.0076173	0.20226	-1.3917	1.1894	0.81062	-2.2852	-0.66836	1
4	4	a	0.11172	0.39964	0.28791	-0.00044806	0.0071482	0.0075962	-1.2429	3.419	-4.6619	0.79081	1.9907	0.62443	1
4	4	a	0.021973	0.27739	0.25542	0.00018388	0.0079271	0.0077432	-1.8326	0.7717	-2.6043	0.8027	1.5538	-1.512	1
4	4	a	0.085714	0.36451	0.2788	0.0010268	0.0065184	0.0054916	0.31878	-4.9014	4.5826	0.81245	-3.9522	2.2774	0
4	4	a	-0.057007	0.23973	0.29673	-0.00046453	0.0061423	0.0066069	1.3615	-4.262	2.9006	0.80397	2.3671	0.35575	1
4	4	a	0.052744	0.25125	0.1985	-0.0012265	0.0061258	0.0073522	3.1832	-4.5969	-1.4137	0.80083	-2.3439	0.35467	1
4	4	a	-0.093061	0.27195	0.36501	-0.0011653	0.0051313	0.0062966	-2.003	0.7185	-2.7215	0.79483	-3.4731	-3.4844	0
4	4	a	-0.11401	0.26249	0.37651	0.0022317	0.0075353	0.0053036	3.6802	4.5539	0.87368	0.78346	-0.88193	1.9757	0
4	4	a	0.10762	0.27145	0.16383	0.0032731	0.0087624	0.0054893	1.4838	-5.4025	3.9186	0.79971	4.2304	5.7437	1
4	4	a	-0.011406	0.25499	0.26639	0.0030508	0.0085021	0.0054512	-2.0885	-2.0133	4.1018	0.80829	1.2716	-1.1382	1
4	4	a	0.079569	0.32549	0.24592	0.00066939	0.0065239	0.0058545	4.2432	-6.1675	-1.9243	0.8034	-1.0742	-3.8123	1
4	4	a	0.051247	0.34739	0.29615	-0.0018063	0.006202	0.0080083	-3.2	-2.7478	-5.9478	0.81089	3.4358	-0.14736	1
4	4	a	0.11946	0.36728	0.24782	-0.0019326	0.00557	0.0075026	0.57892	-2.8163	-2.2374	0.80518	-0.23148	-0.68949	1
4	4	a	0.054354	0.33109	0.27673	0.001192	0.007208	0.006016	4.8007	-5.3453	0.54461	0.78928	-3.288	4.7077	0
4	4	a	0.051701	0.41039	0.35868	7.5815e-06	0.0073291	0.0073215	0.36096	-1.7725	-1.4116	0.81185	-2.6425	-1.7062	1
4	4	a	0.18077	0.40803	0.22726	-0.001144	0.0057485	0.0068924	0.75451	-2.3845	1.63	0.81461	-2.0678	2.8585	1
4	4	a	-0.051202	0.30023	0.35143	-0.0016404	0.0050058	0.0066462	-1.3105	-3.3134	-4.6239	0.78371	-0.22374	-2.5699	0
4	4	a	0.096916	0.29776	0.20084	-0.0031104	0.0069279	0.010038	1.119	1.4235	-0.30452	0.79868	1.7272	-0.3105	1
4	4	a	0.080431	0.3844	0.30397	0.00014547	0.0061203	0.0059748	0.070637	3.564	3.4934	0.8026	-1.5761	-1.6858	0
4	4	a	0.053515	0.35204	0.29853	0.0019394	0.0065318	0.0045924	2.2055	2.3653	-0.15984	0.79525	2.2942	4.6884	0
4	4	a	-0.025692	0.26884	0.29454	0.0021297	0.0079028	0.0057731	-0.44907	-0.78149	-1.2306	0.79605	1.1844	-3.3156	0
4	4	a	0.14147	0.35789	0.21642	-0.0028426	0.0049186	0.0077612	0.073762	3.7601	3.6864	0.79715	-0.4855	-0.78931	1
4	4	a	0.0081859	0.3671	0.35891	-0.0034781	0.0045318	0.0080098	-5.6627	-0.4479	-6.1106	0.78197	-1.0638	-4.2796	0
4	4	a	-0.015782	0.35805	0.37383	-0.0043801	0.0049731	0.0093533	-0.57652	0.72604	1.3026	0.79615	-1.287	2.1392	1
4	4	a	-0.14655	0.22726	0.37381	0.00033108	0.0058333	0.0055022	-2.0352	1.6543	-3.6895	0.80433	-0.86437	2.3156	0
4	4	a	0.14195	0.32932	0.18737	0.0030513	0.0073185	0.0042671	0.56854	-2.8923	2.3237	0.80898	-2.3876	-0.89806	1
4	4	a	0.073878	0.31422	0.24034	0.0020818	0.0073115	0.0052297	-0.99588	2.0386	-3.0344	0.79766	3.948	-1.1993	0
4	4	a	0.20726	0.40168	0.19442	0.0014481	0.0089255	0.0074774	0.10706	-0.30285	0.1958	0.79318	-1.6645	1.5046	1
4	4	a	-0.15662	0.27912	0.43574	0.00066041	0.0090429	0.0083825	2.0926	3.3248	1.2322	0.79375	3.7827	-2.3616	0
4	4	a	-0.045442	0.2698	0.31524	-0.00058591	0.0064267	0.0070126	0.34508	-4.1797	-3.8346	0.81009	2.595	1.1851	0
4	4	a	0.042744	0.40889	0.36615	-0.003942	0.0049878	0.0089298	1.5715	-1.6264	-0.054893	0.78751	2.9906	-1.1752	1
4	4	a	-0.0019501	0.41077	0.41272	-0.00078192	0.0067413	0.0075232	-4.9634	1.8362	-6.7996	0.80382	5.1306	-3.6294	1
4	4	a	-0.024717	0.33401	0.35873	0.0016317	0.0074222	0.0057905	-0.74056	-0.8972	1.6378	0.80148	5.5005	0.46781	1
4	4	a	0.21349	0.43449	0.221	-0.0026209	0.0050003	0.0076212	1.583	2.9634	-1.3803	0.80318	0.44759	0.54526	1
4	4	a	0.11576	0.40424	0.28848	0.0021686	0.0079378	0.0057692	2.8044	-3.6543	-0.84985	0.80402	2.1568	-0.43351	1
4	4	a	0.046077	0.37404	0.32796	-0.0017842	0.0073352	0.0091195	0.25334	-2.5582	2.3049	0.79545	1.4679	2.0159	1
4	4	a	0.044535	0.29546	0.25093	-0.00060463	0.0065761	0.0071807	-0.15646	2.3241	2.4805	0.80069	-1.2547	-1.2703	1
4	4	a	0.042313	0.35909	0.31678	-0.0017574	0.0052819	0.0070393	2.4168	-3.536	-1.1192	0.80782	-0.17674	-2.5186	0
4	4	a	-0.021769	0.28871	0.31048	0.0028867	0.0087487	0.005862	-1.1584	0.39608	1.5545	0.80286	1.3021	-3.0306	1
4	4	a	-0.071905	0.21882	0.29073	-0.0018078	0.0055049	0.0073126	-0.85301	5.0141	5.8671	0.79023	1.1612	-1.7411	1
4	4	a	-0.050249	0.28537	0.33562	0.004416	0.0098375	0.0054215	-3.4443	-0.57801	-4.0223	0.81045	-0.092733	-1.202	1
4	4	a	-0.17456	0.26166	0.43621	-2.8782e-05	0.0072678	0.0072966	-5.9686	0.068992	-6.0376	0.80141	-3.3233	3.645	0
4	4	a	0.010136	0.31447	0.30433	-0.0026903	0.0049157	0.007606	-2.5105	1.4749	-3.9853	0.80137	0.46666	-2.5388	1
4	4	a	0.19066	0.37846	0.1878	0.0026922	0.0080582	0.005366	2.4887	-2.8247	0.33595	0.81479	-3.8576	-4.6131	1
4	4	a	0.13066	0.43433	0.30367	-0.00085574	0.0069313	0.0077871	4.7132	4.9651	0.25198	0.81437	-0.30221	-0.44829	1
4	4	a	0.049297	0.33234	0.28304	-0.003606	0.0058301	0.0094361	-1.217	-0.044617	-1.2617	0.80887	5.4883	-0.86168	0
4	4	a	-0.025351	0.26658	0.29193	-0.0013223	0.0080914	0.0094137	-0.55912	2.0716	-2.6307	0.80807	-4.4294	-5.7983	1
4	4	a	-0.041701	0.35732	0.39902	-9.4821e-07	0.0083126	0.0083136	-0.53818	0.54573	-1.0839	0.78678	0.2427	0.14387	0
4	4	a	0.057098	0.22515	0.16805	0.0020767	0.0070359	0.0049592	-3.3915	0.17008	3.5615	0.79972	3.3181	-2.7197	1
4	4	a	-0.17472	0.27687	0.45159	-0.00024632	0.0072809	0.0075272	0.71287	-3.2527	-2.5398	0.78577	-0.49398	-0.050499	0
4	4	a	0.032971	0.26943	0.23646	0.00046292	0.0081638	0.0077009	-5.9388	-0.4764	6.4152	0.80182	-3.4119	-1.1226	1
4	4	a	0.022494	0.21329	0.19079	0.00086192	0.0085721	0.0077101	-1.7283	4.9844	6.7127	0.78379	1.3405	-2.7921	0
4	4	a	0.034921	0.3129	0.27798	0.0021034	0.0076677	0.0055643	1.4489	4.3403	-2.8913	0.79563	0.72331	-4.0189	0
4	4	a	0.0072336	0.23338	0.22615	0.0010362	0.0083261	0.0072899	0.26069	-1.5432	-1.2825	0.80438	-1.5645	-3.843	1
4	4	a	0.0050794	0.23819	0.23311	-0.0025297	0.0061049	0.0086346	1.9828	-2.1226	0.13974	0.81859	1.3223	0.93949	1
4	4	a	0.020385	0.32293	0.30254	0.001428	0.0071744	0.0057464	-6.1624	-1.3398	-7.5022	0.8034	2.1963	-4.7718	0
4	4	a	-0.11027	0.20129	0.31156	-0.0016321	0.0054489	0.007081	1.7166	1.7605	-0.043893	0.78397	-3.9474	-0.62519	1
4	4	a	0.051633	0.30771	0.25608	0.0026263	0.0068458	0.0042196	-2.6388	-2.9805	5.6193	0.81877	-0.10379	1.3852	1
4	4	a	-0.046712	0.26721	0.31392	-0.00022118	0.0062137	0.0064349	-2.4312	-2.7702	5.2014	0.79721	-0.025569	-3.134	0
4	4	a	-0.0035828	0.27837	0.28195	0.0011724	0.0063321	0.0051596	-3.8511	1.4888	5.3399	0.79695	1.5452	-3.6708	0
4	4	a	-0.094467	0.20043	0.2949	-0.0021409	0.0062813	0.0084222	2.8228	3.8672	-1.0444	0.79429	4.4521	-0.91949	1
4	4	a	0.037188	0.29376	0.25658	-0.0015193	0.0062533	0.0077726	3.0959	-3.4544	-0.35853	0.79194	-0.87453	-0.6683	0
4	4	a	-0.10075	0.21583	0.31658	-0.001612	0.0077017	0.0093137	-1.5544	-0.9354	-2.4898	0.78402	-0.074624	0.74472	0
4	4	a	-0.022268	0.24921	0.27147	-0.0008269	0.004718	0.0055449	5.8646	-7.3009	1.4363	0.8063	0.75403	3.4232	1
4	4	a	-0.0054649	0.39188	0.39735	0.001546	0.0062316	0.0046856	-1.685	2.6027	-4.2877	0.79033	0.07458	2.3192	0
4	4	a	-0.12893	0.24268	0.37161	-0.0018749	0.0063857	0.0082606	-1.6573	-3.0981	-4.7554	0.79375	0.64	-3.0734	0
4	4	a	-0.019229	0.28283	0.30206	-0.00063708	0.0051745	0.0058116	4.2658	5.4802	1.2144	0.8054	-0.33885	2.4039	0
4	4	a	-0.13184	0.18476	0.3166	-0.00098552	0.0062118	0.0071973	3.8008	5.8609	-2.0601	0.7992	-1.5958	1.7956	0
4	4	a	-0.080771	0.16166	0.24243	0.0021627	0.0064909	0.0043282	5.7724	-6.3012	-0.52881	0.80513	-1.2451	-2.2401	0
4	4	a	0.019433	0.32184	0.3024	-0.00134	0.0055572	0.0068972	-0.64586	-4.701	-5.3468	0.81556	0.86027	-1.8921	0
4	4	a	-0.18454	0.24073	0.42526	-0.0023665	0.0051189	0.0074854	-3.4587	-3.7469	-7.2055	0.81916	-0.7253	0.98043	0
4	4	a	0.06254	0.31859	0.25605	0.0006671	0.0079848	0.0073177	2.5925	3.1201	0.52759	0.8065	-1.3226	-3.7249	0
4	4	a	0.17653	0.35925	0.18272	0.0022486	0.0083548	0.0061062	-3.2691	0.10751	3.3766	0.81214	-2.5462	-4.0756	1
4	4	a	0.025374	0.27107	0.24569	-0.00018383	0.0077427	0.0079266	0.69257	-0.87977	0.1872	0.78438	0.8946	-0.63592	0
4	4	a	0.0014739	0.2919	0.29043	0.0010884	0.0083446	0.0072561	1.8555	-3.2409	-1.3855	0.80144	-0.16907	1.3168	0
4	4	a	-0.06737	0.23794	0.30531	0.0021785	0.0091597	0.0069812	-4.778	1.4745	6.2525	0.81295	-1.3868	-3.5281	0
4	4	a	0.020295	0.26213	0.24184	-0.0023603	0.0082043	0.010565	-0.48699	-3.578	4.065	0.8116	-5.9296	1.2035	0
4	4	a	0.019002	0.32846	0.30946	0.0025966	0.0086637	0.0060671	4.0351	-5.332	-1.2969	0.7988	-0.81022	1.323	0
4	4	a	0.050023	0.23712	0.1871	-0.00025718	0.0057827	0.0060399	0.1359	-4.423	-4.2871	0.79531	3.2055	0.19019	1
4	4	a	0.085329	0.38506	0.29973	-0.000713	0.0089546	0.0096676	1.5709	-1.7102	-0.1393	0.80521	2.4542	-4.9412	1
4	4	a	-0.029637	0.26141	0.29104	-0.0047138	0.0056855	0.010399	1.209	1.7009	0.49198	0.79657	-1.3771	3.7108	1
4	4	a	-0.052336	0.32458	0.37692	-0.0019277	0.0070605	0.0089882	-1.0884	2.0199	3.1083	0.80172	0.048296	0.42305	0
4	4	a	-0.044376	0.34612	0.3905	0.00073976	0.0066623	0.0059226	0.16409	2.0934	1.9293	0.79405	0.81282	-1.3766	0
4	4	a	-0.036417	0.37227	0.40868	-0.00040151	0.0063115	0.006713	-4.2909	-1.922	-6.2128	0.8	-3.4592	4.8359	0
4	4	a	0.048503	0.37263	0.32413	-0.0017813	0.0048391	0.0066203	-1.0461	-0.76802	1.8141	0.78876	1.1034	0.97378	1
4	4	a	0.0064626	0.23476	0.2283	-0.001531	0.0056073	0.0071383	2.4217	-5.1005	-2.6788	0.79984	-3.3114	-1.1703	0
4	4	a	0.063333	0.34345	0.28011	0.00025687	0.0076279	0.007371	0.98102	-1.1699	0.18889	0.78965	-4.5107	3.0004	1
4	4	a	-0.024286	0.25005	0.27433	0.0047247	0.0096238	0.0048991	1.3976	1.9288	0.53115	0.78513	3.4106	-5.6271	0
4	4	a	-0.10104	0.17345	0.27449	-0.00098961	0.0064242	0.0074138	-0.62875	-2.5395	-3.1682	0.81915	-5.5399	0.34614	0
4	4	a	-0.0073923	0.31449	0.32188	0.0028864	0.0087383	0.0058519	-0.56993	0.44094	-1.0109	0.79147	-3.4924	-3.7143	1
4	4	a	-0.1371	0.26753	0.40463	-0.0012834	0.0051672	0.0064505	1.2274	-6.3435	5.1161	0.78379	1.0515	-0.2544	0
4	4	a	-0.14592	0.25574	0.40166	-0.0047577	0.0045808	0.0093385	6.711	-7.1335	-0.42243	0.81089	2.8144	1.9911	0
4	4	a	-0.048821	0.22805	0.27687	-0.00052446	0.004512	0.0050365	4.372	6.6445	-2.2725	0.81559	-5.79	-3.6834	1
4	4	a	-0.019773	0.33175	0.35152	0.0037141	0.010358	0.0066439	0.26496	-3.3505	3.0856	0.79922	-2.115	2.8575	0
4	4	a	-0.054331	0.28814	0.34247	0.00067991	0.0080035	0.0073236	-4.8152	-0.010582	4.8257	0.81431	-5.5164	5.4815	0
4	4	a	0.14268	0.37329	0.23061	-0.00079567	0.0064461	0.0072418	-0.089604	-4.014	4.1036	0.79517	0.44156	-4.7053	1
4	4	a	-0.028186	0.26746	0.29565	0.00069469	0.0080932	0.0073985	0.66732	-3.2439	2.5766	0.8016	-3.8513	-1.9393	0
4	4	a	0.035351	0.26612	0.23077	-0.00049595	0.0064939	0.0069898	-2.705	0.89728	-3.6023	0.80664	-0.068921	-5.4131	1
4	4	a	0.17429	0.39644	0.22215	-0.0023741	0.0052853	0.0076594	-0.13114	-0.16187	-0.293	0.80927	0.17007	-3.4587	1
4	4	a	0.19664	0.35673	0.16009	0.0032361	0.0093829	0.0061468	-1.7288	-0.72669	-2.4555	0.78452	1.29	0.57315	1
4	4	a	0.060907	0.3127	0.25179	0.00018103	0.0069846	0.0068036	4.4479	6.0122	-1.5643	0.80489	-3.1822	-4.3475	1
4	4	a	-0.060113	0.28841	0.34853	-0.00019426	0.0074	0.0075943	-4.472	1.31	-5.782	0.78085	-1.5818	-1.3928	0
4	4	a	-0.15073	0.24315	0.39388	-0.0042941	0.0042656	0.0085597	-2.6813	-0.086303	-2.7676	0.81435	5.207	-0.68651	0
4	4	a	-0.086576	0.27497	0.36154	0.0025316	0.0074271	0.0048955	0.42377	-3.6374	3.2137	0.80452	-0.46139	-1.5213	0
4	4	a	-0.12333	0.1793	0.30263	0.00068652	0.0052764	0.0045899	-0.98489	1.2062	2.1911	0.78818	0.052707	-2.1466	0
4	4	a	0.010862	0.32769	0.31683	0.0052317	0.0096349	0.0044033	-0.53425	-1.4164	1.9506	0.78622	-2.7688	-4.3794	0
4	4	a	-0.1183	0.26905	0.38735	-0.00027098	0.0059806	0.0062516	-1.5461	1.105	-2.6511	0.80242	2.7443	3.9263	0
4	4	a	0.010862	0.29959	0.28873	-0.002395	0.0052544	0.0076495	-5.9342	-1.1539	-7.088	0.80395	-0.016557	5.3635	1
4	4	a	-0.013991	0.30202	0.31601	-0.00096742	0.0064282	0.0073956	-1.138	-4.6552	5.7932	0.79327	5.2893	-5.0107	0
4	4	a	0.0065079	0.28442	0.27791	-0.0031419	0.0052789	0.0084208	4.3976	-4.4784	-0.080819	0.79695	1.2209	-1.3413	1
4	4	a	-0.05449	0.25082	0.30531	0.0018603	0.0068036	0.0049433	-0.55507	3.4273	3.9823	0.79359	5.4876	-5.5464	0
4	4	a	-0.1232	0.25444	0.37764	-0.003563	0.0043162	0.0078791	1.7159	-3.7788	2.0629	0.80763	-1.2216	-1.0316	1
4	4	a	0.073628	0.34966	0.27603	-0.0020211	0.0056585	0.0076796	-0.54904	4.2541	-4.8031	0.79744	-2.6937	-2.8824	0
4	4	a	-0.059841	0.19293	0.25277	-0.0051432	0.0049504	0.010094	1.0864	-3.0369	-1.9506	0.80329	-2.1916	3.4888	0
4	4	a	0.23229	0.41136	0.17907	0.0015824	0.0077665	0.0061841	2.851	-4.4126	1.5616	0.80153	0.61085	-3.9246	1
4	4	a	-0.1298	0.23637	0.36617	0.00099403	0.0076512	0.0066571	5.6421	-5.8371	-0.19504	0.80409	-0.38697	-4.9814	0
4	4	a	0.10712	0.2871	0.17998	-0.0028384	0.0057504	0.0085889	1.1172	2.7572	1.64	0.80966	0.2254	2.4043	1
4	4	a	0.13583	0.38798	0.25215	-0.0045657	0.0044674	0.0090331	2.0536	-4.4519	2.3983	0.8091	-1.1783	-2.9596	1
4	4	a	0.091361	0.34422	0.25286	-0.0011453	0.0060836	0.0072289	5.0298	5.9805	0.95063	0.81403	-1.9128	4.4079	1
4	4	a	0.03263	0.33202	0.29939	0.0022183	0.007379	0.0051607	0.12035	0.86666	-0.74631	0.80233	-5.0647	-5.6678	1
4	4	a	0.085147	0.35796	0.27281	-0.0024291	0.0056	0.0080291	-0.48361	1.9457	-2.4293	0.79728	-2.0364	-2.9846	1
4	4	a	0.052177	0.3832	0.33102	0.0027636	0.0078636	0.0051	2.4464	5.9784	-3.532	0.7892	-0.054218	-1.3989	1
4	4	a	-0.10683	0.21154	0.31837	-0.00013134	0.0058761	0.0060074	-0.57994	0.22337	-0.8033	0.79871	-3.1561	4.1569	0
4	4	a	0.061088	0.33129	0.2702	-0.00055803	0.0067601	0.0073182	-6.1558	-0.85797	-7.0137	0.78817	4.8951	-3.7257	1
4	4	a	0.017279	0.28984	0.27256	0.00046256	0.005085	0.0046225	-1.1069	0.26368	1.3705	0.80524	5.1809	-2.9931	1
4	4	a	-0.035034	0.29433	0.32937	-0.0028575	0.0044614	0.0073189	0.93315	1.2354	-0.30225	0.79838	-3.6971	0.45632	0
4	4	a	0.054331	0.24735	0.19302	0.00012311	0.0050722	0.0049491	3.777	5.1796	-1.4026	0.80505	-2.2587	-2.3925	1
4	4	a	-0.084331	0.27887	0.3632	-0.0036223	0.0054675	0.0090898	-4.7671	-0.27442	-5.0415	0.78537	2.2354	-0.78642	0
4	4	a	0.018186	0.22948	0.21129	-0.00010687	0.0056033	0.0057101	1.5376	1.6048	-0.067208	0.80772	-0.42703	-1.8091	1
4	4	a	0.0093197	0.26404	0.25472	0.00060609	0.0071407	0.0065346	-1.9269	0.97702	-2.904	0.79069	0.099076	-4.2866	0
4	4	a	-0.06458	0.20501	0.26959	-0.0029414	0.0045751	0.0075165	1.9719	-6.5985	4.6266	0.80033	-0.060912	-0.42624	1
4	4	a	-0.021111	0.21909	0.2402	0.00038029	0.0070723	0.006692	-1.3226	-3.9456	-5.2682	0.81661	-0.38097	-3.5052	1
4	4	a	-0.054195	0.30732	0.36152	-0.0007875	0.0044058	0.0051933	-3.0724	4.096	-7.1684	0.80992	-3.0503	-2.5011	0
4	4	a	0.052834	0.379	0.32617	-0.0011447	0.0064377	0.0075824	1.9472	2.7954	-0.84827	0.78671	-0.055975	-3.0956	1
4	4	a	-0.047982	0.26596	0.31395	0.0032943	0.0083643	0.00507	1.9091	5.9674	-4.0583	0.81332	-2.0655	3.4918	0
4	4	a	-0.012834	0.18549	0.19832	-0.00059722	0.0047662	0.0053634	-2.0172	2.0947	-4.1119	0.81177	-0.29241	1.8917	1
4	4	a	-0.064422	0.27494	0.33937	-0.00047551	0.0070657	0.0075412	1.083	3.6777	-2.5947	0.80149	3.6605	-4.5995	0
4	4	a	-0.070363	0.25719	0.32755	-0.0012438	0.0058742	0.007118	3.134	5.2257	-2.0917	0.79549	3.48	5.9553	1
4	4	a	0.1478	0.37977	0.23197	-0.0015384	0.0049327	0.0064711	-5.126	-1.1258	-6.2518	0.79755	-2.159	-5.3818	1
4	4	a	-0.011111	0.3759	0.38701	0.0011278	0.0076905	0.0065627	1.3582	2.7934	1.4352	0.81244	-0.47331	0.9465	1
4	4	a	-0.077506	0.17948	0.25698	0.0016827	0.0075258	0.0058431	1.9994	4.1594	-2.16	0.81725	0.13911	-1.6922	1
4	4	a	-0.12109	0.24313	0.36422	-0.0025567	0.0055366	0.0080933	3.8411	-4.1015	-0.26045	0.79056	-0.25498	3.28	0
4	4	a	0.017256	0.30524	0.28798	-0.0035486	0.0051846	0.0087332	3.5816	-5.579	1.9974	0.80273	-0.91543	-2.0598	0
4	4	a	-0.01068	0.24202	0.2527	0.00013256	0.0077979	0.0076653	1.9352	-4.5748	2.6396	0.78058	-2.2358	2.0367	1
4	4	a	0.12145	0.40347	0.28202	0.00058237	0.0074678	0.0068855	-2.4792	-1.313	-3.7922	0.79784	0.30367	-5.9955	1
4	4	a	0.10751	0.34932	0.24181	0.00075404	0.0083191	0.007565	-0.65587	0.51964	1.1755	0.7933	-2.2363	2.0445	1
4	4	a	-0.091519	0.22474	0.31626	-0.0043136	0.006238	0.010552	2.1037	-5.1225	-3.0187	0.79716	0.83732	1.1343	0
4	4	a	0.09424	0.28862	0.19438	0.0025804	0.009061	0.0064806	4.567	5.0866	0.51956	0.80464	-3.9214	0.26657	1
4	4	a	-0.17399	0.21177	0.38576	0.0015859	0.0084762	0.0068903	2.663	-5.8024	-3.1394	0.80238	3.8111	-4.1022	0
4	4	a	-0.080227	0.25218	0.3324	0.0017586	0.007221	0.0054624	-3.3044	2.4034	-5.7078	0.78759	-2.9616	-0.88251	0
4	4	a	0.015918	0.27698	0.26107	-0.00031373	0.0051316	0.0054454	0.18203	-2.073	1.891	0.80293	-0.30651	1.8373	1
4	4	a	-0.12063	0.24569	0.36633	0.0043386	0.0090977	0.0047591	-0.81772	-0.17295	0.99066	0.80483	-0.38202	1.0626	0
4	4	a	0.022698	0.29179	0.26909	0.00063255	0.0056207	0.0049882	2.5233	-4.4644	1.9411	0.78722	-2.1709	-0.29101	0
4	4	a	-0.047483	0.29633	0.34381	0.0020041	0.0070586	0.0050545	1.4022	-3.4573	-2.0551	0.80847	0.7139	-2.304	0
4	4	a	-0.14082	0.2742	0.41501	-0.00093071	0.0052722	0.0062029	-4.7204	-0.60118	-5.3216	0.81967	-4.9623	0.42608	0
4	4	a	0.10939	0.30578	0.19639	-0.0029045	0.0043752	0.0072796	2.517	-4.4589	1.9419	0.80181	-2.0223	1.0043	1
4	4	a	-0.14249	0.22474	0.36723	0.0029757	0.0089987	0.006023	-0.23238	2.6574	-2.8898	0.81484	1.8967	0.28158	0
4	4	a	0.070522	0.33776	0.26723	0.00016701	0.0057341	0.0055671	2.8883	2.9685	-0.080195	0.80802	-5.0094	1.7255	1
4	4	a	0.026599	0.311	0.2844	-0.0013515	0.0052827	0.0066342	0.32936	3.2574	2.928	0.80007	-0.16961	-2.1099	1
4	4	a	0.13764	0.42118	0.28354	0.0010255	0.0085032	0.0074777	2.9092	7.3853	-4.4761	0.79319	0.2098	0.98294	1
4	4	a	-0.024376	0.30846	0.33283	-0.0016506	0.0047531	0.0064037	-0.72826	-3.46	-4.1883	0.81163	-0.14784	2.4094	1
4	4	a	-0.15615	0.24168	0.39782	0.00016112	0.0069021	0.0067409	0.35178	-1.3141	-0.96234	0.81493	-0.88158	0.82871	0
4	4	a	-0.017959	0.32494	0.3429	-0.00090589	0.005954	0.0068599	5.601	6.1135	0.51254	0.80345	-3.0161	-1.2183	1
4	4	a	-0.056372	0.25308	0.30946	-0.0028601	0.0043632	0.0072233	-3.0042	-1.555	4.5592	0.79977	-3.0791	1.1525	0
4	4	a	-0.049637	0.28093	0.33057	-0.0011072	0.0076018	0.008709	1.2823	-4.2714	-2.9891	0.80676	-0.51759	3.5877	0
4	4	a	0.017823	0.31329	0.29546	0.00064914	0.0068178	0.0061686	0.14918	-6.0751	-5.9259	0.80753	0.16931	2.4683	0
4	4	a	0.013311	0.30748	0.29417	0.0020046	0.0066836	0.0046789	-3.9479	-0.26937	-4.2173	0.78549	2.2835	-1.6889	1
4	4	a	0.025714	0.29735	0.27163	2.0728e-05	0.0063374	0.0063167	4.0047	-4.2328	-0.22811	0.79795	-4.8801	1.3254	1
4	4	a	-0.0010204	0.26077	0.26179	0.0039311	0.010015	0.0060841	0.8335	-3.9821	-3.1486	0.81084	1.9545	4.4073	0
4	4	a	-0.0012925	0.35045	0.35175	0.0012904	0.0079802	0.0066897	1.4357	-7.5242	6.0885	0.80912	-0.10427	0.42951	0
4	4	a	-0.018345	0.29311	0.31145	0.00078243	0.0054306	0.0046482	1.7091	-2.1229	-0.41379	0.78315	2.2793	0.53001	0
4	4	a	-0.11549	0.22299	0.33848	-0.0015608	0.0069598	0.0085206	-1.8972	-5.0459	6.9432	0.80821	-1.4213	-3.4941	0
4	4	a	0.058526	0.24571	0.18719	-0.0042495	0.0061672	0.010417	3.6365	-5.4458	1.8093	0.80133	-4.7126	-0.7656	1
4	4	a	0.0065533	0.40118	0.39463	-0.0029739	0.0054235	0.0083974	1.9359	-2.6228	0.68687	0.78843	-2.4825	0.85818	1
4	4	a	0.056825	0.37354	0.31671	0.002513	0.0077981	0.0052851	0.51272	2.9357	2.423	0.79405	2.0488	3.2157	0
4	4	a	0.061678	0.35272	0.29104	-0.0013922	0.006081	0.0074732	-2.5046	-0.036114	2.5407	0.79311	-1.8643	-1.2311	1
4	4	a	-0.045896	0.29712	0.34302	0.0031566	0.0098948	0.0067382	-0.90993	-2.3632	3.2731	0.80901	-2.0726	0.094035	0
4	4	a	0.021474	0.25528	0.23381	0.0031184	0.0091137	0.0059953	1.3552	-1.6379	0.28269	0.79746	1.9127	2.4417	0
4	4	a	0.043855	0.31057	0.26671	0.0026965	0.0086589	0.0059624	-1.8656	4.4245	6.29	0.81492	0.67732	0.24793	0
4	4	a	-0.046553	0.18073	0.22728	-0.0022908	0.0058299	0.0081208	0.39816	-1.4373	1.0392	0.79921	2.5015	-1.5902	0
4	4	a	-0.041633	0.31186	0.35349	3.6557e-05	0.0054736	0.0054371	0.24029	1.1966	-0.95629	0.80785	2.6757	-0.39655	1
4	4	a	0.16034	0.44932	0.28898	-0.0047796	0.0048523	0.0096319	5.5122	-5.6386	-0.12639	0.78718	0.63954	4.3116	1
4	4	a	-0.021814	0.27102	0.29283	-5.9238e-05	0.0046755	0.0047347	-0.89324	-3.8263	-4.7195	0.80027	-1.6585	4.9428	1
4	4	a	0.037642	0.38544	0.3478	7.1119e-06	0.0074143	0.0074071	-0.97914	0.57994	1.5591	0.79005	-1.4652	-5.7304	1
4	4	a	0.080091	0.32281	0.24272	0.00034655	0.0061262	0.0057797	5.4139	6.0267	0.61276	0.79388	0.60983	-1.7758	1
4	4	a	0.097256	0.38186	0.2846	-0.001915	0.0050255	0.0069404	1.6363	-2.8541	-1.2177	0.79641	4.1307	-1.1282	1
4	4	a	0.10664	0.30726	0.20061	0.0023156	0.0074916	0.0051759	-1.3734	-3.3886	4.7619	0.78934	0.7004	1.1677	0
4	4	a	-0.030272	0.27621	0.30649	-0.0031283	0.0071036	0.010232	2.0274	3.9234	1.8959	0.79993	1.1057	-2.8496	0
4	4	a	0.0092744	0.26442	0.25515	-0.00010065	0.0048092	0.0049099	0.26725	1.334	1.0668	0.78854	0.52967	1.9791	1
4	4	a	-0.15639	0.1871	0.34349	-0.00038885	0.004452	0.0048408	1.6184	-2.747	1.1286	0.81397	-3.1189	3.2335	1
4	4	a	-0.15696	0.19957	0.35653	0.00011962	0.0071306	0.007011	-0.26368	-2.991	3.2546	0.80312	5.9637	-3.5579	0
4	4	a	-0.092517	0.2795	0.37202	-0.002184	0.0064955	0.0086795	-0.3715	-2.9802	3.3517	0.79599	1.4013	-0.21284	0
4	4	a	-0.1395	0.19658	0.33608	-0.0038297	0.00458	0.0084097	-4.238	2.3342	-6.5721	0.78869	0.44117	4.6982	0
4	4	a	0.10163	0.34283	0.2412	0.0013707	0.0069956	0.0056249	-2.544	-0.38897	2.933	0.79317	3.2328	-3.0109	1
4	4	a	0.13091	0.43469	0.30379	-0.0015287	0.005102	0.0066307	3.7001	7.5101	3.8099	0.78724	0.93711	-0.85156	1
4	4	a	-0.16794	0.23397	0.4019	-0.0014014	0.0047857	0.0061871	1.1914	3.0758	1.8844	0.79858	-2.4797	-0.31032	0
4	4	a	0.028345	0.34918	0.32084	0.00027219	0.0053737	0.0051015	-2.0138	0.79069	2.8045	0.79595	-4.2578	-5.6949	0
4	4	a	-0.13141	0.25546	0.38687	-6.5806e-05	0.0070979	0.0071637	0.75749	1.3514	-0.59395	0.80579	-1.305	1.2854	0
4	4	a	-0.053923	0.24794	0.30186	0.0019916	0.0085517	0.0065601	-1.6321	0.925	-2.5571	0.80024	-0.22698	-1.7789	0
4	4	a	-0.089184	0.2066	0.29578	0.0018491	0.0076588	0.0058097	0.56726	-3.1303	2.5631	0.7951	-3.7897	5.398	0
4	4	a	-0.041746	0.20079	0.24254	0.00078353	0.0071618	0.0063783	-0.54657	-2.3153	-2.8619	0.7943	-4.5877	-2.6996	1
4	4	a	0.084921	0.3993	0.31438	0.00054271	0.010083	0.0095405	4.3979	7.3498	2.952	0.79881	-0.16671	1.0953	1
4	4	a	-0.18898	0.19932	0.3883	-0.0010158	0.0048662	0.005882	1.8545	-3.3079	-1.4533	0.79829	-3.0893	-2.822	0
4	4	a	0.0094785	0.26438	0.2549	0.00268	0.0077774	0.0050974	-0.039549	0.42006	-0.45961	0.79076	1.0762	-1.3162	0
4	4	a	0.0072109	0.33263	0.32542	-0.0037699	0.0046196	0.0083896	-4.2958	-1.4017	5.6975	0.80547	-1.284	-0.52111	1
4	4	a	-0.029184	0.21014	0.23932	-0.0027737	0.0044779	0.0072516	2.4878	-4.7338	-2.246	0.80882	2.4547	-5.0448	1
4	4	a	-0.024467	0.20764	0.23211	0.00030021	0.0061096	0.0058094	-1.3469	1.2358	2.5826	0.79283	-0.88273	3.6167	0
4	4	a	0.13376	0.40075	0.26698	0.0015399	0.0069124	0.0053725	-4.1245	-2.0568	6.1813	0.80172	2.4438	-1.7865	0
4	4	a	0.052902	0.3832	0.33029	-0.00028255	0.0067632	0.0070458	1.7501	5.5556	3.8055	0.8002	0.65247	1.9226	1
4	4	a	0.069456	0.36127	0.29181	0.00028096	0.0072305	0.0069495	1.8255	2.2271	0.40158	0.80458	-1.0658	-1.7985	1
4	4	a	-0.14755	0.2171	0.36465	0.00041738	0.0083561	0.0079388	-2.3133	0.72242	3.0357	0.78815	-4.0075	1.1585	0
4	4	a	0.094059	0.33619	0.24213	-0.0012017	0.0055163	0.006718	-0.59017	1.5456	-2.1358	0.79572	2.0032	0.4713	0
4	4	a	0.047347	0.23261	0.18526	0.00066599	0.005973	0.005307	-1.8895	-3.4888	-5.3783	0.79417	-2.2687	-3.1861	1
4	4	a	0.18263	0.38587	0.20324	0.0045136	0.010156	0.0056423	-0.72067	0.20883	-0.9295	0.79741	-0.77717	-1.5426	1
4	4	a	0.19116	0.41857	0.22741	0.0010998	0.0076099	0.0065101	-2.1821	-0.56462	2.7467	0.79561	-2.9547	2.7516	1
4	4	a	-0.082449	0.32063	0.40308	-0.00066174	0.0064096	0.0070713	2.3692	-2.4668	-0.097589	0.80166	-0.38784	-2.4353	0
4	4	a	-0.10769	0.25984	0.36753	-0.0008965	0.0060385	0.006935	1.0889	-1.7772	0.68832	0.8017	-3.8961	5.1803	0
4	4	a	-0.057937	0.28018	0.33812	0.00089026	0.0074051	0.0065149	1.283	5.3323	-4.0493	0.79666	-2.1018	3.1244	0
4	4	a	-0.029955	0.38372	0.41367	0.00060811	0.0073954	0.0067873	3.1013	-6.8119	-3.7106	0.79737	-3.101	-0.0014359	0
4	4	a	-0.039637	0.36041	0.40005	0.00086113	0.0078845	0.0070234	3.2876	5.2269	1.9392	0.79844	0.062422	2.6587	0
4	4	a	-0.071406	0.22524	0.29664	0.0012261	0.0062616	0.0050355	0.12313	2.1665	2.0433	0.80288	2.8364	2.2142	0
4	4	a	0.11025	0.32689	0.21664	0.0001449	0.0076153	0.0074704	2.4944	2.574	0.079617	0.7921	3.6175	4.4183	1
4	4	a	-0.060023	0.24683	0.30685	0.0020946	0.008523	0.0064285	-2.2217	2.7732	4.9949	0.78965	-0.88597	3.925	0
4	4	a	-0.12002	0.21565	0.33567	-0.0013219	0.0049094	0.0062313	-0.79526	2.9357	3.7309	0.80644	0.45444	-3.6455	0
4	4	a	-0.14079	0.19029	0.33109	0.00053749	0.0073025	0.006765	0.95575	-2.6405	1.6848	0.79668	3.4448	0.64454	0
4	4	a	0.094739	0.28236	0.18762	0.0020228	0.0080812	0.0060585	-3.5872	1.9607	-5.5479	0.80284	4.5119	-2.7787	1
4	4	a	0.17626	0.38111	0.20485	-0.00019496	0.0056904	0.0058853	-3.2805	1.6179	4.8984	0.78406	2.5587	1.5817	1
4	4	a	-0.12311	0.21662	0.33973	-0.00091267	0.0069869	0.0078995	-0.033082	-0.22542	-0.2585	0.80153	3.0863	-0.89214	0
4	4	a	0.016463	0.37152	0.35506	0.00055153	0.0090558	0.0085043	-0.93819	-4.364	5.3022	0.8171	4.0602	-2.1709	0
4	4	a	-0.062834	0.2663	0.32914	0.00031512	0.0062024	0.0058873	2.2916	-5.2145	2.9229	0.80178	-1.0711	-1.0649	1
4	4	a	0.045011	0.35841	0.3134	0.0017906	0.0083342	0.0065436	-4.0159	-1.3054	-5.3213	0.80557	-3.5354	0.65844	0
4	4	a	-0.076327	0.30955	0.38587	5.9149e-05	0.0057401	0.005681	1.4828	-4.8738	-3.391	0.79881	1.7201	-2.1561	1
4	4	a	0.12769	0.42061	0.29293	-0.0028128	0.0053238	0.0081366	0.25615	-0.27649	0.020339	0.79619	-1.1039	-1.0409	1
4	4	a	0.010499	0.33891	0.32841	0.0015302	0.006662	0.0051318	1.9963	2.9149	-0.91862	0.79831	1.7126	0.3029	0
4	4	a	0.14612	0.43018	0.28406	-0.00064737	0.0059769	0.0066242	-5.8873	1.265	-7.1523	0.80927	0.41887	2.697	1
4	4	a	0.12048	0.42245	0.30197	-0.0017225	0.007435	0.0091574	4.3708	-5.8696	1.4988	0.79252	-0.16427	1.2491	0
4	4	a	0.21107	0.36542	0.15435	0.0029065	0.0093619	0.0064554	-4.3314	-1.6912	-6.0225	0.81059	3.5035	4.1095	1
4	4	a	0.04678	0.30773	0.26095	-0.0007065	0.006156	0.0068625	1.7627	-3.1716	-1.409	0.79432	-4.4716	0.61038	0
4	4	a	-0.20238	0.20161	0.40399	0.00089905	0.007213	0.0063139	-0.7949	1.4873	-2.2822	0.80522	-0.39557	-2.3318	0
4	4	a	-0.040476	0.30122	0.3417	-0.0025735	0.006416	0.0089895	2.703	-3.535	-0.83202	0.80629	2.0971	3.4029	0
4	4	a	-0.06263	0.24138	0.30401	-0.0014097	0.0053626	0.0067723	-4.3118	-0.7918	-5.1036	0.81048	0.23237	0.30508	0
4	4	a	-0.067914	0.20503	0.27295	-0.0024139	0.0053921	0.007806	-0.50394	-1.2132	1.7171	0.80841	1.1018	-0.53141	0
4	4	a	-0.056463	0.32918	0.38565	-0.00036865	0.0065172	0.0068859	5.2767	6.8243	-1.5476	0.81673	3.2024	4.5321	1
4	4	a	-0.064422	0.35177	0.41619	-0.0034517	0.0056054	0.0090571	5.2663	-7.5105	2.2442	0.79864	0.0055004	-0.59002	1
4	4	a	0.093107	0.39234	0.29923	-0.0053371	0.0046344	0.0099715	1.4931	-6.0018	-4.5087	0.80287	-1.6738	0.25814	1
4	4	a	0.096122	0.37447	0.27834	0.0015982	0.0076474	0.0060491	1.1133	1.7401	-0.62679	0.81721	-5.2733	-4.4623	1
4	4	a	0.076712	0.35422	0.27751	0.0029482	0.0095654	0.0066172	0.73774	-2.996	2.2583	0.8035	2.5294	-0.74698	1
4	4	a	-0.036553	0.28683	0.32338	0.001672	0.007353	0.0056809	-0.75251	-1.296	2.0485	0.79326	-1.5697	-3.6255	1
4	4	a	-0.1473	0.17433	0.32163	0.00074892	0.0067055	0.0059566	-0.49668	0.20877	0.70545	0.80071	2.8942	-5.8767	0
4	4	a	-0.0039909	0.20061	0.2046	0.0014143	0.006686	0.0052718	-4.0686	-0.20681	4.2754	0.80622	0.54666	-1.0978	1
4	4	a	-0.19646	0.18399	0.38045	-0.0017485	0.0063483	0.0080968	0.77343	1.2944	0.52098	0.78895	-1.2875	-4.1	0
4	4	a	-0.025556	0.28825	0.31381	0.00013152	0.0080021	0.0078706	-1.1885	-2.483	3.6715	0.81337	1.0926	-3.119	0
4	4	a	0.11986	0.35272	0.23286	-0.0015126	0.0086165	0.010129	0.38661	1.729	1.3423	0.78702	-1.685	-1.4966	1
4	4	a	0.17161	0.40785	0.23624	-0.0019337	0.0062139	0.0081476	4.5681	5.393	0.82492	0.81111	-3.4421	3.3492	1
4	4	a	-0.090363	0.25819	0.34855	-0.00031415	0.0054983	0.0058125	2.9441	-4.1073	1.1632	0.80198	-1.1156	-1.388	0
4	4	a	0.052653	0.31234	0.25968	-0.00072175	0.0082196	0.0089413	-2.378	0.24538	-2.6233	0.79456	-3.4792	-1.0406	0
4	4	a	0.15785	0.32612	0.16828	0.00062338	0.0079699	0.0073465	-2.2776	2.1777	4.4553	0.79386	-1.6828	4.386	1
4	4	a	0.032902	0.37327	0.34036	-0.0023661	0.00763	0.0099961	-1.0524	2.2509	-3.3033	0.79815	-1.7167	3.9901	0
4	4	a	0.029796	0.27533	0.24553	0.0014397	0.0062572	0.0048176	-3.8387	0.065944	-3.9046	0.80207	-1.6904	-2.8037	1
4	4	a	0.075828	0.31088	0.23506	-0.0019958	0.005191	0.0071868	-2.7034	3.2869	5.9903	0.80416	0.60539	3.3871	1
4	4	a	0.10215	0.36039	0.25823	-0.00040536	0.0076649	0.0080703	0.71449	-0.83208	0.11759	0.80053	-0.8765	1.4233	1
4	4	a	-0.0061905	0.36415	0.37034	0.0034773	0.0086931	0.0052158	2.8146	2.9459	-0.13132	0.78989	2.0696	3.1539	0
4	4	a	0.085556	0.35533	0.26977	0.0012858	0.0078956	0.0066098	-0.82688	-4.2782	5.1051	0.81042	-1.8448	3.5595	1
4	4	a	0.073832	0.24984	0.17601	0.00087855	0.0062447	0.0053662	-5.1618	-0.88187	6.0436	0.80642	0.30813	-2.6435	1
4	4	a	0.060476	0.42612	0.36565	-0.0024299	0.0042192	0.006649	0.024259	0.31807	0.29381	0.81057	1.4989	-0.85361	1
4	4	a	0.22828	0.3885	0.16023	-0.0043495	0.0056488	0.0099983	3.7661	4.7167	-0.95062	0.79344	-0.15861	2.8167	1
5	4	a	0.14741	0.32263	0.17522	-0.0020489	0.0076826	0.0097315	-0.40413	0.47132	-0.87546	0.78847	0.89785	1.2312	1
5	4	a	0.089841	0.33472	0.24488	-0.00048173	0.0056725	0.0061543	-3.4492	-0.91084	4.36	0.8038	-0.65917	-2.164	1
5	4	a	0.050522	0.36181	0.31129	-0.0027214	0.0052598	0.0079813	5.2591	-5.5734	-0.31434	0.80649	2.9562	-0.76279	1
5	4	a	0.00047619	0.3249	0.32442	0.0037205	0.0084242	0.0047037	5.1389	7.429	-2.2901	0.80195	0.58496	-1.333	0
5	4	a	0.054467	0.332	0.27753	0.0027566	0.0080943	0.0053377	0.55204	-1.0125	0.4605	0.79709	1.0069	-3.1861	0
5	4	a	0.13256	0.30741	0.17485	-0.0015055	0.00521	0.0067155	-0.97915	-0.3648	-1.3439	0.80673	5.1218	4.0565	1
5	4	a	-0.04898	0.31088	0.35986	0.00079293	0.0053603	0.0045673	-4.1941	0.33223	-4.5263	0.80666	-0.33398	4.964	0
5	4	a	-0.14878	0.30528	0.45406	-0.0017325	0.0052791	0.0070115	-0.67989	-5.8787	-6.5586	0.80084	-1.6656	-4.0084	0
5	4	a	0.15864	0.45458	0.29594	0.0017977	0.0064968	0.0046991	-0.74999	0.85315	1.6031	0.79312	1.5724	-1.5984	1
5	4	a	0.0044218	0.33683	0.3324	-0.0020501	0.0064774	0.0085275	-2.7643	-0.44566	-3.2099	0.80529	-2.3216	1.2343	1
5	4	a	-0.10587	0.23116	0.33703	-0.00017856	0.0052563	0.0054349	-0.20422	1.0002	-1.2044	0.79454	0.82949	2.5734	0
5	4	a	0.012177	0.4005	0.38832	0.0024986	0.0095684	0.0070698	1.0292	4.331	-3.3018	0.79655	-4.7592	-3.0798	0
5	4	a	0.12354	0.35308	0.22955	0.0035391	0.0080648	0.0045257	1.8498	-7.8021	5.9523	0.81285	2.9065	5.1485	1
5	4	a	0.015488	0.34968	0.3342	0.00017935	0.0083303	0.0081509	4.2454	-4.3446	-0.099278	0.78738	-2.1194	-3.3004	0
5	4	a	-0.11122	0.33302	0.44424	-0.0028421	0.0042171	0.0070592	-0.31403	1.7503	2.0644	0.80235	4.0314	-4.7908	0
5	4	a	-0.098186	0.31324	0.41143	-0.0021236	0.0068269	0.0089505	2.7132	4.2111	1.4979	0.7952	-0.43579	2.2558	0
5	4	a	-0.13222	0.31052	0.44274	-0.00046513	0.0063477	0.0068129	0.090958	1.9835	-1.8925	0.79295	-0.50415	0.54588	0
5	4	a	-0.0161	0.3173	0.3334	-0.00039245	0.0062756	0.006668	6.179	6.6295	0.45057	0.79968	0.75423	-0.28857	0
5	4	a	0.032313	0.37036	0.33805	0.00022211	0.007414	0.0071919	-0.15318	1.7277	-1.8808	0.7958	-3.7977	-0.69497	1
5	4	a	-0.00052154	0.24023	0.24075	0.00091385	0.0092167	0.0083028	3.2069	-3.4379	0.231	0.81115	3.1389	1.2149	0
5	4	a	-0.10515	0.19485	0.3	0.0025405	0.0081049	0.0055644	0.098708	-5.7463	-5.6476	0.78711	-2.567	-1.514	0
5	4	a	-0.046485	0.32884	0.37533	-0.0016737	0.0049102	0.0065839	0.19275	0.9484	-0.75565	0.81059	-2.2386	-0.32604	1
5	4	a	0.044921	0.31224	0.26732	9.2225e-05	0.0073139	0.0072217	3.4058	6.6818	-3.276	0.79773	0.30751	-1.9906	1
5	4	a	-0.0078912	0.2751	0.28299	-0.0039405	0.0051913	0.0091318	-0.89222	0.54786	1.4401	0.80279	-3.5972	2.2264	1
5	4	a	-0.0024717	0.34635	0.34882	0.00075773	0.0062069	0.0054492	2.9943	4.8103	-1.8159	0.80109	2.8937	0.65574	0
5	4	a	-0.076349	0.27426	0.35061	-0.00053561	0.0076289	0.0081645	0.89781	2.8839	1.9861	0.80082	0.22177	-5.2089	0
5	4	a	-0.014104	0.26345	0.27755	0.0016632	0.009399	0.0077358	-1.0392	-2.4833	3.5225	0.81199	4.2199	0.98781	0
5	4	a	0.17091	0.43463	0.26372	0.00081235	0.0065509	0.0057385	5.3349	7.4311	2.0962	0.81162	-2.4965	0.13667	1
5	4	a	0.13005	0.38712	0.25707	0.0031743	0.0090153	0.0058411	1.663	2.1548	-0.49186	0.79343	-1.8912	-0.46479	1
5	4	a	0.068549	0.33091	0.26236	0.0012067	0.0070528	0.0058461	0.1152	2.8475	2.7323	0.79914	0.47	1.9693	1
5	4	a	0.099229	0.25973	0.1605	-0.0036427	0.0057697	0.0094124	-0.50726	-2.406	-2.9132	0.80907	-1.0672	-1.3236	1
5	4	a	0.0045805	0.27483	0.27025	-0.0015482	0.005208	0.0067562	5.5713	-5.7734	0.20209	0.79683	-3.0607	-4.0919	1
5	4	a	-0.028934	0.27503	0.30397	0.00010726	0.0083301	0.0082228	-2.3557	-2.387	-4.7428	0.80047	-3.7492	-4.6806	0
5	4	a	-0.068367	0.24692	0.31528	0.00043757	0.0070605	0.0066229	-0.57228	-6.396	6.9683	0.80723	4.27	-0.078271	0
5	4	a	-0.18079	0.15646	0.33726	-0.00048957	0.0050493	0.0055389	-3.1397	0.67601	-3.8157	0.79134	1.1003	-3.2362	0
5	4	a	-0.077687	0.26388	0.34156	0.00096195	0.0067919	0.0058299	-1.354	4.888	6.242	0.79943	-3.0398	0.54257	0
5	4	a	-0.057007	0.23392	0.29093	0.0018697	0.0063556	0.0044859	1.9698	4.9397	2.9699	0.79679	-0.3417	4.1062	0
5	4	a	-0.098707	0.20615	0.30485	0.00022887	0.0051499	0.004921	-0.5656	-1.1588	1.7244	0.79043	0.85342	-2.5907	0
5	4	a	0.2241	0.44485	0.22075	0.00082054	0.0096636	0.0088431	1.5169	-2.9313	1.4144	0.79336	4.0932	1.0104	1
5	4	a	-0.11075	0.28345	0.3942	-0.0035766	0.0060516	0.0096282	2.2446	3.9991	1.7545	0.79633	0.19016	3.9702	1
5	4	a	0.14478	0.41134	0.26655	-0.0014545	0.0055583	0.0070128	-0.29467	-0.29738	-0.59205	0.80761	-0.037091	-3.0289	1
5	4	a	0.061723	0.38177	0.32005	0.004042	0.0091345	0.0050925	0.4917	4.8852	-4.3935	0.8106	-4.3615	-5.2698	0
5	4	a	0.10939	0.31331	0.20392	-0.0035949	0.0056964	0.0092913	-1.6094	0.084949	1.6944	0.8074	-3.7197	4.4798	1
5	4	a	0.033492	0.37447	0.34098	-0.0023553	0.0050641	0.0074194	0.024779	1.4591	1.4343	0.81097	-0.45211	0.19945	1
5	4	a	-0.17873	0.25091	0.42964	0.0021714	0.0093297	0.0071583	2.9552	3.8997	-0.94444	0.79962	2.1248	-3.6989	0
5	4	a	0.012109	0.32206	0.30995	0.0025566	0.008531	0.0059744	3.2709	6.1886	2.9178	0.79715	-2.5326	-0.2533	0
5	4	a	-0.0036508	0.26599	0.26964	-6.5537e-05	0.010302	0.010368	1.7086	4.5186	-2.81	0.79992	-0.1198	5.9009	0
5	4	a	0.15465	0.33948	0.18483	0.001979	0.010012	0.0080326	2.8786	3.3129	-0.43433	0.80596	2.9964	0.86597	1
5	4	a	0.0014059	0.26612	0.26472	0.001138	0.0071985	0.0060605	-5.1094	1.0171	6.1264	0.79687	2.9555	-2.5404	1
5	4	a	0.039025	0.35304	0.31401	-0.002074	0.0057894	0.0078633	-1.1573	1.2466	2.4039	0.78937	3.9139	-1.4527	1
5	4	a	-0.028322	0.18687	0.21519	0.00076335	0.0077835	0.0070201	-5.2427	-1.7655	7.0082	0.80258	-1.5456	1.7511	1
5	4	a	0.024127	0.38458	0.36045	-0.0010625	0.0063046	0.0073671	-2.8446	0.131	2.9756	0.78351	-1.6303	0.12217	1
5	4	a	0.060975	0.38848	0.32751	-0.0014288	0.0051209	0.0065497	3.7197	-4.0246	-0.30488	0.79407	-0.38315	2.6869	1
5	4	a	0.072109	0.32612	0.25401	0.00104	0.0074099	0.0063699	-2.0814	-0.81668	2.8981	0.80259	3.0562	-3.7205	1
5	4	a	0.12655	0.31687	0.19032	0.0013754	0.0093185	0.0079431	-1.2387	-0.28647	1.5252	0.80996	4.7591	-0.31944	1
5	4	a	-0.031429	0.2905	0.32193	0.00063265	0.01011	0.0094777	6.1151	7.4674	1.3524	0.81936	-4.1714	-4.2711	0
5	4	a	-0.046372	0.27503	0.32141	-0.001594	0.0045866	0.0061806	1.5421	1.975	-0.43296	0.79423	-2.3044	-5.5329	1
5	4	a	0.044014	0.31807	0.27406	-0.001909	0.0044891	0.0063981	-0.23625	3.4476	3.6838	0.8025	3.7684	-0.96066	1
5	4	a	-0.13705	0.24789	0.38494	-0.00017205	0.007526	0.0076981	4.1782	-4.6178	-0.43962	0.79489	-0.49403	-3.8669	0
5	4	a	-0.056009	0.2305	0.28651	-0.001958	0.0047036	0.0066616	-0.10969	-0.94141	-1.0511	0.81185	0.71247	0.97484	0
5	4	a	-0.052358	0.33796	0.39032	-0.0012717	0.0062588	0.0075305	-4.8283	-1.7712	-6.5995	0.79991	-2.1105	4.5618	0
5	4	a	-0.22166	0.1871	0.40875	-0.00048314	0.0064529	0.0069361	4.3204	-6.5115	2.191	0.80633	-0.71686	-4.8592	0
5	4	a	-0.15744	0.24705	0.40449	0.00056156	0.0060367	0.0054752	-1.3629	2.1814	-3.5443	0.80107	3.1131	-0.086694	0
5	4	a	0.061315	0.35211	0.29079	0.00046251	0.0060736	0.0056111	-2.5943	0.83697	3.4313	0.80146	-3.2622	-3.4001	1
5	4	a	0.041361	0.32837	0.28701	-0.00073121	0.0044388	0.00517	-5.0819	-2.0151	7.097	0.79205	2.2655	-2.8026	1
5	4	a	0.096259	0.34367	0.24741	-0.00039767	0.005635	0.0060327	-1.2485	1.1136	-2.3621	0.79978	3.6288	5.8595	1
5	4	a	-0.14002	0.19358	0.33361	-0.0018503	0.0047257	0.006576	-1.2441	-3.514	4.7581	0.79684	-0.11888	2.5449	0
5	4	a	0.025465	0.18601	0.16054	0.0019891	0.0081646	0.0061754	4.6637	5.0642	0.40047	0.78726	3.1424	-0.17341	0
5	4	a	0.15569	0.39537	0.23968	0.00048676	0.0064811	0.0059943	-2.7508	-0.12446	-2.8752	0.80923	1.1691	-3.3639	1
5	4	a	0.022154	0.23943	0.21728	0.0039361	0.0099697	0.0060336	-1.1699	-1.0328	-2.2027	0.80944	0.33806	3.619	0
5	4	a	0.12379	0.38265	0.25887	0.0036323	0.010111	0.006479	1.3139	3.5418	2.228	0.80117	-0.79161	0.85483	1
5	4	a	0.055828	0.34297	0.28714	-0.00077866	0.0059148	0.0066935	-2.991	1.2015	-4.1925	0.81588	-2.8933	0.456	1
5	4	a	0.050091	0.3419	0.29181	0.00038711	0.0063398	0.0059527	3.4668	-4.4803	-1.0134	0.80011	-5.6709	1.1122	0
5	4	a	4.5351e-05	0.39009	0.39005	-0.0018946	0.0043946	0.0062891	2.0495	4.0406	-1.9911	0.80326	-0.025114	0.65831	1
5	4	a	-0.12995	0.17762	0.30757	0.00034753	0.005941	0.0055935	-0.4398	2.8642	-3.304	0.78067	-0.043947	1.9099	0
5	4	a	-0.080522	0.35458	0.4351	0.00017615	0.0065797	0.0064036	1.2125	3.0458	1.8333	0.80089	-0.0066102	2.5135	0
5	4	a	-0.12905	0.2581	0.38714	-0.00087084	0.0062959	0.0071667	0.093833	-3.4201	-3.3263	0.80417	0.72476	0.052821	0
5	4	a	-0.20771	0.23152	0.43923	-0.0015584	0.0046299	0.0061884	-1.1007	-1.0252	-2.1259	0.78362	-1.7429	-2.1317	0
5	4	a	0.19735	0.41923	0.22188	0.00031942	0.0074865	0.0071671	-0.20563	-1.3429	1.5485	0.80692	3.2325	0.92321	1
5	4	a	0.04381	0.28277	0.23896	-0.00021691	0.0064254	0.0066423	-1.2467	-0.57877	1.8254	0.79764	0.41651	-0.91391	1
5	4	a	0.053152	0.29068	0.23753	-0.001731	0.0048801	0.0066111	4.1689	6.4671	2.2983	0.7892	-3.6092	3.7039	1
5	4	a	-0.08161	0.33023	0.41184	-0.00089638	0.0044047	0.0053011	-3.4552	-3.0732	-6.5284	0.79402	-3.346	1.1543	0
5	4	a	0.048231	0.26501	0.21678	0.0010391	0.0064643	0.0054252	-1.8029	0.67845	2.4813	0.80384	1.9266	4.1	1
5	4	a	-0.1219	0.25025	0.37215	0.0023769	0.0075772	0.0052003	-3.0237	-2.665	5.6887	0.80057	2.3977	1.052	0
5	4	a	0.052494	0.39968	0.34719	0.0034042	0.0076908	0.0042867	1.3011	1.6871	0.38597	0.80118	-0.078441	0.77428	0
5	4	a	0.15438	0.38229	0.22791	-0.0014978	0.0063857	0.0078835	-1.2699	3.2697	4.5396	0.79099	2.6647	0.37579	1
5	4	a	0.058073	0.33095	0.27288	0.0013119	0.0087085	0.0073966	-5.6962	-0.16242	-5.8586	0.79176	0.56141	-2.2957	1
5	4	a	0.016009	0.35245	0.33644	0.0013109	0.0069163	0.0056053	0.28837	2.2604	-1.972	0.79323	0.47774	-1.4086	0
5	4	a	0.061859	0.40669	0.34483	0.0021126	0.0084975	0.0063849	2.9463	3.3423	-0.39606	0.79484	0.51383	-1.0741	1
5	4	a	-0.026757	0.28406	0.31082	0.0046539	0.010122	0.0054683	-0.043968	-4.2734	4.3174	0.80231	0.98881	1.1138	0
5	4	a	-0.14252	0.23497	0.37748	0.0030824	0.0090245	0.005942	-3.768	-2.891	6.659	0.81549	-1.5169	5.3659	0
5	4	a	-0.097868	0.2081	0.30596	-0.0011579	0.0054929	0.0066509	2.4331	2.9542	-0.52108	0.7954	2.4953	-0.70555	0
5	4	a	0.036576	0.3722	0.33562	0.00046428	0.0084808	0.0080165	-4.3401	3.6048	-7.9449	0.80229	-1.2516	3.0336	1
5	4	a	-0.068639	0.26907	0.33771	-0.0014972	0.0058508	0.007348	-4.5795	0.4356	-5.0151	0.78344	1.634	1.6513	0
5	4	a	-0.11141	0.28984	0.40125	-0.00054832	0.0080471	0.0085954	-2.5316	-2.7394	5.2711	0.81193	-0.75793	1.105	0
5	4	a	0.075238	0.33011	0.25488	0.00051778	0.0084831	0.0079653	2.8443	3.0282	0.18392	0.7972	1.8436	-0.43123	1
5	4	a	0.031791	0.30084	0.26905	-0.0026016	0.0053047	0.0079063	3.7171	4.8897	-1.1726	0.80019	2.8184	2.6732	1
5	4	a	0.073152	0.37039	0.29723	-0.0013128	0.0059442	0.007257	5.7429	7.8727	2.1298	0.79845	-3.8182	-1.4703	1
5	4	a	0.12984	0.30596	0.17612	0.0015937	0.0076687	0.006075	5.3115	-5.7669	0.45544	0.81355	2.3089	-0.14626	1
5	4	a	0.12041	0.39834	0.27794	0.0011902	0.0069875	0.0057973	-2.2661	-0.29072	2.5568	0.79243	-1.0944	4.7642	1
5	4	a	0.19542	0.428	0.23259	0.00067712	0.0067971	0.00612	0.83618	0.93472	-0.098538	0.81663	3.5543	-0.23121	1
5	4	a	0.078685	0.3015	0.22281	-0.00027121	0.0062831	0.0065543	2.0695	-2.3256	0.25608	0.81349	-0.055675	-2.6788	1
5	4	a	-0.13694	0.21098	0.34791	0.0014434	0.0081355	0.0066921	3.3347	-6.6541	-3.3194	0.79407	-3.3881	1.0583	0
5	4	a	0.026984	0.31921	0.29222	-0.0033527	0.006066	0.0094188	4.9091	5.9451	-1.036	0.79028	1.7264	-4.9633	1
5	4	a	0.26247	0.45091	0.18844	0.00115	0.0061158	0.0049658	3.3169	4.9522	1.6354	0.81987	-2.8128	-2.3744	1
5	4	a	-0.036939	0.28587	0.32281	-0.0005592	0.0052034	0.0057626	0.95276	2.3587	-1.4059	0.81497	3.4992	0.13384	0
5	4	a	0.022086	0.36034	0.33825	-0.0055219	0.0047707	0.010293	1.879	-6.9067	5.0276	0.79284	-3.178	-2.7597	1
5	4	a	-0.17517	0.24535	0.42052	0.00089056	0.0072174	0.0063268	-6.2123	0.22458	6.4369	0.79032	-0.26598	5.2042	0
5	4	a	0.17707	0.37098	0.1939	0.0026003	0.0069088	0.0043084	4.9865	5.1748	-0.18834	0.79777	0.80359	2.0358	1
5	4	a	-0.056236	0.26909	0.32533	0.0010974	0.0071218	0.0060243	3.7704	5.1154	-1.3451	0.80456	-3.2073	-1.737	0
5	4	a	-0.030748	0.24281	0.27356	0.00051742	0.0083766	0.0078592	-1.7905	-3.13	4.9204	0.80922	1.5238	-2.573	0
5	4	a	0.070658	0.38918	0.31853	-0.00022563	0.0047526	0.0049782	1.6046	3.0129	-1.4084	0.79881	-2.9845	-0.78589	1
5	4	a	0.1595	0.37785	0.21834	0.0025529	0.008805	0.0062521	-2.3108	3.5452	-5.856	0.81723	1.4292	5.2784	1
5	4	a	-0.0053741	0.21431	0.21968	0.0013755	0.0082349	0.0068594	-0.2585	-1.7405	-1.999	0.79495	-4.9533	-1.2376	1
5	4	a	0.13748	0.39265	0.25517	-0.0021001	0.0076995	0.0097996	-1.2182	0.47063	-1.6888	0.79543	1.7542	-0.80707	1
5	4	a	0.023265	0.3081	0.28483	-0.00075024	0.0079101	0.0086604	-2.9401	2.3514	-5.2915	0.79558	1.609	-1.8385	1
5	4	a	-0.042041	0.24163	0.28367	0.00097141	0.0080586	0.0070872	0.42078	-2.7331	-2.3123	0.79807	3.8567	-1.3538	0
5	4	a	0.10109	0.4058	0.30472	0.00088311	0.0057184	0.0048353	0.10684	1.2749	-1.1681	0.807	-4.6831	-5.1541	1
5	4	a	0.15773	0.38397	0.22624	-0.0017299	0.005825	0.007555	-3.7592	2.1131	-5.8722	0.81055	-2.4215	2.221	1
5	4	a	-0.046848	0.34923	0.39608	0.00010802	0.0074442	0.0073361	0.49035	-4.4325	-3.9421	0.81431	1.0629	1.6425	0
5	4	a	-0.089116	0.25535	0.34447	0.0019113	0.0072962	0.0053849	0.99133	-4.0089	-3.0175	0.78572	0.77695	-0.66669	0
5	4	a	-0.00678	0.33401	0.34079	0.0014021	0.0085695	0.0071674	-5.082	1.6896	6.7716	0.80519	-3.1135	-4.8879	0
5	4	a	-0.10776	0.21571	0.32347	0.0013752	0.0065332	0.005158	-2.821	-3.2749	-6.0959	0.78432	0.7172	-1.1472	0
5	4	a	-0.029841	0.26651	0.29635	-0.0015995	0.0062212	0.0078207	-0.090033	3.4435	3.5335	0.80602	-1.3894	3.7758	1
5	4	a	0.031338	0.21329	0.18195	-0.00045106	0.0082217	0.0086727	4.0722	-7.4385	-3.3662	0.79341	5.3361	1.4967	1
5	4	a	-0.023719	0.27082	0.29454	0.0028301	0.0096854	0.0068553	0.043	2.443	2.4	0.78857	2.1651	-5.6046	1
5	4	a	-0.040181	0.26646	0.30664	0.0018586	0.0065066	0.004648	-1.3429	2.2304	-3.5733	0.79681	-0.89855	-0.40917	0
5	4	a	0.11546	0.34356	0.2281	0.001118	0.0095675	0.0084495	3.9745	-4.3018	0.3273	0.80292	-4.1401	2.193	1
5	4	a	0.18628	0.34474	0.15846	-0.0044016	0.0054809	0.0098826	1.9487	-3.5238	-1.5751	0.8139	2.8351	-0.39724	1
5	4	a	0.11361	0.37465	0.26104	0.0006426	0.0087871	0.0081445	2.6818	5.9616	-3.2798	0.80804	-2.6771	-0.63294	1
5	4	a	0.063878	0.33458	0.2707	0.0035433	0.0098477	0.0063044	-1.7735	1.909	-3.6825	0.79282	-0.39922	-1.5428	0
5	4	a	-0.10088	0.27166	0.37254	-0.0029881	0.0047781	0.0077662	3.0596	-4.383	1.3233	0.79041	-1.433	1.147	0
5	4	a	0.14272	0.35798	0.21526	0.0017713	0.0079548	0.0061836	-6.5306	-0.37605	-6.9066	0.80087	-0.51494	-1.9872	1
5	4	a	0.025397	0.35592	0.33052	0.0015557	0.007473	0.0059172	2.8355	6.2212	3.3857	0.80514	-1.4831	4.6231	0
5	4	a	0.043243	0.26714	0.2239	-0.00078791	0.0066789	0.0074668	0.52057	-1.8179	1.2973	0.80032	2.3762	-0.62665	1
5	4	a	-0.12379	0.2158	0.33959	-0.00014226	0.0083451	0.0084873	4.5464	6.0356	-1.4892	0.792	-3.0539	4.4936	0
5	4	a	-0.10329	0.21438	0.31766	-0.00054643	0.0047649	0.0053113	-3.3533	0.433	3.7863	0.80328	-0.73094	1.2056	0
5	4	a	-0.079048	0.22438	0.30342	-0.0001761	0.0072248	0.0074009	2.7609	-3.2306	0.4697	0.79829	1.1182	3.7149	0
5	4	a	0.02542	0.31376	0.28834	-0.0016713	0.0055289	0.0072003	2.5963	5.2872	-2.6909	0.79954	-1.9598	1.6905	1
5	4	a	0.17551	0.35404	0.17853	0.0027103	0.0093244	0.0066141	2.9781	-3.3728	0.39468	0.79403	1.3233	1.2436	1
5	4	a	-0.1698	0.20864	0.37844	-0.0017776	0.0074505	0.0092281	-1.3275	-1.2452	-2.5727	0.80337	-1.7751	-3.2635	0
5	4	a	-0.24853	0.16787	0.41639	-9.7047e-08	0.0076401	0.0076402	-5.7413	1.9528	7.6942	0.79349	3.0638	2.9572	0
5	4	a	-0.023107	0.39129	0.4144	-0.00077608	0.0061603	0.0069364	0.96906	6.8077	-5.8387	0.80916	-1.6034	3.3568	1
5	4	a	-0.0042857	0.39048	0.39476	-0.0024811	0.007389	0.0098701	3.2249	3.5169	0.29199	0.79045	3.0279	0.36845	1
5	4	a	0.18113	0.44181	0.26068	-0.0014018	0.0064973	0.0078991	0.15422	0.17112	0.016898	0.80364	-4.4108	1.1651	1
5	4	a	0.093719	0.36306	0.26934	0.00078673	0.0078906	0.0071039	-2.2205	-1.0357	3.2562	0.80731	1.242	1.1943	1
5	4	a	0.01619	0.29209	0.2759	0.0028768	0.0079853	0.0051084	6.8402	7.2112	-0.37101	0.79151	-2.8973	0.64997	0
5	4	a	-0.01619	0.23971	0.2559	-0.0020078	0.0051031	0.007111	0.13134	0.93703	0.8057	0.81826	0.85846	-0.12292	1
5	4	a	-0.013696	0.25442	0.26812	-0.0004374	0.0077043	0.0081417	0.71792	-3.072	2.3541	0.79609	1.8269	-0.097793	1
5	4	a	-0.00024943	0.36735	0.3676	-0.001041	0.0063396	0.0073807	0.11113	-4.223	4.1119	0.79124	5.3017	2.3032	0
5	4	a	0.085669	0.3819	0.29624	-0.00024753	0.006061	0.0063086	-2.6738	-1.481	-4.1548	0.80149	-3.6039	3.5031	1
5	4	a	0.036145	0.26619	0.23005	0.00040105	0.005219	0.0048179	-5.8692	0.016009	5.8853	0.786	-0.44164	0.51345	1
5	4	a	-0.064195	0.26531	0.3295	-0.0024424	0.0052324	0.0076748	1.6038	5.4308	-3.827	0.79703	1.5599	-3.3292	0
5	4	a	-0.052698	0.33098	0.38367	-0.0047411	0.0050923	0.0098333	-0.93794	0.2096	-1.1475	0.81079	2.6398	0.72672	1
5	4	a	-0.0082766	0.28218	0.29045	-0.00048459	0.0062721	0.0067566	-0.99149	-1.4785	-2.4699	0.80069	-2.971	3.6183	0
5	4	a	0.20209	0.44073	0.23864	0.0021224	0.0071089	0.0049865	-3.9998	0.29225	4.292	0.80477	0.093936	1.4805	1
5	4	a	-0.089501	0.30159	0.39109	9.8542e-05	0.0073492	0.0072506	0.6528	-2.3392	1.6864	0.7842	2.3471	1.5556	0
5	4	a	0.033424	0.25902	0.2256	0.0001224	0.0057612	0.0056388	1.4687	1.8091	-0.34045	0.79686	5.7949	4.6412	1
5	4	a	-0.022381	0.30469	0.32707	-0.0017849	0.0056482	0.007433	1.0226	2.6547	-1.6321	0.80593	-4.3352	0.56715	0
5	4	a	-0.089274	0.22882	0.3181	-0.00047932	0.0061871	0.0066664	-5.889	0.90075	-6.7898	0.79722	1.3881	4.11	0
5	4	a	-0.016213	0.36467	0.38088	0.0023976	0.0077649	0.0053673	-0.36064	1.7414	-2.102	0.80968	-1.9481	-5.5842	0
5	4	a	0.066961	0.27336	0.20639	-0.00019362	0.007208	0.0074016	-1.7268	2.2734	4.0002	0.80124	3.3958	-3.4179	1
5	4	a	0.031156	0.32714	0.29599	-0.00072648	0.0072672	0.0079937	0.40843	-3.6346	-3.2261	0.81059	2.2687	1.5753	1
5	4	a	-0.067166	0.25358	0.32075	0.0033327	0.0097473	0.0064146	0.50742	-0.54672	0.039295	0.79167	4.1507	1.3391	0
5	4	a	0.025964	0.32889	0.30293	0.0034546	0.008053	0.0045984	0.78805	3.7492	2.9612	0.79712	-0.21687	0.040052	0
5	4	a	-0.13989	0.23122	0.37111	0.00084615	0.0077216	0.0068754	1.1983	3.0455	-1.8472	0.81493	-2.1752	-1.704	0
5	4	a	0.02356	0.31442	0.29086	-0.0019642	0.008064	0.010028	0.96707	1.0905	-0.1234	0.81053	-1.2573	-3.6825	1
5	4	a	-0.1237	0.20771	0.33141	-0.00062708	0.0067386	0.0073657	1.5418	4.5396	-2.9979	0.79363	-2.8949	-1.9288	0
5	4	a	0.017687	0.32789	0.3102	0.0028672	0.0082205	0.0053533	0.049276	4.3171	-4.2678	0.79212	2.6004	3.7095	0
5	4	a	-0.10973	0.34023	0.44995	0.00047761	0.0070935	0.0066159	4.6981	-5.248	-0.54989	0.81624	-0.096176	0.83783	0
5	4	a	-0.067778	0.35526	0.42304	-0.00099268	0.0050516	0.0060443	6.1159	7.4226	-1.3068	0.79794	2.2378	-3.7271	1
5	4	a	0.11136	0.33642	0.22506	-0.0028502	0.0061451	0.0089953	3.7559	5.7264	-1.9705	0.8028	2.7712	-2.8955	1
5	4	a	-0.079751	0.25984	0.33959	0.0021637	0.010064	0.0079003	3.9132	4.4638	0.55059	0.80244	3.2596	-0.14633	0
5	4	a	0.050227	0.30465	0.25442	-0.00055419	0.0069293	0.0074835	-0.66202	1.0448	-1.7068	0.80398	-0.34258	-0.8732	1
5	4	a	-0.21968	0.19512	0.41481	-0.00064591	0.0065041	0.00715	-3.1159	0.062782	-3.1787	0.80066	-1.2392	-1.5727	0
5	4	a	0.071905	0.2649	0.19299	0.00091459	0.0073584	0.0064438	-0.79303	0.72111	1.5141	0.80674	2.4346	2.5129	1
5	4	a	0.056644	0.24299	0.18635	-0.00067489	0.0067814	0.0074563	4.9829	-6.458	1.4751	0.81866	-1.7184	-0.31394	1
5	4	a	0.17846	0.35556	0.1771	-0.0025721	0.0042327	0.0068047	-1.2608	-0.2964	-1.5572	0.79085	-3.1538	2.6287	1
5	4	a	0.050499	0.34503	0.29454	-0.0026833	0.005757	0.0084403	-0.6735	2.6303	3.3038	0.80046	-0.23388	1.0768	1
5	4	a	0.1151	0.39236	0.27726	-0.00081369	0.0047274	0.0055411	-1.718	0.24879	-1.9668	0.78998	-2.8354	3.2572	1
5	4	a	0.0059637	0.2966	0.29063	0.0019532	0.0072426	0.0052894	1.3901	-3.0148	1.6247	0.80188	-3.3825	3.0166	0
5	4	a	0.02034	0.30259	0.28224	-0.00040706	0.0063281	0.0067351	-1.908	4.5699	-6.4778	0.8065	-1.0883	0.4481	1
5	4	a	-0.069841	0.29417	0.36401	-0.0030881	0.0055781	0.0086662	6.455	-6.8881	-0.43311	0.79565	1.9789	1.1334	0
5	4	a	-0.074399	0.30304	0.37744	0.00078472	0.0067789	0.0059942	3.519	6.195	-2.6761	0.78639	-2.2314	2.2157	0
5	4	a	0.056508	0.32968	0.27317	0.0027711	0.0087105	0.0059394	3.5004	3.8925	0.39215	0.81139	1.8404	2.3099	0
5	4	a	-0.024558	0.28007	0.30463	0.0017564	0.0074055	0.0056491	0.24959	4.7668	-4.5172	0.81039	1.7325	5.2756	0
5	4	a	0.044989	0.29413	0.24914	0.0009893	0.0077414	0.0067521	-3.0246	0.82745	3.8521	0.78861	-1.6335	0.050849	1
5	4	a	-0.028776	0.16261	0.19138	0.00079699	0.006776	0.0059791	0.70872	1.1096	-0.4009	0.79962	-0.28408	-2.7762	0
5	4	a	-0.13846	0.26748	0.40594	0.0053344	0.0099068	0.0045723	-0.5923	-3.5084	4.1007	0.80657	1.2847	-5.1901	0
5	4	a	-0.0089796	0.26574	0.27472	-0.00016187	0.0063771	0.006539	2.8796	6.1908	-3.3112	0.78583	0.6467	1.972	1
5	4	a	0.049955	0.28313	0.23317	-0.0015029	0.0062919	0.0077948	-2.1873	0.11791	2.3052	0.804	0.098852	-0.028511	1
5	4	a	-0.019161	0.26522	0.28438	6.6896e-05	0.0058965	0.0058296	-1.223	-2.9659	4.1889	0.79024	-0.58274	-0.83837	0
5	4	a	0.033673	0.3017	0.26803	-0.0029992	0.005118	0.0081172	0.22417	-2.5552	-2.3311	0.80861	-4.0561	3.7522	1
5	4	a	0.08263	0.38136	0.29873	-0.0014942	0.0063687	0.0078629	2.5399	2.972	0.43219	0.79816	2.214	0.66637	1
5	4	a	-0.0097279	0.23279	0.24252	0.0018854	0.0097013	0.0078159	1.7199	-2.7385	-1.0186	0.79857	3.1918	-2.3267	0
5	4	a	0.05458	0.39236	0.33778	-0.0037019	0.0065593	0.010261	-0.9186	3.9635	-4.8821	0.81219	0.42751	-1.3723	1
5	4	a	-0.031701	0.20762	0.23932	-0.0032223	0.0059581	0.0091804	2.5007	-7.0167	-4.516	0.80922	3.3611	-2.4594	0
5	4	a	0.02619	0.36794	0.34175	0.00057857	0.0083592	0.0077806	-1.4342	-1.2429	2.6771	0.80203	-5.0224	3.1292	0
5	4	a	-0.11782	0.23912	0.35694	-0.00067923	0.0050942	0.0057735	-0.82307	-3.7439	-4.5669	0.79699	3.427	-3.6091	0
[truncated: 1,301 more rows]
